# Supplementary material for: Integrated mRNA and microRNA transcriptome variations in the multi-tepal mutant provide insights into the floral patterning of the orchid Cymbidium goeringii
Source: BMC Genomics. 2017 May 11;18:367. doi: 10.1186/s12864-017-3756-9 (PMC5426072; doi:10.1186/s12864-017-3756-9)
Supplement: Supplementary file 3 — Details of the pathway annotations for the unigene sets by KEGG (XLS 1399 kb) [file 12864_2017_3756_MOESM3_ESM.xls]

## Sheet: Sheet1
Additional file 3. Detailed KEGG annotation
Query	Ko id|Ko name|hyperlink	Description
ep456.comp55857_c1_seq1	K00001|E1.1.1.1, adh|http://www.genome.jp/dbget-bin/www_bget?ko:K00001	E1.1.1.1, adh; alcohol dehydrogenase [EC:1.1.1.1]
ep456.comp55857_c1_seq3	K00001|E1.1.1.1, adh|http://www.genome.jp/dbget-bin/www_bget?ko:K00001	E1.1.1.1, adh; alcohol dehydrogenase [EC:1.1.1.1]
ep456.comp55857_c1_seq2	K00001|E1.1.1.1, adh|http://www.genome.jp/dbget-bin/www_bget?ko:K00001	E1.1.1.1, adh; alcohol dehydrogenase [EC:1.1.1.1]
ep123.comp50194_c0_seq38	K00001|E1.1.1.1, adh|http://www.genome.jp/dbget-bin/www_bget?ko:K00001	E1.1.1.1, adh; alcohol dehydrogenase [EC:1.1.1.1]
ep456.comp57874_c0_seq15	K00001|E1.1.1.1, adh|http://www.genome.jp/dbget-bin/www_bget?ko:K00001	E1.1.1.1, adh; alcohol dehydrogenase [EC:1.1.1.1]
ep456.comp57874_c0_seq16	K00001|E1.1.1.1, adh|http://www.genome.jp/dbget-bin/www_bget?ko:K00001	E1.1.1.1, adh; alcohol dehydrogenase [EC:1.1.1.1]
ep456.comp57874_c0_seq10	K00001|E1.1.1.1, adh|http://www.genome.jp/dbget-bin/www_bget?ko:K00001	E1.1.1.1, adh; alcohol dehydrogenase [EC:1.1.1.1]
ep123.comp50194_c0_seq47	K00001|E1.1.1.1, adh|http://www.genome.jp/dbget-bin/www_bget?ko:K00001	E1.1.1.1, adh; alcohol dehydrogenase [EC:1.1.1.1]
ep123.comp49284_c0_seq5	K00001|E1.1.1.1, adh|http://www.genome.jp/dbget-bin/www_bget?ko:K00001	E1.1.1.1, adh; alcohol dehydrogenase [EC:1.1.1.1]
ep123.comp49284_c0_seq1	K00001|E1.1.1.1, adh|http://www.genome.jp/dbget-bin/www_bget?ko:K00001	E1.1.1.1, adh; alcohol dehydrogenase [EC:1.1.1.1]
ep123.comp49284_c0_seq4	K00001|E1.1.1.1, adh|http://www.genome.jp/dbget-bin/www_bget?ko:K00001	E1.1.1.1, adh; alcohol dehydrogenase [EC:1.1.1.1]
ep123.comp49284_c0_seq2	K00001|E1.1.1.1, adh|http://www.genome.jp/dbget-bin/www_bget?ko:K00001	E1.1.1.1, adh; alcohol dehydrogenase [EC:1.1.1.1]
ep123.comp49284_c0_seq3	K00001|E1.1.1.1, adh|http://www.genome.jp/dbget-bin/www_bget?ko:K00001	E1.1.1.1, adh; alcohol dehydrogenase [EC:1.1.1.1]
ep123.comp50194_c0_seq53	K00001|E1.1.1.1, adh|http://www.genome.jp/dbget-bin/www_bget?ko:K00001	E1.1.1.1, adh; alcohol dehydrogenase [EC:1.1.1.1]
ep123.comp38481_c0_seq1	K00001|E1.1.1.1, adh|http://www.genome.jp/dbget-bin/www_bget?ko:K00001	E1.1.1.1, adh; alcohol dehydrogenase [EC:1.1.1.1]
ep123.comp38481_c0_seq5	K00001|E1.1.1.1, adh|http://www.genome.jp/dbget-bin/www_bget?ko:K00001	E1.1.1.1, adh; alcohol dehydrogenase [EC:1.1.1.1]
ep123.comp38481_c0_seq4	K00001|E1.1.1.1, adh|http://www.genome.jp/dbget-bin/www_bget?ko:K00001	E1.1.1.1, adh; alcohol dehydrogenase [EC:1.1.1.1]
ep456.comp57874_c0_seq8	K00001|E1.1.1.1, adh|http://www.genome.jp/dbget-bin/www_bget?ko:K00001	E1.1.1.1, adh; alcohol dehydrogenase [EC:1.1.1.1]
ep456.comp57874_c0_seq1	K00001|E1.1.1.1, adh|http://www.genome.jp/dbget-bin/www_bget?ko:K00001	E1.1.1.1, adh; alcohol dehydrogenase [EC:1.1.1.1]
ep456.comp57874_c0_seq3	K00001|E1.1.1.1, adh|http://www.genome.jp/dbget-bin/www_bget?ko:K00001	E1.1.1.1, adh; alcohol dehydrogenase [EC:1.1.1.1]
ep456.comp57874_c0_seq2	K00001|E1.1.1.1, adh|http://www.genome.jp/dbget-bin/www_bget?ko:K00001	E1.1.1.1, adh; alcohol dehydrogenase [EC:1.1.1.1]
ep456.comp57874_c0_seq5	K00001|E1.1.1.1, adh|http://www.genome.jp/dbget-bin/www_bget?ko:K00001	E1.1.1.1, adh; alcohol dehydrogenase [EC:1.1.1.1]
ep456.comp57874_c0_seq4	K00001|E1.1.1.1, adh|http://www.genome.jp/dbget-bin/www_bget?ko:K00001	E1.1.1.1, adh; alcohol dehydrogenase [EC:1.1.1.1]
ep456.comp57874_c0_seq7	K00001|E1.1.1.1, adh|http://www.genome.jp/dbget-bin/www_bget?ko:K00001	E1.1.1.1, adh; alcohol dehydrogenase [EC:1.1.1.1]
ep456.comp57874_c0_seq6	K00001|E1.1.1.1, adh|http://www.genome.jp/dbget-bin/www_bget?ko:K00001	E1.1.1.1, adh; alcohol dehydrogenase [EC:1.1.1.1]
ep456.comp57849_c0_seq1	K00001|E1.1.1.1, adh|http://www.genome.jp/dbget-bin/www_bget?ko:K00001	E1.1.1.1, adh; alcohol dehydrogenase [EC:1.1.1.1]
ep123.comp50194_c0_seq3	K00001|E1.1.1.1, adh|http://www.genome.jp/dbget-bin/www_bget?ko:K00001	E1.1.1.1, adh; alcohol dehydrogenase [EC:1.1.1.1]
ep456.comp52493_c0_seq1	K00001|E1.1.1.1, adh|http://www.genome.jp/dbget-bin/www_bget?ko:K00001	E1.1.1.1, adh; alcohol dehydrogenase [EC:1.1.1.1]
ep123.comp50194_c0_seq25	K00001|E1.1.1.1, adh|http://www.genome.jp/dbget-bin/www_bget?ko:K00001	E1.1.1.1, adh; alcohol dehydrogenase [EC:1.1.1.1]
ep123.comp50194_c0_seq26	K00001|E1.1.1.1, adh|http://www.genome.jp/dbget-bin/www_bget?ko:K00001	E1.1.1.1, adh; alcohol dehydrogenase [EC:1.1.1.1]
ep123.comp50194_c0_seq21	K00001|E1.1.1.1, adh|http://www.genome.jp/dbget-bin/www_bget?ko:K00001	E1.1.1.1, adh; alcohol dehydrogenase [EC:1.1.1.1]
ep123.comp50194_c0_seq23	K00001|E1.1.1.1, adh|http://www.genome.jp/dbget-bin/www_bget?ko:K00001	E1.1.1.1, adh; alcohol dehydrogenase [EC:1.1.1.1]
ep123.comp50194_c0_seq22	K00001|E1.1.1.1, adh|http://www.genome.jp/dbget-bin/www_bget?ko:K00001	E1.1.1.1, adh; alcohol dehydrogenase [EC:1.1.1.1]
ep456.comp57874_c0_seq17	K00001|E1.1.1.1, adh|http://www.genome.jp/dbget-bin/www_bget?ko:K00001	E1.1.1.1, adh; alcohol dehydrogenase [EC:1.1.1.1]
ep456.comp57874_c0_seq12	K00001|E1.1.1.1, adh|http://www.genome.jp/dbget-bin/www_bget?ko:K00001	E1.1.1.1, adh; alcohol dehydrogenase [EC:1.1.1.1]
CL347Contig1	K00001|E1.1.1.1, adh|http://www.genome.jp/dbget-bin/www_bget?ko:K00001	E1.1.1.1, adh; alcohol dehydrogenase [EC:1.1.1.1]
ep123.comp50194_c0_seq18	K00001|E1.1.1.1, adh|http://www.genome.jp/dbget-bin/www_bget?ko:K00001	E1.1.1.1, adh; alcohol dehydrogenase [EC:1.1.1.1]
ep123.comp50194_c0_seq19	K00001|E1.1.1.1, adh|http://www.genome.jp/dbget-bin/www_bget?ko:K00001	E1.1.1.1, adh; alcohol dehydrogenase [EC:1.1.1.1]
ep123.comp50194_c0_seq20	K00001|E1.1.1.1, adh|http://www.genome.jp/dbget-bin/www_bget?ko:K00001	E1.1.1.1, adh; alcohol dehydrogenase [EC:1.1.1.1]
ep123.comp38481_c0_seq2	K00001|E1.1.1.1, adh|http://www.genome.jp/dbget-bin/www_bget?ko:K00001	E1.1.1.1, adh; alcohol dehydrogenase [EC:1.1.1.1]
ep123.comp41411_c0_seq1	K00002|E1.1.1.2, adh|http://www.genome.jp/dbget-bin/www_bget?ko:K00002	AKR1A1, adh; alcohol dehydrogenase (NADP+) [EC:1.1.1.2]
ep456.comp55408_c0_seq2	K00002|E1.1.1.2, adh|http://www.genome.jp/dbget-bin/www_bget?ko:K00002	AKR1A1, adh; alcohol dehydrogenase (NADP+) [EC:1.1.1.2]
ep123.comp46628_c0_seq1	K00002|E1.1.1.2, adh|http://www.genome.jp/dbget-bin/www_bget?ko:K00002	AKR1A1, adh; alcohol dehydrogenase (NADP+) [EC:1.1.1.2]
ep456.comp115412_c0_seq1	K00006|E1.1.1.8, GPD1|http://www.genome.jp/dbget-bin/www_bget?ko:K00006	GPD1; glycerol-3-phosphate dehydrogenase (NAD+) [EC:1.1.1.8]
ep456.comp46795_c0_seq1	K00008|E1.1.1.14, gutB|http://www.genome.jp/dbget-bin/www_bget?ko:K00008	SORD, gutB; L-iditol 2-dehydrogenase [EC:1.1.1.14]
ep123.comp26457_c0_seq1	K00012|UGDH, ugd|http://www.genome.jp/dbget-bin/www_bget?ko:K00012	UGDH, ugd; UDPglucose 6-dehydrogenase [EC:1.1.1.22]
ep123.comp46896_c0_seq5	K00012|UGDH, ugd|http://www.genome.jp/dbget-bin/www_bget?ko:K00012	UGDH, ugd; UDPglucose 6-dehydrogenase [EC:1.1.1.22]
CL846Contig1	K00012|UGDH, ugd|http://www.genome.jp/dbget-bin/www_bget?ko:K00012	UGDH, ugd; UDPglucose 6-dehydrogenase [EC:1.1.1.22]
ep123.comp46896_c0_seq3	K00012|UGDH, ugd|http://www.genome.jp/dbget-bin/www_bget?ko:K00012	UGDH, ugd; UDPglucose 6-dehydrogenase [EC:1.1.1.22]
ep123.comp46896_c0_seq1	K00012|UGDH, ugd|http://www.genome.jp/dbget-bin/www_bget?ko:K00012	UGDH, ugd; UDPglucose 6-dehydrogenase [EC:1.1.1.22]
ep456.comp51606_c0_seq1	K00012|UGDH, ugd|http://www.genome.jp/dbget-bin/www_bget?ko:K00012	UGDH, ugd; UDPglucose 6-dehydrogenase [EC:1.1.1.22]
ep123.comp46651_c0_seq2	K00013|hisD|http://www.genome.jp/dbget-bin/www_bget?ko:K00013	hisD; histidinol dehydrogenase [EC:1.1.1.23]
ep123.comp46651_c0_seq1	K00013|hisD|http://www.genome.jp/dbget-bin/www_bget?ko:K00013	hisD; histidinol dehydrogenase [EC:1.1.1.23]
ep456.comp55672_c0_seq11	K00013|hisD|http://www.genome.jp/dbget-bin/www_bget?ko:K00013	hisD; histidinol dehydrogenase [EC:1.1.1.23]
ep456.comp55672_c0_seq10	K00013|hisD|http://www.genome.jp/dbget-bin/www_bget?ko:K00013	hisD; histidinol dehydrogenase [EC:1.1.1.23]
ep123.comp46651_c0_seq3	K00013|hisD|http://www.genome.jp/dbget-bin/www_bget?ko:K00013	hisD; histidinol dehydrogenase [EC:1.1.1.23]
ep123.comp46651_c0_seq4	K00013|hisD|http://www.genome.jp/dbget-bin/www_bget?ko:K00013	hisD; histidinol dehydrogenase [EC:1.1.1.23]
ep456.comp55672_c0_seq31	K00013|hisD|http://www.genome.jp/dbget-bin/www_bget?ko:K00013	hisD; histidinol dehydrogenase [EC:1.1.1.23]
ep456.comp55672_c0_seq30	K00013|hisD|http://www.genome.jp/dbget-bin/www_bget?ko:K00013	hisD; histidinol dehydrogenase [EC:1.1.1.23]
ep456.comp55672_c0_seq28	K00013|hisD|http://www.genome.jp/dbget-bin/www_bget?ko:K00013	hisD; histidinol dehydrogenase [EC:1.1.1.23]
ep456.comp55672_c0_seq27	K00013|hisD|http://www.genome.jp/dbget-bin/www_bget?ko:K00013	hisD; histidinol dehydrogenase [EC:1.1.1.23]
ep456.comp55672_c0_seq23	K00013|hisD|http://www.genome.jp/dbget-bin/www_bget?ko:K00013	hisD; histidinol dehydrogenase [EC:1.1.1.23]
ep456.comp55672_c0_seq6	K00013|hisD|http://www.genome.jp/dbget-bin/www_bget?ko:K00013	hisD; histidinol dehydrogenase [EC:1.1.1.23]
ep456.comp55672_c0_seq5	K00013|hisD|http://www.genome.jp/dbget-bin/www_bget?ko:K00013	hisD; histidinol dehydrogenase [EC:1.1.1.23]
ep456.comp55672_c0_seq4	K00013|hisD|http://www.genome.jp/dbget-bin/www_bget?ko:K00013	hisD; histidinol dehydrogenase [EC:1.1.1.23]
ep456.comp55672_c0_seq3	K00013|hisD|http://www.genome.jp/dbget-bin/www_bget?ko:K00013	hisD; histidinol dehydrogenase [EC:1.1.1.23]
ep456.comp55672_c0_seq2	K00013|hisD|http://www.genome.jp/dbget-bin/www_bget?ko:K00013	hisD; histidinol dehydrogenase [EC:1.1.1.23]
ep456.comp55672_c0_seq1	K00013|hisD|http://www.genome.jp/dbget-bin/www_bget?ko:K00013	hisD; histidinol dehydrogenase [EC:1.1.1.23]
ep456.comp55672_c0_seq9	K00013|hisD|http://www.genome.jp/dbget-bin/www_bget?ko:K00013	hisD; histidinol dehydrogenase [EC:1.1.1.23]
ep456.comp55672_c0_seq8	K00013|hisD|http://www.genome.jp/dbget-bin/www_bget?ko:K00013	hisD; histidinol dehydrogenase [EC:1.1.1.23]
ep123.comp43151_c0_seq1	K00016|LDH, ldh|http://www.genome.jp/dbget-bin/www_bget?ko:K00016	LDH, ldh; L-lactate dehydrogenase [EC:1.1.1.27]
ep456.comp57279_c0_seq3	K00020|E1.1.1.31, mmsB|http://www.genome.jp/dbget-bin/www_bget?ko:K00020	E1.1.1.31, mmsB; 3-hydroxyisobutyrate dehydrogenase [EC:1.1.1.31]
ep456.comp57279_c0_seq1	K00020|E1.1.1.31, mmsB|http://www.genome.jp/dbget-bin/www_bget?ko:K00020	E1.1.1.31, mmsB; 3-hydroxyisobutyrate dehydrogenase [EC:1.1.1.31]
ep456.comp53514_c0_seq2	K00021|E1.1.1.34|http://www.genome.jp/dbget-bin/www_bget?ko:K00021	HMGCR; hydroxymethylglutaryl-CoA reductase (NADPH) [EC:1.1.1.34]
ep456.comp53514_c0_seq1	K00021|E1.1.1.34|http://www.genome.jp/dbget-bin/www_bget?ko:K00021	HMGCR; hydroxymethylglutaryl-CoA reductase (NADPH) [EC:1.1.1.34]
ep123.comp38708_c0_seq1	K00021|E1.1.1.34|http://www.genome.jp/dbget-bin/www_bget?ko:K00021	HMGCR; hydroxymethylglutaryl-CoA reductase (NADPH) [EC:1.1.1.34]
ep123.comp50127_c1_seq1	K00021|E1.1.1.34|http://www.genome.jp/dbget-bin/www_bget?ko:K00021	HMGCR; hydroxymethylglutaryl-CoA reductase (NADPH) [EC:1.1.1.34]
ep123.comp45042_c0_seq1	K00025|MDH1|http://www.genome.jp/dbget-bin/www_bget?ko:K00025	MDH1; malate dehydrogenase [EC:1.1.1.37]
ep456.comp49272_c0_seq1	K00025|MDH1|http://www.genome.jp/dbget-bin/www_bget?ko:K00025	MDH1; malate dehydrogenase [EC:1.1.1.37]
ep456.comp51842_c0_seq1	K00025|MDH1|http://www.genome.jp/dbget-bin/www_bget?ko:K00025	MDH1; malate dehydrogenase [EC:1.1.1.37]
ep456.comp52509_c0_seq1	K00025|MDH1|http://www.genome.jp/dbget-bin/www_bget?ko:K00025	MDH1; malate dehydrogenase [EC:1.1.1.37]
ep123.comp45700_c1_seq1	K00026|MDH2|http://www.genome.jp/dbget-bin/www_bget?ko:K00026	MDH2; malate dehydrogenase [EC:1.1.1.37]
ep456.comp57395_c2_seq6	K00026|MDH2|http://www.genome.jp/dbget-bin/www_bget?ko:K00026	MDH2; malate dehydrogenase [EC:1.1.1.37]
ep456.comp57395_c2_seq5	K00026|MDH2|http://www.genome.jp/dbget-bin/www_bget?ko:K00026	MDH2; malate dehydrogenase [EC:1.1.1.37]
ep456.comp57395_c2_seq4	K00026|MDH2|http://www.genome.jp/dbget-bin/www_bget?ko:K00026	MDH2; malate dehydrogenase [EC:1.1.1.37]
ep456.comp57395_c2_seq3	K00026|MDH2|http://www.genome.jp/dbget-bin/www_bget?ko:K00026	MDH2; malate dehydrogenase [EC:1.1.1.37]
CL3854Contig1	K00026|MDH2|http://www.genome.jp/dbget-bin/www_bget?ko:K00026	MDH2; malate dehydrogenase [EC:1.1.1.37]
ep123.comp49465_c1_seq2	K00026|MDH2|http://www.genome.jp/dbget-bin/www_bget?ko:K00026	MDH2; malate dehydrogenase [EC:1.1.1.37]
ep123.comp49465_c1_seq1	K00026|MDH2|http://www.genome.jp/dbget-bin/www_bget?ko:K00026	MDH2; malate dehydrogenase [EC:1.1.1.37]
ep456.comp56761_c0_seq2	K00026|MDH2|http://www.genome.jp/dbget-bin/www_bget?ko:K00026	MDH2; malate dehydrogenase [EC:1.1.1.37]
ep123.comp49093_c0_seq1	K00026|MDH2|http://www.genome.jp/dbget-bin/www_bget?ko:K00026	MDH2; malate dehydrogenase [EC:1.1.1.37]
ep123.comp42919_c0_seq1	K00026|MDH2|http://www.genome.jp/dbget-bin/www_bget?ko:K00026	MDH2; malate dehydrogenase [EC:1.1.1.37]
ep123.comp49819_c0_seq3	K00028|E1.1.1.39|http://www.genome.jp/dbget-bin/www_bget?ko:K00028	E1.1.1.39; malate dehydrogenase (decarboxylating) [EC:1.1.1.39]
ep123.comp22006_c0_seq1	K00028|E1.1.1.39|http://www.genome.jp/dbget-bin/www_bget?ko:K00028	E1.1.1.39; malate dehydrogenase (decarboxylating) [EC:1.1.1.39]
ep123.comp41553_c0_seq1	K00028|E1.1.1.39|http://www.genome.jp/dbget-bin/www_bget?ko:K00028	E1.1.1.39; malate dehydrogenase (decarboxylating) [EC:1.1.1.39]
ep456.comp58516_c0_seq1	K00028|E1.1.1.39|http://www.genome.jp/dbget-bin/www_bget?ko:K00028	E1.1.1.39; malate dehydrogenase (decarboxylating) [EC:1.1.1.39]
ep456.comp58516_c0_seq2	K00028|E1.1.1.39|http://www.genome.jp/dbget-bin/www_bget?ko:K00028	E1.1.1.39; malate dehydrogenase (decarboxylating) [EC:1.1.1.39]
ep456.comp47506_c1_seq1	K00029|E1.1.1.40, maeB|http://www.genome.jp/dbget-bin/www_bget?ko:K00029	E1.1.1.40, maeB; malate dehydrogenase (oxaloacetate-decarboxylating)(NADP+) [EC:1.1.1.40]
ep123.comp47604_c0_seq1	K00029|E1.1.1.40, maeB|http://www.genome.jp/dbget-bin/www_bget?ko:K00029	E1.1.1.40, maeB; malate dehydrogenase (oxaloacetate-decarboxylating)(NADP+) [EC:1.1.1.40]
ep456.comp47506_c0_seq2	K00029|E1.1.1.40, maeB|http://www.genome.jp/dbget-bin/www_bget?ko:K00029	E1.1.1.40, maeB; malate dehydrogenase (oxaloacetate-decarboxylating)(NADP+) [EC:1.1.1.40]
ep456.comp47506_c0_seq1	K00029|E1.1.1.40, maeB|http://www.genome.jp/dbget-bin/www_bget?ko:K00029	E1.1.1.40, maeB; malate dehydrogenase (oxaloacetate-decarboxylating)(NADP+) [EC:1.1.1.40]
ep123.comp40881_c0_seq1	K00029|E1.1.1.40, maeB|http://www.genome.jp/dbget-bin/www_bget?ko:K00029	E1.1.1.40, maeB; malate dehydrogenase (oxaloacetate-decarboxylating)(NADP+) [EC:1.1.1.40]
ep123.comp40881_c0_seq2	K00029|E1.1.1.40, maeB|http://www.genome.jp/dbget-bin/www_bget?ko:K00029	E1.1.1.40, maeB; malate dehydrogenase (oxaloacetate-decarboxylating)(NADP+) [EC:1.1.1.40]
ep456.comp55364_c0_seq2	K00029|E1.1.1.40, maeB|http://www.genome.jp/dbget-bin/www_bget?ko:K00029	E1.1.1.40, maeB; malate dehydrogenase (oxaloacetate-decarboxylating)(NADP+) [EC:1.1.1.40]
ep123.comp41805_c0_seq1	K00030|IDH3|http://www.genome.jp/dbget-bin/www_bget?ko:K00030	IDH3; isocitrate dehydrogenase (NAD+) [EC:1.1.1.41]
ep456.comp53130_c1_seq4	K00030|IDH3|http://www.genome.jp/dbget-bin/www_bget?ko:K00030	IDH3; isocitrate dehydrogenase (NAD+) [EC:1.1.1.41]
ep456.comp53130_c1_seq2	K00030|IDH3|http://www.genome.jp/dbget-bin/www_bget?ko:K00030	IDH3; isocitrate dehydrogenase (NAD+) [EC:1.1.1.41]
ep123.comp41282_c0_seq1	K00031|IDH1, IDH2, icd|http://www.genome.jp/dbget-bin/www_bget?ko:K00031	IDH1, IDH2, icd; isocitrate dehydrogenase [EC:1.1.1.42]
CL7299Contig1	K00031|IDH1, IDH2, icd|http://www.genome.jp/dbget-bin/www_bget?ko:K00031	IDH1, IDH2, icd; isocitrate dehydrogenase [EC:1.1.1.42]
ep456.comp54155_c0_seq1	K00031|IDH1, IDH2, icd|http://www.genome.jp/dbget-bin/www_bget?ko:K00031	IDH1, IDH2, icd; isocitrate dehydrogenase [EC:1.1.1.42]
ep456.comp59730_c0_seq4	K00031|IDH1, IDH2, icd|http://www.genome.jp/dbget-bin/www_bget?ko:K00031	IDH1, IDH2, icd; isocitrate dehydrogenase [EC:1.1.1.42]
CL3357Contig1	K00031|IDH1, IDH2, icd|http://www.genome.jp/dbget-bin/www_bget?ko:K00031	IDH1, IDH2, icd; isocitrate dehydrogenase [EC:1.1.1.42]
ep123.comp49144_c0_seq3	K00031|IDH1, IDH2, icd|http://www.genome.jp/dbget-bin/www_bget?ko:K00031	IDH1, IDH2, icd; isocitrate dehydrogenase [EC:1.1.1.42]
ep123.comp39047_c1_seq1	K00033|E1.1.1.44, PGD, gnd|http://www.genome.jp/dbget-bin/www_bget?ko:K00033	PGD, gnd; 6-phosphogluconate dehydrogenase [EC:1.1.1.44]
ep123.comp42598_c0_seq1	K00033|E1.1.1.44, PGD, gnd|http://www.genome.jp/dbget-bin/www_bget?ko:K00033	PGD, gnd; 6-phosphogluconate dehydrogenase [EC:1.1.1.44]
ep456.comp295_c0_seq1	K00036|G6PD, zwf|http://www.genome.jp/dbget-bin/www_bget?ko:K00036	G6PD, zwf; glucose-6-phosphate 1-dehydrogenase [EC:1.1.1.49]
ep456.comp26829_c0_seq1	K00036|G6PD, zwf|http://www.genome.jp/dbget-bin/www_bget?ko:K00036	G6PD, zwf; glucose-6-phosphate 1-dehydrogenase [EC:1.1.1.49]
ep456.comp54076_c0_seq1	K00036|G6PD, zwf|http://www.genome.jp/dbget-bin/www_bget?ko:K00036	G6PD, zwf; glucose-6-phosphate 1-dehydrogenase [EC:1.1.1.49]
ep456.comp34201_c0_seq1	K00036|G6PD, zwf|http://www.genome.jp/dbget-bin/www_bget?ko:K00036	G6PD, zwf; glucose-6-phosphate 1-dehydrogenase [EC:1.1.1.49]
ep456.comp51507_c0_seq1	K00036|G6PD, zwf|http://www.genome.jp/dbget-bin/www_bget?ko:K00036	G6PD, zwf; glucose-6-phosphate 1-dehydrogenase [EC:1.1.1.49]
ep456.comp43154_c0_seq1	K00036|G6PD, zwf|http://www.genome.jp/dbget-bin/www_bget?ko:K00036	G6PD, zwf; glucose-6-phosphate 1-dehydrogenase [EC:1.1.1.49]
ep123.comp10807_c0_seq1	K00036|G6PD, zwf|http://www.genome.jp/dbget-bin/www_bget?ko:K00036	G6PD, zwf; glucose-6-phosphate 1-dehydrogenase [EC:1.1.1.49]
ep123.comp38366_c0_seq1	K00051|E1.1.1.82|http://www.genome.jp/dbget-bin/www_bget?ko:K00051	E1.1.1.82; malate dehydrogenase (NADP+) [EC:1.1.1.82]
ep123.comp38366_c0_seq2	K00051|E1.1.1.82|http://www.genome.jp/dbget-bin/www_bget?ko:K00051	E1.1.1.82; malate dehydrogenase (NADP+) [EC:1.1.1.82]
ep123.comp45847_c0_seq1	K00052|leuB|http://www.genome.jp/dbget-bin/www_bget?ko:K00052	leuB; 3-isopropylmalate dehydrogenase [EC:1.1.1.85]
ep456.comp52598_c0_seq2	K00052|leuB|http://www.genome.jp/dbget-bin/www_bget?ko:K00052	leuB; 3-isopropylmalate dehydrogenase [EC:1.1.1.85]
ep123.comp36205_c0_seq1	K00053|ilvC|http://www.genome.jp/dbget-bin/www_bget?ko:K00053	ilvC; ketol-acid reductoisomerase [EC:1.1.1.86]
ep123.comp41653_c0_seq1	K00058|serA, PHGDH|http://www.genome.jp/dbget-bin/www_bget?ko:K00058	serA, PHGDH; D-3-phosphoglycerate dehydrogenase [EC:1.1.1.95]
ep123.comp48532_c0_seq4	K00058|serA, PHGDH|http://www.genome.jp/dbget-bin/www_bget?ko:K00058	serA, PHGDH; D-3-phosphoglycerate dehydrogenase [EC:1.1.1.95]
ep456.comp262780_c0_seq1	K00058|serA, PHGDH|http://www.genome.jp/dbget-bin/www_bget?ko:K00058	serA, PHGDH; D-3-phosphoglycerate dehydrogenase [EC:1.1.1.95]
ep123.comp48532_c0_seq7	K00058|serA, PHGDH|http://www.genome.jp/dbget-bin/www_bget?ko:K00058	serA, PHGDH; D-3-phosphoglycerate dehydrogenase [EC:1.1.1.95]
ep123.comp48532_c0_seq6	K00058|serA, PHGDH|http://www.genome.jp/dbget-bin/www_bget?ko:K00058	serA, PHGDH; D-3-phosphoglycerate dehydrogenase [EC:1.1.1.95]
ep456.comp55841_c0_seq2	K00058|serA, PHGDH|http://www.genome.jp/dbget-bin/www_bget?ko:K00058	serA, PHGDH; D-3-phosphoglycerate dehydrogenase [EC:1.1.1.95]
ep456.comp46791_c0_seq1	K00059|fabG|http://www.genome.jp/dbget-bin/www_bget?ko:K00059	fabG; 3-oxoacyl-[acyl-carrier protein] reductase [EC:1.1.1.100]
ep123.comp41579_c0_seq1	K00059|fabG|http://www.genome.jp/dbget-bin/www_bget?ko:K00059	fabG; 3-oxoacyl-[acyl-carrier protein] reductase [EC:1.1.1.100]
ep456.comp52654_c0_seq1	K00059|fabG|http://www.genome.jp/dbget-bin/www_bget?ko:K00059	fabG; 3-oxoacyl-[acyl-carrier protein] reductase [EC:1.1.1.100]
ep123.comp33203_c0_seq2	K00064|E1.1.1.122|http://www.genome.jp/dbget-bin/www_bget?ko:K00064	E1.1.1.122; D-threo-aldose 1-dehydrogenase [EC:1.1.1.122]
ep123.comp33203_c0_seq1	K00064|E1.1.1.122|http://www.genome.jp/dbget-bin/www_bget?ko:K00064	E1.1.1.122; D-threo-aldose 1-dehydrogenase [EC:1.1.1.122]
ep456.comp42533_c0_seq1	K00064|E1.1.1.122|http://www.genome.jp/dbget-bin/www_bget?ko:K00064	E1.1.1.122; D-threo-aldose 1-dehydrogenase [EC:1.1.1.122]
ep123.comp49836_c1_seq6	K00064|E1.1.1.122|http://www.genome.jp/dbget-bin/www_bget?ko:K00064	E1.1.1.122; D-threo-aldose 1-dehydrogenase [EC:1.1.1.122]
ep456.comp56003_c0_seq4	K00064|E1.1.1.122|http://www.genome.jp/dbget-bin/www_bget?ko:K00064	E1.1.1.122; D-threo-aldose 1-dehydrogenase [EC:1.1.1.122]
ep456.comp56003_c0_seq5	K00064|E1.1.1.122|http://www.genome.jp/dbget-bin/www_bget?ko:K00064	E1.1.1.122; D-threo-aldose 1-dehydrogenase [EC:1.1.1.122]
ep456.comp56003_c0_seq6	K00064|E1.1.1.122|http://www.genome.jp/dbget-bin/www_bget?ko:K00064	E1.1.1.122; D-threo-aldose 1-dehydrogenase [EC:1.1.1.122]
CL4385Contig1	K00064|E1.1.1.122|http://www.genome.jp/dbget-bin/www_bget?ko:K00064	E1.1.1.122; D-threo-aldose 1-dehydrogenase [EC:1.1.1.122]
ep123.comp45228_c0_seq1	K00074|E1.1.1.157, paaH|http://www.genome.jp/dbget-bin/www_bget?ko:K00074	paaH, hbd, fadB, mmgB; 3-hydroxybutyryl-CoA dehydrogenase [EC:1.1.1.157]
ep123.comp45228_c0_seq2	K00074|E1.1.1.157, paaH|http://www.genome.jp/dbget-bin/www_bget?ko:K00074	paaH, hbd, fadB, mmgB; 3-hydroxybutyryl-CoA dehydrogenase [EC:1.1.1.157]
ep456.comp53124_c0_seq2	K00083|E1.1.1.195|http://www.genome.jp/dbget-bin/www_bget?ko:K00083	E1.1.1.195; cinnamyl-alcohol dehydrogenase [EC:1.1.1.195]
ep456.comp53124_c0_seq1	K00083|E1.1.1.195|http://www.genome.jp/dbget-bin/www_bget?ko:K00083	E1.1.1.195; cinnamyl-alcohol dehydrogenase [EC:1.1.1.195]
ep123.comp47141_c0_seq2	K00083|E1.1.1.195|http://www.genome.jp/dbget-bin/www_bget?ko:K00083	E1.1.1.195; cinnamyl-alcohol dehydrogenase [EC:1.1.1.195]
ep456.comp51475_c0_seq1	K00083|E1.1.1.195|http://www.genome.jp/dbget-bin/www_bget?ko:K00083	E1.1.1.195; cinnamyl-alcohol dehydrogenase [EC:1.1.1.195]
CL1Contig181	K00083|E1.1.1.195|http://www.genome.jp/dbget-bin/www_bget?ko:K00083	E1.1.1.195; cinnamyl-alcohol dehydrogenase [EC:1.1.1.195]
ep123.comp45738_c0_seq1	K00088|E1.1.1.205, guaB|http://www.genome.jp/dbget-bin/www_bget?ko:K00088	guaB; IMP dehydrogenase [EC:1.1.1.205]
ep123.comp41224_c0_seq1	K00091|E1.1.1.219|http://www.genome.jp/dbget-bin/www_bget?ko:K00091	E1.1.1.219; dihydroflavonol-4-reductase [EC:1.1.1.219]
ep123.comp41224_c0_seq4	K00091|E1.1.1.219|http://www.genome.jp/dbget-bin/www_bget?ko:K00091	E1.1.1.219; dihydroflavonol-4-reductase [EC:1.1.1.219]
ep123.comp41224_c0_seq3	K00091|E1.1.1.219|http://www.genome.jp/dbget-bin/www_bget?ko:K00091	E1.1.1.219; dihydroflavonol-4-reductase [EC:1.1.1.219]
ep456.comp52330_c0_seq1	K00091|E1.1.1.219|http://www.genome.jp/dbget-bin/www_bget?ko:K00091	E1.1.1.219; dihydroflavonol-4-reductase [EC:1.1.1.219]
ep456.comp52330_c0_seq2	K00091|E1.1.1.219|http://www.genome.jp/dbget-bin/www_bget?ko:K00091	E1.1.1.219; dihydroflavonol-4-reductase [EC:1.1.1.219]
ep123.comp38330_c0_seq1	K00099|dxr|http://www.genome.jp/dbget-bin/www_bget?ko:K00099	dxr; 1-deoxy-D-xylulose-5-phosphate reductoisomerase [EC:1.1.1.267]
ep456.comp52237_c0_seq2	K00102|E1.1.2.4, dld|http://www.genome.jp/dbget-bin/www_bget?ko:K00102	E1.1.2.4, dld; D-lactate dehydrogenase (cytochrome) [EC:1.1.2.4]
ep123.comp47270_c0_seq3	K00102|E1.1.2.4, dld|http://www.genome.jp/dbget-bin/www_bget?ko:K00102	E1.1.2.4, dld; D-lactate dehydrogenase (cytochrome) [EC:1.1.2.4]
ep123.comp47270_c0_seq1	K00102|E1.1.2.4, dld|http://www.genome.jp/dbget-bin/www_bget?ko:K00102	E1.1.2.4, dld; D-lactate dehydrogenase (cytochrome) [EC:1.1.2.4]
ep123.comp49246_c0_seq4	K00111|glpA, glpD|http://www.genome.jp/dbget-bin/www_bget?ko:K00111	glpA, glpD; glycerol-3-phosphate dehydrogenase [EC:1.1.5.3]
ep123.comp49246_c0_seq2	K00111|glpA, glpD|http://www.genome.jp/dbget-bin/www_bget?ko:K00111	glpA, glpD; glycerol-3-phosphate dehydrogenase [EC:1.1.5.3]
ep123.comp49246_c0_seq3	K00111|glpA, glpD|http://www.genome.jp/dbget-bin/www_bget?ko:K00111	glpA, glpD; glycerol-3-phosphate dehydrogenase [EC:1.1.5.3]
ep123.comp49246_c0_seq6	K00111|glpA, glpD|http://www.genome.jp/dbget-bin/www_bget?ko:K00111	glpA, glpD; glycerol-3-phosphate dehydrogenase [EC:1.1.5.3]
ep123.comp49246_c0_seq7	K00111|glpA, glpD|http://www.genome.jp/dbget-bin/www_bget?ko:K00111	glpA, glpD; glycerol-3-phosphate dehydrogenase [EC:1.1.5.3]
ep123.comp49246_c0_seq5	K00111|glpA, glpD|http://www.genome.jp/dbget-bin/www_bget?ko:K00111	glpA, glpD; glycerol-3-phosphate dehydrogenase [EC:1.1.5.3]
ep123.comp49246_c0_seq1	K00111|glpA, glpD|http://www.genome.jp/dbget-bin/www_bget?ko:K00111	glpA, glpD; glycerol-3-phosphate dehydrogenase [EC:1.1.5.3]
ep123.comp44290_c0_seq2	K00120|E1.1.-.-|http://www.genome.jp/dbget-bin/www_bget?ko:K00120	-
ep456.comp58915_c0_seq1	K00120|E1.1.-.-|http://www.genome.jp/dbget-bin/www_bget?ko:K00120	-
ep123.comp43813_c0_seq5	K00121|frmA, ADH5, adhC|http://www.genome.jp/dbget-bin/www_bget?ko:K00121	frmA, ADH5, adhC; S-(hydroxymethyl)glutathione dehydrogenase / alcohol dehydrogenase [EC:1.1.1.284 1.1.1.1]
ep123.comp30235_c0_seq1	K00121|frmA, ADH5, adhC|http://www.genome.jp/dbget-bin/www_bget?ko:K00121	frmA, ADH5, adhC; S-(hydroxymethyl)glutathione dehydrogenase / alcohol dehydrogenase [EC:1.1.1.284 1.1.1.1]
ep123.comp43607_c0_seq2	K00121|frmA, ADH5, adhC|http://www.genome.jp/dbget-bin/www_bget?ko:K00121	frmA, ADH5, adhC; S-(hydroxymethyl)glutathione dehydrogenase / alcohol dehydrogenase [EC:1.1.1.284 1.1.1.1]
ep123.comp46110_c0_seq2	K00121|frmA, ADH5, adhC|http://www.genome.jp/dbget-bin/www_bget?ko:K00121	frmA, ADH5, adhC; S-(hydroxymethyl)glutathione dehydrogenase / alcohol dehydrogenase [EC:1.1.1.284 1.1.1.1]
ep456.comp53312_c0_seq1	K00121|frmA, ADH5, adhC|http://www.genome.jp/dbget-bin/www_bget?ko:K00121	frmA, ADH5, adhC; S-(hydroxymethyl)glutathione dehydrogenase / alcohol dehydrogenase [EC:1.1.1.284 1.1.1.1]
ep456.comp49107_c0_seq1	K00121|frmA, ADH5, adhC|http://www.genome.jp/dbget-bin/www_bget?ko:K00121	frmA, ADH5, adhC; S-(hydroxymethyl)glutathione dehydrogenase / alcohol dehydrogenase [EC:1.1.1.284 1.1.1.1]
ep123.comp46110_c0_seq1	K00121|frmA, ADH5, adhC|http://www.genome.jp/dbget-bin/www_bget?ko:K00121	frmA, ADH5, adhC; S-(hydroxymethyl)glutathione dehydrogenase / alcohol dehydrogenase [EC:1.1.1.284 1.1.1.1]
ep123.comp43073_c0_seq1	K00122|E1.2.1.2|http://www.genome.jp/dbget-bin/www_bget?ko:K00122	FDH; formate dehydrogenase [EC:1.2.1.2]
CL7347Contig1	K00128|E1.2.1.3|http://www.genome.jp/dbget-bin/www_bget?ko:K00128	E1.2.1.3; aldehyde dehydrogenase (NAD+) [EC:1.2.1.3]
ep123.comp43339_c0_seq1	K00128|E1.2.1.3|http://www.genome.jp/dbget-bin/www_bget?ko:K00128	E1.2.1.3; aldehyde dehydrogenase (NAD+) [EC:1.2.1.3]
CL7749Contig1	K00128|E1.2.1.3|http://www.genome.jp/dbget-bin/www_bget?ko:K00128	E1.2.1.3; aldehyde dehydrogenase (NAD+) [EC:1.2.1.3]
ep456.comp54383_c0_seq1	K00128|E1.2.1.3|http://www.genome.jp/dbget-bin/www_bget?ko:K00128	E1.2.1.3; aldehyde dehydrogenase (NAD+) [EC:1.2.1.3]
ep123.comp27358_c0_seq1	K00128|E1.2.1.3|http://www.genome.jp/dbget-bin/www_bget?ko:K00128	E1.2.1.3; aldehyde dehydrogenase (NAD+) [EC:1.2.1.3]
ep123.comp41262_c0_seq1	K00128|E1.2.1.3|http://www.genome.jp/dbget-bin/www_bget?ko:K00128	E1.2.1.3; aldehyde dehydrogenase (NAD+) [EC:1.2.1.3]
ep456.comp49256_c0_seq1	K00130|betB, gbsA|http://www.genome.jp/dbget-bin/www_bget?ko:K00130	betB, gbsA; betaine-aldehyde dehydrogenase [EC:1.2.1.8]
ep456.comp44575_c0_seq1	K00131|E1.2.1.9, gapN|http://www.genome.jp/dbget-bin/www_bget?ko:K00131	gapN; glyceraldehyde-3-phosphate dehydrogenase (NADP+) [EC:1.2.1.9]
ep123.comp46662_c0_seq2	K00133|asd|http://www.genome.jp/dbget-bin/www_bget?ko:K00133	asd; aspartate-semialdehyde dehydrogenase [EC:1.2.1.11]
ep123.comp46662_c0_seq1	K00133|asd|http://www.genome.jp/dbget-bin/www_bget?ko:K00133	asd; aspartate-semialdehyde dehydrogenase [EC:1.2.1.11]
ep456.comp37150_c0_seq2	K00134|GAPDH, gapA|http://www.genome.jp/dbget-bin/www_bget?ko:K00134	GAPDH, gapA; glyceraldehyde 3-phosphate dehydrogenase [EC:1.2.1.12]
ep456.comp44229_c0_seq1	K00134|GAPDH, gapA|http://www.genome.jp/dbget-bin/www_bget?ko:K00134	GAPDH, gapA; glyceraldehyde 3-phosphate dehydrogenase [EC:1.2.1.12]
ep456.comp37150_c0_seq1	K00134|GAPDH, gapA|http://www.genome.jp/dbget-bin/www_bget?ko:K00134	GAPDH, gapA; glyceraldehyde 3-phosphate dehydrogenase [EC:1.2.1.12]
ep456.comp54445_c0_seq1	K00134|GAPDH, gapA|http://www.genome.jp/dbget-bin/www_bget?ko:K00134	GAPDH, gapA; glyceraldehyde 3-phosphate dehydrogenase [EC:1.2.1.12]
ep456.comp558342_c0_seq1	K00134|GAPDH, gapA|http://www.genome.jp/dbget-bin/www_bget?ko:K00134	GAPDH, gapA; glyceraldehyde 3-phosphate dehydrogenase [EC:1.2.1.12]
ep456.comp48354_c0_seq1	K00135|E1.2.1.16, gabD|http://www.genome.jp/dbget-bin/www_bget?ko:K00135	gabD; succinate-semialdehyde dehydrogenase / glutarate-semialdehyde dehydrogenase [EC:1.2.1.16 1.2.1.79 1.2.1.20]
CL3792Contig1	K00135|E1.2.1.16, gabD|http://www.genome.jp/dbget-bin/www_bget?ko:K00135	gabD; succinate-semialdehyde dehydrogenase / glutarate-semialdehyde dehydrogenase [EC:1.2.1.16 1.2.1.79 1.2.1.20]
ep123.comp32689_c0_seq2	K00140|mmsA, iolA, ALDH6A1|http://www.genome.jp/dbget-bin/www_bget?ko:K00140	mmsA, iolA, ALDH6A1; malonate-semialdehyde dehydrogenase (acetylating) / methylmalonate-semialdehyde dehydrogenase [EC:1.2.1.18 1.2.1.27]
ep123.comp32689_c0_seq1	K00140|mmsA, iolA, ALDH6A1|http://www.genome.jp/dbget-bin/www_bget?ko:K00140	mmsA, iolA, ALDH6A1; malonate-semialdehyde dehydrogenase (acetylating) / methylmalonate-semialdehyde dehydrogenase [EC:1.2.1.18 1.2.1.27]
ep456.comp41269_c0_seq1	K00140|mmsA, iolA, ALDH6A1|http://www.genome.jp/dbget-bin/www_bget?ko:K00140	mmsA, iolA, ALDH6A1; malonate-semialdehyde dehydrogenase (acetylating) / methylmalonate-semialdehyde dehydrogenase [EC:1.2.1.18 1.2.1.27]
ep456.comp56739_c0_seq1	K00142|AASDH|http://www.genome.jp/dbget-bin/www_bget?ko:K00142	AASDH; acyl-CoA synthetase [EC:6.2.1.-]
ep456.comp56739_c0_seq2	K00142|AASDH|http://www.genome.jp/dbget-bin/www_bget?ko:K00142	AASDH; acyl-CoA synthetase [EC:6.2.1.-]
ep123.comp50209_c0_seq10	K00145|argC|http://www.genome.jp/dbget-bin/www_bget?ko:K00145	argC; N-acetyl-gamma-glutamyl-phosphate reductase [EC:1.2.1.38]
CL8010Contig1	K00145|argC|http://www.genome.jp/dbget-bin/www_bget?ko:K00145	argC; N-acetyl-gamma-glutamyl-phosphate reductase [EC:1.2.1.38]
ep456.comp60174_c0_seq39	K00145|argC|http://www.genome.jp/dbget-bin/www_bget?ko:K00145	argC; N-acetyl-gamma-glutamyl-phosphate reductase [EC:1.2.1.38]
ep456.comp60174_c0_seq33	K00145|argC|http://www.genome.jp/dbget-bin/www_bget?ko:K00145	argC; N-acetyl-gamma-glutamyl-phosphate reductase [EC:1.2.1.38]
ep456.comp60174_c0_seq37	K00145|argC|http://www.genome.jp/dbget-bin/www_bget?ko:K00145	argC; N-acetyl-gamma-glutamyl-phosphate reductase [EC:1.2.1.38]
ep456.comp60174_c0_seq2	K00145|argC|http://www.genome.jp/dbget-bin/www_bget?ko:K00145	argC; N-acetyl-gamma-glutamyl-phosphate reductase [EC:1.2.1.38]
ep456.comp60174_c0_seq1	K00145|argC|http://www.genome.jp/dbget-bin/www_bget?ko:K00145	argC; N-acetyl-gamma-glutamyl-phosphate reductase [EC:1.2.1.38]
ep456.comp60174_c0_seq6	K00145|argC|http://www.genome.jp/dbget-bin/www_bget?ko:K00145	argC; N-acetyl-gamma-glutamyl-phosphate reductase [EC:1.2.1.38]
ep456.comp60174_c0_seq8	K00145|argC|http://www.genome.jp/dbget-bin/www_bget?ko:K00145	argC; N-acetyl-gamma-glutamyl-phosphate reductase [EC:1.2.1.38]
ep456.comp60174_c0_seq9	K00145|argC|http://www.genome.jp/dbget-bin/www_bget?ko:K00145	argC; N-acetyl-gamma-glutamyl-phosphate reductase [EC:1.2.1.38]
ep123.comp50209_c0_seq22	K00145|argC|http://www.genome.jp/dbget-bin/www_bget?ko:K00145	argC; N-acetyl-gamma-glutamyl-phosphate reductase [EC:1.2.1.38]
ep123.comp50209_c0_seq23	K00145|argC|http://www.genome.jp/dbget-bin/www_bget?ko:K00145	argC; N-acetyl-gamma-glutamyl-phosphate reductase [EC:1.2.1.38]
ep123.comp50209_c0_seq21	K00145|argC|http://www.genome.jp/dbget-bin/www_bget?ko:K00145	argC; N-acetyl-gamma-glutamyl-phosphate reductase [EC:1.2.1.38]
ep123.comp50209_c0_seq6	K00145|argC|http://www.genome.jp/dbget-bin/www_bget?ko:K00145	argC; N-acetyl-gamma-glutamyl-phosphate reductase [EC:1.2.1.38]
ep123.comp50209_c0_seq4	K00145|argC|http://www.genome.jp/dbget-bin/www_bget?ko:K00145	argC; N-acetyl-gamma-glutamyl-phosphate reductase [EC:1.2.1.38]
ep456.comp60174_c0_seq28	K00145|argC|http://www.genome.jp/dbget-bin/www_bget?ko:K00145	argC; N-acetyl-gamma-glutamyl-phosphate reductase [EC:1.2.1.38]
ep456.comp60174_c0_seq24	K00145|argC|http://www.genome.jp/dbget-bin/www_bget?ko:K00145	argC; N-acetyl-gamma-glutamyl-phosphate reductase [EC:1.2.1.38]
ep123.comp50209_c0_seq20	K00145|argC|http://www.genome.jp/dbget-bin/www_bget?ko:K00145	argC; N-acetyl-gamma-glutamyl-phosphate reductase [EC:1.2.1.38]
ep123.comp50209_c0_seq25	K00145|argC|http://www.genome.jp/dbget-bin/www_bget?ko:K00145	argC; N-acetyl-gamma-glutamyl-phosphate reductase [EC:1.2.1.38]
ep456.comp60174_c0_seq14	K00145|argC|http://www.genome.jp/dbget-bin/www_bget?ko:K00145	argC; N-acetyl-gamma-glutamyl-phosphate reductase [EC:1.2.1.38]
ep456.comp60174_c0_seq12	K00145|argC|http://www.genome.jp/dbget-bin/www_bget?ko:K00145	argC; N-acetyl-gamma-glutamyl-phosphate reductase [EC:1.2.1.38]
ep456.comp50113_c0_seq1	K00145|argC|http://www.genome.jp/dbget-bin/www_bget?ko:K00145	argC; N-acetyl-gamma-glutamyl-phosphate reductase [EC:1.2.1.38]
ep456.comp50113_c0_seq3	K00145|argC|http://www.genome.jp/dbget-bin/www_bget?ko:K00145	argC; N-acetyl-gamma-glutamyl-phosphate reductase [EC:1.2.1.38]
ep123.comp50209_c0_seq32	K00145|argC|http://www.genome.jp/dbget-bin/www_bget?ko:K00145	argC; N-acetyl-gamma-glutamyl-phosphate reductase [EC:1.2.1.38]
ep456.comp60174_c0_seq43	K00145|argC|http://www.genome.jp/dbget-bin/www_bget?ko:K00145	argC; N-acetyl-gamma-glutamyl-phosphate reductase [EC:1.2.1.38]
ep456.comp60174_c0_seq40	K00145|argC|http://www.genome.jp/dbget-bin/www_bget?ko:K00145	argC; N-acetyl-gamma-glutamyl-phosphate reductase [EC:1.2.1.38]
ep456.comp60174_c0_seq17	K00145|argC|http://www.genome.jp/dbget-bin/www_bget?ko:K00145	argC; N-acetyl-gamma-glutamyl-phosphate reductase [EC:1.2.1.38]
ep123.comp50209_c0_seq30	K00145|argC|http://www.genome.jp/dbget-bin/www_bget?ko:K00145	argC; N-acetyl-gamma-glutamyl-phosphate reductase [EC:1.2.1.38]
ep456.comp117410_c0_seq1	K00161|PDHA, pdhA|http://www.genome.jp/dbget-bin/www_bget?ko:K00161	PDHA, pdhA; pyruvate dehydrogenase E1 component alpha subunit [EC:1.2.4.1]
ep456.comp51816_c0_seq1	K00161|PDHA, pdhA|http://www.genome.jp/dbget-bin/www_bget?ko:K00161	PDHA, pdhA; pyruvate dehydrogenase E1 component alpha subunit [EC:1.2.4.1]
ep123.comp46072_c0_seq1	K00161|PDHA, pdhA|http://www.genome.jp/dbget-bin/www_bget?ko:K00161	PDHA, pdhA; pyruvate dehydrogenase E1 component alpha subunit [EC:1.2.4.1]
ep456.comp57096_c0_seq1	K00162|PDHB, pdhB|http://www.genome.jp/dbget-bin/www_bget?ko:K00162	PDHB, pdhB; pyruvate dehydrogenase E1 component beta subunit [EC:1.2.4.1]
ep456.comp57096_c0_seq2	K00162|PDHB, pdhB|http://www.genome.jp/dbget-bin/www_bget?ko:K00162	PDHB, pdhB; pyruvate dehydrogenase E1 component beta subunit [EC:1.2.4.1]
ep456.comp57096_c0_seq4	K00162|PDHB, pdhB|http://www.genome.jp/dbget-bin/www_bget?ko:K00162	PDHB, pdhB; pyruvate dehydrogenase E1 component beta subunit [EC:1.2.4.1]
CL1052Contig1	K00162|PDHB, pdhB|http://www.genome.jp/dbget-bin/www_bget?ko:K00162	PDHB, pdhB; pyruvate dehydrogenase E1 component beta subunit [EC:1.2.4.1]
ep456.comp53499_c0_seq5	K00162|PDHB, pdhB|http://www.genome.jp/dbget-bin/www_bget?ko:K00162	PDHB, pdhB; pyruvate dehydrogenase E1 component beta subunit [EC:1.2.4.1]
ep456.comp57096_c0_seq5	K00162|PDHB, pdhB|http://www.genome.jp/dbget-bin/www_bget?ko:K00162	PDHB, pdhB; pyruvate dehydrogenase E1 component beta subunit [EC:1.2.4.1]
ep123.comp42041_c0_seq1	K00162|PDHB, pdhB|http://www.genome.jp/dbget-bin/www_bget?ko:K00162	PDHB, pdhB; pyruvate dehydrogenase E1 component beta subunit [EC:1.2.4.1]
ep123.comp48131_c0_seq1	K00164|OGDH, sucA|http://www.genome.jp/dbget-bin/www_bget?ko:K00164	OGDH, sucA; 2-oxoglutarate dehydrogenase E1 component [EC:1.2.4.2]
ep123.comp48131_c0_seq2	K00164|OGDH, sucA|http://www.genome.jp/dbget-bin/www_bget?ko:K00164	OGDH, sucA; 2-oxoglutarate dehydrogenase E1 component [EC:1.2.4.2]
ep123.comp25972_c1_seq1	K00164|OGDH, sucA|http://www.genome.jp/dbget-bin/www_bget?ko:K00164	OGDH, sucA; 2-oxoglutarate dehydrogenase E1 component [EC:1.2.4.2]
ep123.comp18172_c0_seq1	K00164|OGDH, sucA|http://www.genome.jp/dbget-bin/www_bget?ko:K00164	OGDH, sucA; 2-oxoglutarate dehydrogenase E1 component [EC:1.2.4.2]
CL4028Contig1	K00164|OGDH, sucA|http://www.genome.jp/dbget-bin/www_bget?ko:K00164	OGDH, sucA; 2-oxoglutarate dehydrogenase E1 component [EC:1.2.4.2]
ep123.comp48223_c0_seq1	K00166|E1.2.4.4A, bkdA1|http://www.genome.jp/dbget-bin/www_bget?ko:K00166	BCKDHA, bkdA1; 2-oxoisovalerate dehydrogenase E1 component alpha subunit [EC:1.2.4.4]
ep456.comp55960_c0_seq1	K00166|E1.2.4.4A, bkdA1|http://www.genome.jp/dbget-bin/www_bget?ko:K00166	BCKDHA, bkdA1; 2-oxoisovalerate dehydrogenase E1 component alpha subunit [EC:1.2.4.4]
ep456.comp55960_c0_seq2	K00166|E1.2.4.4A, bkdA1|http://www.genome.jp/dbget-bin/www_bget?ko:K00166	BCKDHA, bkdA1; 2-oxoisovalerate dehydrogenase E1 component alpha subunit [EC:1.2.4.4]
ep123.comp48223_c0_seq3	K00166|E1.2.4.4A, bkdA1|http://www.genome.jp/dbget-bin/www_bget?ko:K00166	BCKDHA, bkdA1; 2-oxoisovalerate dehydrogenase E1 component alpha subunit [EC:1.2.4.4]
ep456.comp55397_c1_seq11	K00167|E1.2.4.4B, bkdA2|http://www.genome.jp/dbget-bin/www_bget?ko:K00167	BCKDHB, bkdA2; 2-oxoisovalerate dehydrogenase E1 component beta subunit [EC:1.2.4.4]
ep123.comp43817_c0_seq1	K00167|E1.2.4.4B, bkdA2|http://www.genome.jp/dbget-bin/www_bget?ko:K00167	BCKDHB, bkdA2; 2-oxoisovalerate dehydrogenase E1 component beta subunit [EC:1.2.4.4]
ep123.comp43817_c0_seq2	K00167|E1.2.4.4B, bkdA2|http://www.genome.jp/dbget-bin/www_bget?ko:K00167	BCKDHB, bkdA2; 2-oxoisovalerate dehydrogenase E1 component beta subunit [EC:1.2.4.4]
ep123.comp43817_c0_seq3	K00167|E1.2.4.4B, bkdA2|http://www.genome.jp/dbget-bin/www_bget?ko:K00167	BCKDHB, bkdA2; 2-oxoisovalerate dehydrogenase E1 component beta subunit [EC:1.2.4.4]
ep123.comp41451_c0_seq2	K00167|E1.2.4.4B, bkdA2|http://www.genome.jp/dbget-bin/www_bget?ko:K00167	BCKDHB, bkdA2; 2-oxoisovalerate dehydrogenase E1 component beta subunit [EC:1.2.4.4]
CL1254Contig1	K00167|E1.2.4.4B, bkdA2|http://www.genome.jp/dbget-bin/www_bget?ko:K00167	BCKDHB, bkdA2; 2-oxoisovalerate dehydrogenase E1 component beta subunit [EC:1.2.4.4]
ep456.comp55397_c1_seq8	K00167|E1.2.4.4B, bkdA2|http://www.genome.jp/dbget-bin/www_bget?ko:K00167	BCKDHB, bkdA2; 2-oxoisovalerate dehydrogenase E1 component beta subunit [EC:1.2.4.4]
ep456.comp55397_c1_seq6	K00167|E1.2.4.4B, bkdA2|http://www.genome.jp/dbget-bin/www_bget?ko:K00167	BCKDHB, bkdA2; 2-oxoisovalerate dehydrogenase E1 component beta subunit [EC:1.2.4.4]
ep456.comp55397_c1_seq4	K00167|E1.2.4.4B, bkdA2|http://www.genome.jp/dbget-bin/www_bget?ko:K00167	BCKDHB, bkdA2; 2-oxoisovalerate dehydrogenase E1 component beta subunit [EC:1.2.4.4]
ep456.comp55397_c1_seq5	K00167|E1.2.4.4B, bkdA2|http://www.genome.jp/dbget-bin/www_bget?ko:K00167	BCKDHB, bkdA2; 2-oxoisovalerate dehydrogenase E1 component beta subunit [EC:1.2.4.4]
ep123.comp43817_c0_seq5	K00167|E1.2.4.4B, bkdA2|http://www.genome.jp/dbget-bin/www_bget?ko:K00167	BCKDHB, bkdA2; 2-oxoisovalerate dehydrogenase E1 component beta subunit [EC:1.2.4.4]
ep123.comp46607_c0_seq1	K00207|E1.3.1.2, DPYD|http://www.genome.jp/dbget-bin/www_bget?ko:K00207	DPYD; dihydropyrimidine dehydrogenase (NADP+) [EC:1.3.1.2]
ep456.comp57435_c0_seq3	K00207|E1.3.1.2, DPYD|http://www.genome.jp/dbget-bin/www_bget?ko:K00207	DPYD; dihydropyrimidine dehydrogenase (NADP+) [EC:1.3.1.2]
ep456.comp52573_c0_seq1	K00208|fabI|http://www.genome.jp/dbget-bin/www_bget?ko:K00208	fabI; enoyl-[acyl-carrier protein] reductase I [EC:1.3.1.9 1.3.1.10]
ep456.comp51051_c0_seq1	K00213|DHCR7|http://www.genome.jp/dbget-bin/www_bget?ko:K00213	DHCR7; 7-dehydrocholesterol reductase [EC:1.3.1.21]
ep123.comp47177_c1_seq1	K00215|dapB|http://www.genome.jp/dbget-bin/www_bget?ko:K00215	dapB; 4-hydroxy-tetrahydrodipicolinate reductase [EC:1.17.1.8]
CL8692Contig1	K00215|dapB|http://www.genome.jp/dbget-bin/www_bget?ko:K00215	dapB; 4-hydroxy-tetrahydrodipicolinate reductase [EC:1.17.1.8]
ep456.comp49604_c0_seq3	K00215|dapB|http://www.genome.jp/dbget-bin/www_bget?ko:K00215	dapB; 4-hydroxy-tetrahydrodipicolinate reductase [EC:1.17.1.8]
ep456.comp49604_c0_seq7	K00215|dapB|http://www.genome.jp/dbget-bin/www_bget?ko:K00215	dapB; 4-hydroxy-tetrahydrodipicolinate reductase [EC:1.17.1.8]
ep456.comp49604_c0_seq8	K00215|dapB|http://www.genome.jp/dbget-bin/www_bget?ko:K00215	dapB; 4-hydroxy-tetrahydrodipicolinate reductase [EC:1.17.1.8]
ep456.comp49604_c0_seq9	K00215|dapB|http://www.genome.jp/dbget-bin/www_bget?ko:K00215	dapB; 4-hydroxy-tetrahydrodipicolinate reductase [EC:1.17.1.8]
ep456.comp53534_c0_seq1	K00218|E1.3.1.33, por|http://www.genome.jp/dbget-bin/www_bget?ko:K00218	E1.3.1.33, por; protochlorophyllide reductase [EC:1.3.1.33]
ep456.comp54404_c0_seq1	K00222|E1.3.1.70, TM7SF2, ERG24|http://www.genome.jp/dbget-bin/www_bget?ko:K00222	TM7SF2, ERG24; delta14-sterol reductase [EC:1.3.1.70]
ep456.comp50953_c0_seq1	K00225|E1.3.2.3|http://www.genome.jp/dbget-bin/www_bget?ko:K00225	GLDH; L-galactono-1,4-lactone dehydrogenase [EC:1.3.2.3]
ep123.comp42747_c1_seq1	K00227|SC5DL, ERG3|http://www.genome.jp/dbget-bin/www_bget?ko:K00227	SC5DL, ERG3; lathosterol oxidase [EC:1.14.21.6]
ep123.comp41764_c0_seq1	K00228|hemF, CPOX|http://www.genome.jp/dbget-bin/www_bget?ko:K00228	CPOX, hemF; coproporphyrinogen III oxidase [EC:1.3.3.3]
ep123.comp41764_c0_seq2	K00228|hemF, CPOX|http://www.genome.jp/dbget-bin/www_bget?ko:K00228	CPOX, hemF; coproporphyrinogen III oxidase [EC:1.3.3.3]
CL6108Contig1	K00228|hemF, CPOX|http://www.genome.jp/dbget-bin/www_bget?ko:K00228	CPOX, hemF; coproporphyrinogen III oxidase [EC:1.3.3.3]
ep123.comp47764_c0_seq3	K00231|PPOX, hemY|http://www.genome.jp/dbget-bin/www_bget?ko:K00231	PPOX, hemY; oxygen-dependent protoporphyrinogen oxidase [EC:1.3.3.4]
ep456.comp58725_c0_seq8	K00231|PPOX, hemY|http://www.genome.jp/dbget-bin/www_bget?ko:K00231	PPOX, hemY; oxygen-dependent protoporphyrinogen oxidase [EC:1.3.3.4]
ep456.comp58725_c0_seq4	K00231|PPOX, hemY|http://www.genome.jp/dbget-bin/www_bget?ko:K00231	PPOX, hemY; oxygen-dependent protoporphyrinogen oxidase [EC:1.3.3.4]
ep456.comp58725_c0_seq7	K00231|PPOX, hemY|http://www.genome.jp/dbget-bin/www_bget?ko:K00231	PPOX, hemY; oxygen-dependent protoporphyrinogen oxidase [EC:1.3.3.4]
ep456.comp58725_c0_seq3	K00231|PPOX, hemY|http://www.genome.jp/dbget-bin/www_bget?ko:K00231	PPOX, hemY; oxygen-dependent protoporphyrinogen oxidase [EC:1.3.3.4]
ep456.comp42361_c0_seq2	K00231|PPOX, hemY|http://www.genome.jp/dbget-bin/www_bget?ko:K00231	PPOX, hemY; oxygen-dependent protoporphyrinogen oxidase [EC:1.3.3.4]
ep456.comp42361_c0_seq1	K00231|PPOX, hemY|http://www.genome.jp/dbget-bin/www_bget?ko:K00231	PPOX, hemY; oxygen-dependent protoporphyrinogen oxidase [EC:1.3.3.4]
CL5149Contig1	K00231|PPOX, hemY|http://www.genome.jp/dbget-bin/www_bget?ko:K00231	PPOX, hemY; oxygen-dependent protoporphyrinogen oxidase [EC:1.3.3.4]
ep456.comp58725_c0_seq11	K00231|PPOX, hemY|http://www.genome.jp/dbget-bin/www_bget?ko:K00231	PPOX, hemY; oxygen-dependent protoporphyrinogen oxidase [EC:1.3.3.4]
ep456.comp58725_c0_seq10	K00231|PPOX, hemY|http://www.genome.jp/dbget-bin/www_bget?ko:K00231	PPOX, hemY; oxygen-dependent protoporphyrinogen oxidase [EC:1.3.3.4]
ep123.comp32906_c0_seq1	K00232|E1.3.3.6, ACOX1, ACOX3|http://www.genome.jp/dbget-bin/www_bget?ko:K00232	E1.3.3.6, ACOX1, ACOX3; acyl-CoA oxidase [EC:1.3.3.6]
ep123.comp49907_c0_seq4	K00232|E1.3.3.6, ACOX1, ACOX3|http://www.genome.jp/dbget-bin/www_bget?ko:K00232	E1.3.3.6, ACOX1, ACOX3; acyl-CoA oxidase [EC:1.3.3.6]
ep123.comp105319_c0_seq1	K00232|E1.3.3.6, ACOX1, ACOX3|http://www.genome.jp/dbget-bin/www_bget?ko:K00232	E1.3.3.6, ACOX1, ACOX3; acyl-CoA oxidase [EC:1.3.3.6]
ep456.comp51530_c0_seq1	K00232|E1.3.3.6, ACOX1, ACOX3|http://www.genome.jp/dbget-bin/www_bget?ko:K00232	E1.3.3.6, ACOX1, ACOX3; acyl-CoA oxidase [EC:1.3.3.6]
ep123.comp22172_c0_seq2	K00232|E1.3.3.6, ACOX1, ACOX3|http://www.genome.jp/dbget-bin/www_bget?ko:K00232	E1.3.3.6, ACOX1, ACOX3; acyl-CoA oxidase [EC:1.3.3.6]
CL3556Contig1	K00232|E1.3.3.6, ACOX1, ACOX3|http://www.genome.jp/dbget-bin/www_bget?ko:K00232	E1.3.3.6, ACOX1, ACOX3; acyl-CoA oxidase [EC:1.3.3.6]
ep123.comp49909_c0_seq4	K00232|E1.3.3.6, ACOX1, ACOX3|http://www.genome.jp/dbget-bin/www_bget?ko:K00232	E1.3.3.6, ACOX1, ACOX3; acyl-CoA oxidase [EC:1.3.3.6]
ep123.comp49909_c0_seq1	K00232|E1.3.3.6, ACOX1, ACOX3|http://www.genome.jp/dbget-bin/www_bget?ko:K00232	E1.3.3.6, ACOX1, ACOX3; acyl-CoA oxidase [EC:1.3.3.6]
ep123.comp22172_c0_seq1	K00232|E1.3.3.6, ACOX1, ACOX3|http://www.genome.jp/dbget-bin/www_bget?ko:K00232	E1.3.3.6, ACOX1, ACOX3; acyl-CoA oxidase [EC:1.3.3.6]
CL7908Contig1	K00234|SDHA, SDH1|http://www.genome.jp/dbget-bin/www_bget?ko:K00234	SDHA, SDH1; succinate dehydrogenase (ubiquinone) flavoprotein subunit [EC:1.3.5.1]
ep123.comp41415_c0_seq1	K00235|SDHB, SDH2|http://www.genome.jp/dbget-bin/www_bget?ko:K00235	SDHB, SDH2; succinate dehydrogenase (ubiquinone) iron-sulfur subunit [EC:1.3.5.1]
CL8237Contig1	K00249|E1.3.99.3, ACADM, acd|http://www.genome.jp/dbget-bin/www_bget?ko:K00249	ACADM, acd; acyl-CoA dehydrogenase [EC:1.3.8.7]
ep123.comp11818_c0_seq1	K00249|E1.3.99.3, ACADM, acd|http://www.genome.jp/dbget-bin/www_bget?ko:K00249	ACADM, acd; acyl-CoA dehydrogenase [EC:1.3.8.7]
ep456.comp56318_c0_seq39	K00249|E1.3.99.3, ACADM, acd|http://www.genome.jp/dbget-bin/www_bget?ko:K00249	ACADM, acd; acyl-CoA dehydrogenase [EC:1.3.8.7]
CL7982Contig1	K00253|E1.3.99.10, ivd|http://www.genome.jp/dbget-bin/www_bget?ko:K00253	IVD, ivd; isovaleryl-CoA dehydrogenase [EC:1.3.8.4]
ep123.comp41739_c0_seq1	K00254|DHODH|http://www.genome.jp/dbget-bin/www_bget?ko:K00254	DHODH, pyrD; dihydroorotate dehydrogenase [EC:1.3.5.2]
ep456.comp54835_c0_seq1	K00254|DHODH|http://www.genome.jp/dbget-bin/www_bget?ko:K00254	DHODH, pyrD; dihydroorotate dehydrogenase [EC:1.3.5.2]
CL52Contig2	K00261|E1.4.1.3|http://www.genome.jp/dbget-bin/www_bget?ko:K00261	GLUD1_2, gdhA; glutamate dehydrogenase (NAD(P)+) [EC:1.4.1.3]
CL52Contig1	K00261|E1.4.1.3|http://www.genome.jp/dbget-bin/www_bget?ko:K00261	GLUD1_2, gdhA; glutamate dehydrogenase (NAD(P)+) [EC:1.4.1.3]
CL52Contig6	K00261|E1.4.1.3|http://www.genome.jp/dbget-bin/www_bget?ko:K00261	GLUD1_2, gdhA; glutamate dehydrogenase (NAD(P)+) [EC:1.4.1.3]
CL52Contig5	K00261|E1.4.1.3|http://www.genome.jp/dbget-bin/www_bget?ko:K00261	GLUD1_2, gdhA; glutamate dehydrogenase (NAD(P)+) [EC:1.4.1.3]
CL52Contig4	K00261|E1.4.1.3|http://www.genome.jp/dbget-bin/www_bget?ko:K00261	GLUD1_2, gdhA; glutamate dehydrogenase (NAD(P)+) [EC:1.4.1.3]
ep123.comp20494_c0_seq1	K00261|E1.4.1.3|http://www.genome.jp/dbget-bin/www_bget?ko:K00261	GLUD1_2, gdhA; glutamate dehydrogenase (NAD(P)+) [EC:1.4.1.3]
ep123.comp37963_c0_seq3	K00261|E1.4.1.3|http://www.genome.jp/dbget-bin/www_bget?ko:K00261	GLUD1_2, gdhA; glutamate dehydrogenase (NAD(P)+) [EC:1.4.1.3]
ep456.comp178562_c0_seq1	K00261|E1.4.1.3|http://www.genome.jp/dbget-bin/www_bget?ko:K00261	GLUD1_2, gdhA; glutamate dehydrogenase (NAD(P)+) [EC:1.4.1.3]
CL52Contig3	K00261|E1.4.1.3|http://www.genome.jp/dbget-bin/www_bget?ko:K00261	GLUD1_2, gdhA; glutamate dehydrogenase (NAD(P)+) [EC:1.4.1.3]
ep123.comp46939_c0_seq16	K00261|E1.4.1.3|http://www.genome.jp/dbget-bin/www_bget?ko:K00261	GLUD1_2, gdhA; glutamate dehydrogenase (NAD(P)+) [EC:1.4.1.3]
ep123.comp46939_c0_seq11	K00261|E1.4.1.3|http://www.genome.jp/dbget-bin/www_bget?ko:K00261	GLUD1_2, gdhA; glutamate dehydrogenase (NAD(P)+) [EC:1.4.1.3]
ep123.comp37963_c0_seq2	K00261|E1.4.1.3|http://www.genome.jp/dbget-bin/www_bget?ko:K00261	GLUD1_2, gdhA; glutamate dehydrogenase (NAD(P)+) [EC:1.4.1.3]
ep123.comp37963_c0_seq1	K00261|E1.4.1.3|http://www.genome.jp/dbget-bin/www_bget?ko:K00261	GLUD1_2, gdhA; glutamate dehydrogenase (NAD(P)+) [EC:1.4.1.3]
ep123.comp37052_c0_seq1	K00261|E1.4.1.3|http://www.genome.jp/dbget-bin/www_bget?ko:K00261	GLUD1_2, gdhA; glutamate dehydrogenase (NAD(P)+) [EC:1.4.1.3]
ep123.comp37620_c0_seq1	K00261|E1.4.1.3|http://www.genome.jp/dbget-bin/www_bget?ko:K00261	GLUD1_2, gdhA; glutamate dehydrogenase (NAD(P)+) [EC:1.4.1.3]
CL8741Contig1	K00262|E1.4.1.4, gdhA|http://www.genome.jp/dbget-bin/www_bget?ko:K00262	E1.4.1.4, gdhA; glutamate dehydrogenase (NADP+) [EC:1.4.1.4]
ep123.comp48074_c0_seq3	K00262|E1.4.1.4, gdhA|http://www.genome.jp/dbget-bin/www_bget?ko:K00262	E1.4.1.4, gdhA; glutamate dehydrogenase (NADP+) [EC:1.4.1.4]
ep123.comp48074_c0_seq1	K00262|E1.4.1.4, gdhA|http://www.genome.jp/dbget-bin/www_bget?ko:K00262	E1.4.1.4, gdhA; glutamate dehydrogenase (NADP+) [EC:1.4.1.4]
ep123.comp358608_c0_seq1	K00264|GLT1|http://www.genome.jp/dbget-bin/www_bget?ko:K00264	GLT1; glutamate synthase (NADPH/NADH) [EC:1.4.1.13 1.4.1.14]
ep456.comp59261_c0_seq4	K00264|GLT1|http://www.genome.jp/dbget-bin/www_bget?ko:K00264	GLT1; glutamate synthase (NADPH/NADH) [EC:1.4.1.13 1.4.1.14]
ep123.comp49563_c0_seq1	K00264|GLT1|http://www.genome.jp/dbget-bin/www_bget?ko:K00264	GLT1; glutamate synthase (NADPH/NADH) [EC:1.4.1.13 1.4.1.14]
ep123.comp43245_c0_seq1	K00276|E1.4.3.21, AOC2, AOC3, tynA|http://www.genome.jp/dbget-bin/www_bget?ko:K00276	AOC3, AOC2, tynA; primary-amine oxidase [EC:1.4.3.21]
ep456.comp58143_c0_seq1	K00276|E1.4.3.21, AOC2, AOC3, tynA|http://www.genome.jp/dbget-bin/www_bget?ko:K00276	AOC3, AOC2, tynA; primary-amine oxidase [EC:1.4.3.21]
ep123.comp43245_c0_seq2	K00276|E1.4.3.21, AOC2, AOC3, tynA|http://www.genome.jp/dbget-bin/www_bget?ko:K00276	AOC3, AOC2, tynA; primary-amine oxidase [EC:1.4.3.21]
ep123.comp47101_c0_seq2	K00278|nadB|http://www.genome.jp/dbget-bin/www_bget?ko:K00278	nadB; L-aspartate oxidase [EC:1.4.3.16]
ep456.comp54951_c0_seq2	K00278|nadB|http://www.genome.jp/dbget-bin/www_bget?ko:K00278	nadB; L-aspartate oxidase [EC:1.4.3.16]
ep456.comp54951_c0_seq1	K00278|nadB|http://www.genome.jp/dbget-bin/www_bget?ko:K00278	nadB; L-aspartate oxidase [EC:1.4.3.16]
ep456.comp29367_c1_seq1	K00279|E1.5.99.12|http://www.genome.jp/dbget-bin/www_bget?ko:K00279	CKX; cytokinin dehydrogenase [EC:1.5.99.12]
ep456.comp54154_c0_seq3	K00279|E1.5.99.12|http://www.genome.jp/dbget-bin/www_bget?ko:K00279	CKX; cytokinin dehydrogenase [EC:1.5.99.12]
ep456.comp54154_c0_seq2	K00279|E1.5.99.12|http://www.genome.jp/dbget-bin/www_bget?ko:K00279	CKX; cytokinin dehydrogenase [EC:1.5.99.12]
ep456.comp54154_c0_seq1	K00279|E1.5.99.12|http://www.genome.jp/dbget-bin/www_bget?ko:K00279	CKX; cytokinin dehydrogenase [EC:1.5.99.12]
ep456.comp54154_c0_seq7	K00279|E1.5.99.12|http://www.genome.jp/dbget-bin/www_bget?ko:K00279	CKX; cytokinin dehydrogenase [EC:1.5.99.12]
ep456.comp54154_c0_seq6	K00279|E1.5.99.12|http://www.genome.jp/dbget-bin/www_bget?ko:K00279	CKX; cytokinin dehydrogenase [EC:1.5.99.12]
ep456.comp54154_c0_seq5	K00279|E1.5.99.12|http://www.genome.jp/dbget-bin/www_bget?ko:K00279	CKX; cytokinin dehydrogenase [EC:1.5.99.12]
ep456.comp54154_c0_seq4	K00279|E1.5.99.12|http://www.genome.jp/dbget-bin/www_bget?ko:K00279	CKX; cytokinin dehydrogenase [EC:1.5.99.12]
ep456.comp451768_c0_seq1	K00279|E1.5.99.12|http://www.genome.jp/dbget-bin/www_bget?ko:K00279	CKX; cytokinin dehydrogenase [EC:1.5.99.12]
ep456.comp159005_c0_seq1	K00279|E1.5.99.12|http://www.genome.jp/dbget-bin/www_bget?ko:K00279	CKX; cytokinin dehydrogenase [EC:1.5.99.12]
CL227Contig1	K00279|E1.5.99.12|http://www.genome.jp/dbget-bin/www_bget?ko:K00279	CKX; cytokinin dehydrogenase [EC:1.5.99.12]
ep456.comp190005_c0_seq1	K00279|E1.5.99.12|http://www.genome.jp/dbget-bin/www_bget?ko:K00279	CKX; cytokinin dehydrogenase [EC:1.5.99.12]
ep123.comp264414_c0_seq1	K00279|E1.5.99.12|http://www.genome.jp/dbget-bin/www_bget?ko:K00279	CKX; cytokinin dehydrogenase [EC:1.5.99.12]
ep456.comp49805_c0_seq1	K00281|GLDC, gcvP|http://www.genome.jp/dbget-bin/www_bget?ko:K00281	GLDC, gcvP; glycine dehydrogenase [EC:1.4.4.2]
ep123.comp44505_c0_seq1	K00284|gltS|http://www.genome.jp/dbget-bin/www_bget?ko:K00284	E1.4.7.1; glutamate synthase (ferredoxin) [EC:1.4.7.1]
ep456.comp58689_c0_seq1	K00284|gltS|http://www.genome.jp/dbget-bin/www_bget?ko:K00284	E1.4.7.1; glutamate synthase (ferredoxin) [EC:1.4.7.1]
ep123.comp47258_c0_seq4	K00294|E1.5.1.12|http://www.genome.jp/dbget-bin/www_bget?ko:K00294	E1.2.1.88; 1-pyrroline-5-carboxylate dehydrogenase [EC:1.2.1.88]
ep123.comp47258_c0_seq1	K00294|E1.5.1.12|http://www.genome.jp/dbget-bin/www_bget?ko:K00294	E1.2.1.88; 1-pyrroline-5-carboxylate dehydrogenase [EC:1.2.1.88]
ep123.comp44274_c0_seq1	K00297|E1.5.1.20, metF|http://www.genome.jp/dbget-bin/www_bget?ko:K00297	metF, MTHFR; methylenetetrahydrofolate reductase (NADPH) [EC:1.5.1.20]
ep456.comp59343_c0_seq9	K00311|E1.5.5.1, etf|http://www.genome.jp/dbget-bin/www_bget?ko:K00311	ETFDH; electron-transferring-flavoprotein dehydrogenase [EC:1.5.5.1]
ep456.comp59343_c0_seq2	K00311|E1.5.5.1, etf|http://www.genome.jp/dbget-bin/www_bget?ko:K00311	ETFDH; electron-transferring-flavoprotein dehydrogenase [EC:1.5.5.1]
ep456.comp59343_c0_seq4	K00311|E1.5.5.1, etf|http://www.genome.jp/dbget-bin/www_bget?ko:K00311	ETFDH; electron-transferring-flavoprotein dehydrogenase [EC:1.5.5.1]
ep456.comp59343_c0_seq10	K00311|E1.5.5.1, etf|http://www.genome.jp/dbget-bin/www_bget?ko:K00311	ETFDH; electron-transferring-flavoprotein dehydrogenase [EC:1.5.5.1]
ep456.comp59343_c0_seq13	K00311|E1.5.5.1, etf|http://www.genome.jp/dbget-bin/www_bget?ko:K00311	ETFDH; electron-transferring-flavoprotein dehydrogenase [EC:1.5.5.1]
ep123.comp49084_c0_seq3	K00311|E1.5.5.1, etf|http://www.genome.jp/dbget-bin/www_bget?ko:K00311	ETFDH; electron-transferring-flavoprotein dehydrogenase [EC:1.5.5.1]
ep456.comp59343_c0_seq46	K00311|E1.5.5.1, etf|http://www.genome.jp/dbget-bin/www_bget?ko:K00311	ETFDH; electron-transferring-flavoprotein dehydrogenase [EC:1.5.5.1]
ep456.comp59343_c0_seq49	K00311|E1.5.5.1, etf|http://www.genome.jp/dbget-bin/www_bget?ko:K00311	ETFDH; electron-transferring-flavoprotein dehydrogenase [EC:1.5.5.1]
ep456.comp59343_c0_seq1	K00311|E1.5.5.1, etf|http://www.genome.jp/dbget-bin/www_bget?ko:K00311	ETFDH; electron-transferring-flavoprotein dehydrogenase [EC:1.5.5.1]
ep123.comp49084_c0_seq8	K00311|E1.5.5.1, etf|http://www.genome.jp/dbget-bin/www_bget?ko:K00311	ETFDH; electron-transferring-flavoprotein dehydrogenase [EC:1.5.5.1]
ep123.comp49084_c0_seq1	K00311|E1.5.5.1, etf|http://www.genome.jp/dbget-bin/www_bget?ko:K00311	ETFDH; electron-transferring-flavoprotein dehydrogenase [EC:1.5.5.1]
ep123.comp49084_c0_seq4	K00311|E1.5.5.1, etf|http://www.genome.jp/dbget-bin/www_bget?ko:K00311	ETFDH; electron-transferring-flavoprotein dehydrogenase [EC:1.5.5.1]
CL6344Contig1	K00318|E1.5.99.8|http://www.genome.jp/dbget-bin/www_bget?ko:K00318	PRODH; proline dehydrogenase [EC:1.5.-.-]
ep123.comp34463_c0_seq1	K00318|E1.5.99.8|http://www.genome.jp/dbget-bin/www_bget?ko:K00318	PRODH; proline dehydrogenase [EC:1.5.-.-]
ep456.comp58442_c0_seq3	K00318|E1.5.99.8|http://www.genome.jp/dbget-bin/www_bget?ko:K00318	PRODH; proline dehydrogenase [EC:1.5.-.-]
ep123.comp39636_c0_seq1	K00318|E1.5.99.8|http://www.genome.jp/dbget-bin/www_bget?ko:K00318	PRODH; proline dehydrogenase [EC:1.5.-.-]
ep123.comp39636_c0_seq2	K00318|E1.5.99.8|http://www.genome.jp/dbget-bin/www_bget?ko:K00318	PRODH; proline dehydrogenase [EC:1.5.-.-]
ep456.comp54811_c0_seq1	K00318|E1.5.99.8|http://www.genome.jp/dbget-bin/www_bget?ko:K00318	PRODH; proline dehydrogenase [EC:1.5.-.-]
ep456.comp58442_c0_seq4	K00318|E1.5.99.8|http://www.genome.jp/dbget-bin/www_bget?ko:K00318	PRODH; proline dehydrogenase [EC:1.5.-.-]
ep456.comp49396_c0_seq1	K00326|E1.6.2.2|http://www.genome.jp/dbget-bin/www_bget?ko:K00326	E1.6.2.2; cytochrome-b5 reductase [EC:1.6.2.2]
ep123.comp32061_c0_seq1	K00326|E1.6.2.2|http://www.genome.jp/dbget-bin/www_bget?ko:K00326	E1.6.2.2; cytochrome-b5 reductase [EC:1.6.2.2]
ep456.comp52932_c0_seq1	K00327|E1.6.2.4|http://www.genome.jp/dbget-bin/www_bget?ko:K00327	E1.6.2.4; NADPH-ferrihemoprotein reductase [EC:1.6.2.4]
CL3098Contig1	K00327|E1.6.2.4|http://www.genome.jp/dbget-bin/www_bget?ko:K00327	E1.6.2.4; NADPH-ferrihemoprotein reductase [EC:1.6.2.4]
ep456.comp49487_c0_seq1	K00344|E1.6.5.5, qor|http://www.genome.jp/dbget-bin/www_bget?ko:K00344	qor, CRYZ; NADPH2:quinone reductase [EC:1.6.5.5]
ep123.comp48697_c0_seq2	K00360|E1.7.1.1|http://www.genome.jp/dbget-bin/www_bget?ko:K00360	nasB; assimilatory nitrate reductase electron transfer subunit [EC:1.7.99.4]
ep123.comp44393_c0_seq1	K00365|E1.7.3.3|http://www.genome.jp/dbget-bin/www_bget?ko:K00365	uaZ; urate oxidase [EC:1.7.3.3]
ep123.comp44393_c0_seq2	K00365|E1.7.3.3|http://www.genome.jp/dbget-bin/www_bget?ko:K00365	uaZ; urate oxidase [EC:1.7.3.3]
CL1974Contig1	K00366|E1.7.7.1, nirA|http://www.genome.jp/dbget-bin/www_bget?ko:K00366	nirA; ferredoxin-nitrite reductase [EC:1.7.7.1]
ep456.comp60067_c0_seq2	K00366|E1.7.7.1, nirA|http://www.genome.jp/dbget-bin/www_bget?ko:K00366	nirA; ferredoxin-nitrite reductase [EC:1.7.7.1]
ep123.comp47809_c0_seq2	K00366|E1.7.7.1, nirA|http://www.genome.jp/dbget-bin/www_bget?ko:K00366	nirA; ferredoxin-nitrite reductase [EC:1.7.7.1]
ep123.comp47809_c0_seq5	K00366|E1.7.7.1, nirA|http://www.genome.jp/dbget-bin/www_bget?ko:K00366	nirA; ferredoxin-nitrite reductase [EC:1.7.7.1]
ep456.comp60236_c0_seq13	K00382|DLD, lpd, pdhD|http://www.genome.jp/dbget-bin/www_bget?ko:K00382	DLD, lpd, pdhD; dihydrolipoamide dehydrogenase [EC:1.8.1.4]
ep456.comp55746_c0_seq1	K00382|DLD, lpd, pdhD|http://www.genome.jp/dbget-bin/www_bget?ko:K00382	DLD, lpd, pdhD; dihydrolipoamide dehydrogenase [EC:1.8.1.4]
ep456.comp55746_c0_seq4	K00382|DLD, lpd, pdhD|http://www.genome.jp/dbget-bin/www_bget?ko:K00382	DLD, lpd, pdhD; dihydrolipoamide dehydrogenase [EC:1.8.1.4]
ep123.comp45681_c0_seq1	K00382|DLD, lpd, pdhD|http://www.genome.jp/dbget-bin/www_bget?ko:K00382	DLD, lpd, pdhD; dihydrolipoamide dehydrogenase [EC:1.8.1.4]
ep456.comp53491_c0_seq1	K00382|DLD, lpd, pdhD|http://www.genome.jp/dbget-bin/www_bget?ko:K00382	DLD, lpd, pdhD; dihydrolipoamide dehydrogenase [EC:1.8.1.4]
ep123.comp48347_c0_seq1	K00383|E1.8.1.7, GSR, gor|http://www.genome.jp/dbget-bin/www_bget?ko:K00383	GSR, gor; glutathione reductase (NADPH) [EC:1.8.1.7]
ep456.comp52677_c0_seq1	K00383|E1.8.1.7, GSR, gor|http://www.genome.jp/dbget-bin/www_bget?ko:K00383	GSR, gor; glutathione reductase (NADPH) [EC:1.8.1.7]
ep456.comp52473_c0_seq1	K00384|E1.8.1.9, trxB|http://www.genome.jp/dbget-bin/www_bget?ko:K00384	trxB; thioredoxin reductase (NADPH) [EC:1.8.1.9]
ep456.comp52473_c0_seq2	K00384|E1.8.1.9, trxB|http://www.genome.jp/dbget-bin/www_bget?ko:K00384	trxB; thioredoxin reductase (NADPH) [EC:1.8.1.9]
ep456.comp49262_c0_seq1	K00384|E1.8.1.9, trxB|http://www.genome.jp/dbget-bin/www_bget?ko:K00384	trxB; thioredoxin reductase (NADPH) [EC:1.8.1.9]
ep123.comp36394_c0_seq1	K00384|E1.8.1.9, trxB|http://www.genome.jp/dbget-bin/www_bget?ko:K00384	trxB; thioredoxin reductase (NADPH) [EC:1.8.1.9]
ep123.comp30499_c0_seq1	K00384|E1.8.1.9, trxB|http://www.genome.jp/dbget-bin/www_bget?ko:K00384	trxB; thioredoxin reductase (NADPH) [EC:1.8.1.9]
ep123.comp38908_c0_seq2	K00387|E1.8.3.1, SUOX|http://www.genome.jp/dbget-bin/www_bget?ko:K00387	SUOX; sulfite oxidase [EC:1.8.3.1]
ep123.comp38908_c0_seq1	K00387|E1.8.3.1, SUOX|http://www.genome.jp/dbget-bin/www_bget?ko:K00387	SUOX; sulfite oxidase [EC:1.8.3.1]
ep456.comp58369_c0_seq1	K00392|sir|http://www.genome.jp/dbget-bin/www_bget?ko:K00392	sir; sulfite reductase (ferredoxin) [EC:1.8.7.1]
ep456.comp58369_c0_seq3	K00392|sir|http://www.genome.jp/dbget-bin/www_bget?ko:K00392	sir; sulfite reductase (ferredoxin) [EC:1.8.7.1]
ep456.comp37532_c0_seq1	K00392|sir|http://www.genome.jp/dbget-bin/www_bget?ko:K00392	sir; sulfite reductase (ferredoxin) [EC:1.8.7.1]
ep123.comp41425_c0_seq1	K00411|UQCRFS1, RIP1, petA|http://www.genome.jp/dbget-bin/www_bget?ko:K00411	UQCRFS1, RIP1, petA; ubiquinol-cytochrome c reductase iron-sulfur subunit [EC:1.10.2.2]
ep456.comp52931_c0_seq1	K00411|UQCRFS1, RIP1, petA|http://www.genome.jp/dbget-bin/www_bget?ko:K00411	UQCRFS1, RIP1, petA; ubiquinol-cytochrome c reductase iron-sulfur subunit [EC:1.10.2.2]
ep123.comp50386_c2_seq3	K00412|CYTB, petB|http://www.genome.jp/dbget-bin/www_bget?ko:K00412	CYTB, petB; ubiquinol-cytochrome c reductase cytochrome b subunit
ep123.comp50386_c2_seq2	K00412|CYTB, petB|http://www.genome.jp/dbget-bin/www_bget?ko:K00412	CYTB, petB; ubiquinol-cytochrome c reductase cytochrome b subunit
ep123.comp623357_c0_seq1	K00412|CYTB, petB|http://www.genome.jp/dbget-bin/www_bget?ko:K00412	CYTB, petB; ubiquinol-cytochrome c reductase cytochrome b subunit
ep456.comp4629_c0_seq1	K00412|CYTB, petB|http://www.genome.jp/dbget-bin/www_bget?ko:K00412	CYTB, petB; ubiquinol-cytochrome c reductase cytochrome b subunit
ep123.comp422846_c0_seq1	K00412|CYTB, petB|http://www.genome.jp/dbget-bin/www_bget?ko:K00412	CYTB, petB; ubiquinol-cytochrome c reductase cytochrome b subunit
ep123.comp20570_c0_seq1	K00413|CYC1, CYT1, petC|http://www.genome.jp/dbget-bin/www_bget?ko:K00413	CYC1, CYT1, petC; ubiquinol-cytochrome c reductase cytochrome c1 subunit
ep123.comp41284_c0_seq1	K00416|QCR6, UQCRH|http://www.genome.jp/dbget-bin/www_bget?ko:K00416	QCR6, UQCRH; ubiquinol-cytochrome c reductase subunit 6
ep123.comp41284_c0_seq2	K00416|QCR6, UQCRH|http://www.genome.jp/dbget-bin/www_bget?ko:K00416	QCR6, UQCRH; ubiquinol-cytochrome c reductase subunit 6
ep123.comp32194_c0_seq1	K00417|QCR7, UQCRB|http://www.genome.jp/dbget-bin/www_bget?ko:K00417	QCR7, UQCRB; ubiquinol-cytochrome c reductase subunit 7
ep123.comp38791_c0_seq1	K00419|QCR9, UCRC|http://www.genome.jp/dbget-bin/www_bget?ko:K00419	QCR9, UCRC; ubiquinol-cytochrome c reductase subunit 9
ep456.comp61865_c0_seq1	K00419|QCR9, UCRC|http://www.genome.jp/dbget-bin/www_bget?ko:K00419	QCR9, UCRC; ubiquinol-cytochrome c reductase subunit 9
ep456.comp62649_c0_seq1	K00422|E1.10.3.1|http://www.genome.jp/dbget-bin/www_bget?ko:K00422	E1.10.3.1; polyphenol oxidase [EC:1.10.3.1]
ep123.comp49700_c0_seq3	K00423|E1.10.3.3|http://www.genome.jp/dbget-bin/www_bget?ko:K00423	E1.10.3.3; L-ascorbate oxidase [EC:1.10.3.3]
ep123.comp49700_c0_seq7	K00423|E1.10.3.3|http://www.genome.jp/dbget-bin/www_bget?ko:K00423	E1.10.3.3; L-ascorbate oxidase [EC:1.10.3.3]
ep123.comp49700_c0_seq6	K00423|E1.10.3.3|http://www.genome.jp/dbget-bin/www_bget?ko:K00423	E1.10.3.3; L-ascorbate oxidase [EC:1.10.3.3]
ep123.comp49700_c0_seq4	K00423|E1.10.3.3|http://www.genome.jp/dbget-bin/www_bget?ko:K00423	E1.10.3.3; L-ascorbate oxidase [EC:1.10.3.3]
ep456.comp41071_c1_seq1	K00423|E1.10.3.3|http://www.genome.jp/dbget-bin/www_bget?ko:K00423	E1.10.3.3; L-ascorbate oxidase [EC:1.10.3.3]
ep456.comp57696_c0_seq1	K00423|E1.10.3.3|http://www.genome.jp/dbget-bin/www_bget?ko:K00423	E1.10.3.3; L-ascorbate oxidase [EC:1.10.3.3]
ep123.comp42794_c0_seq1	K00430|E1.11.1.7|http://www.genome.jp/dbget-bin/www_bget?ko:K00430	E1.11.1.7; peroxidase [EC:1.11.1.7]
ep456.comp49596_c0_seq1	K00430|E1.11.1.7|http://www.genome.jp/dbget-bin/www_bget?ko:K00430	E1.11.1.7; peroxidase [EC:1.11.1.7]
ep456.comp52245_c0_seq1	K00430|E1.11.1.7|http://www.genome.jp/dbget-bin/www_bget?ko:K00430	E1.11.1.7; peroxidase [EC:1.11.1.7]
ep456.comp44024_c0_seq1	K00430|E1.11.1.7|http://www.genome.jp/dbget-bin/www_bget?ko:K00430	E1.11.1.7; peroxidase [EC:1.11.1.7]
ep456.comp41232_c0_seq1	K00430|E1.11.1.7|http://www.genome.jp/dbget-bin/www_bget?ko:K00430	E1.11.1.7; peroxidase [EC:1.11.1.7]
ep456.comp40504_c0_seq1	K00430|E1.11.1.7|http://www.genome.jp/dbget-bin/www_bget?ko:K00430	E1.11.1.7; peroxidase [EC:1.11.1.7]
ep123.comp29742_c0_seq1	K00430|E1.11.1.7|http://www.genome.jp/dbget-bin/www_bget?ko:K00430	E1.11.1.7; peroxidase [EC:1.11.1.7]
ep456.comp43005_c0_seq2	K00430|E1.11.1.7|http://www.genome.jp/dbget-bin/www_bget?ko:K00430	E1.11.1.7; peroxidase [EC:1.11.1.7]
ep123.comp41194_c0_seq1	K00430|E1.11.1.7|http://www.genome.jp/dbget-bin/www_bget?ko:K00430	E1.11.1.7; peroxidase [EC:1.11.1.7]
ep123.comp41194_c0_seq2	K00430|E1.11.1.7|http://www.genome.jp/dbget-bin/www_bget?ko:K00430	E1.11.1.7; peroxidase [EC:1.11.1.7]
ep123.comp34214_c0_seq2	K00430|E1.11.1.7|http://www.genome.jp/dbget-bin/www_bget?ko:K00430	E1.11.1.7; peroxidase [EC:1.11.1.7]
ep456.comp52038_c1_seq1	K00430|E1.11.1.7|http://www.genome.jp/dbget-bin/www_bget?ko:K00430	E1.11.1.7; peroxidase [EC:1.11.1.7]
ep456.comp48303_c0_seq1	K00430|E1.11.1.7|http://www.genome.jp/dbget-bin/www_bget?ko:K00430	E1.11.1.7; peroxidase [EC:1.11.1.7]
ep123.comp49385_c0_seq6	K00430|E1.11.1.7|http://www.genome.jp/dbget-bin/www_bget?ko:K00430	E1.11.1.7; peroxidase [EC:1.11.1.7]
ep123.comp49385_c0_seq7	K00430|E1.11.1.7|http://www.genome.jp/dbget-bin/www_bget?ko:K00430	E1.11.1.7; peroxidase [EC:1.11.1.7]
ep123.comp19271_c0_seq1	K00430|E1.11.1.7|http://www.genome.jp/dbget-bin/www_bget?ko:K00430	E1.11.1.7; peroxidase [EC:1.11.1.7]
ep123.comp32716_c0_seq1	K00430|E1.11.1.7|http://www.genome.jp/dbget-bin/www_bget?ko:K00430	E1.11.1.7; peroxidase [EC:1.11.1.7]
ep456.comp50602_c0_seq1	K00430|E1.11.1.7|http://www.genome.jp/dbget-bin/www_bget?ko:K00430	E1.11.1.7; peroxidase [EC:1.11.1.7]
ep456.comp50602_c0_seq2	K00430|E1.11.1.7|http://www.genome.jp/dbget-bin/www_bget?ko:K00430	E1.11.1.7; peroxidase [EC:1.11.1.7]
ep123.comp35315_c0_seq1	K00430|E1.11.1.7|http://www.genome.jp/dbget-bin/www_bget?ko:K00430	E1.11.1.7; peroxidase [EC:1.11.1.7]
ep456.comp52343_c0_seq1	K00430|E1.11.1.7|http://www.genome.jp/dbget-bin/www_bget?ko:K00430	E1.11.1.7; peroxidase [EC:1.11.1.7]
ep123.comp49385_c0_seq8	K00430|E1.11.1.7|http://www.genome.jp/dbget-bin/www_bget?ko:K00430	E1.11.1.7; peroxidase [EC:1.11.1.7]
ep123.comp49385_c0_seq5	K00430|E1.11.1.7|http://www.genome.jp/dbget-bin/www_bget?ko:K00430	E1.11.1.7; peroxidase [EC:1.11.1.7]
CL7864Contig1	K00430|E1.11.1.7|http://www.genome.jp/dbget-bin/www_bget?ko:K00430	E1.11.1.7; peroxidase [EC:1.11.1.7]
ep456.comp46947_c0_seq1	K00430|E1.11.1.7|http://www.genome.jp/dbget-bin/www_bget?ko:K00430	E1.11.1.7; peroxidase [EC:1.11.1.7]
ep456.comp411145_c0_seq1	K00430|E1.11.1.7|http://www.genome.jp/dbget-bin/www_bget?ko:K00430	E1.11.1.7; peroxidase [EC:1.11.1.7]
ep123.comp422298_c0_seq1	K00430|E1.11.1.7|http://www.genome.jp/dbget-bin/www_bget?ko:K00430	E1.11.1.7; peroxidase [EC:1.11.1.7]
ep456.comp208728_c0_seq1	K00430|E1.11.1.7|http://www.genome.jp/dbget-bin/www_bget?ko:K00430	E1.11.1.7; peroxidase [EC:1.11.1.7]
CL7585Contig1	K00430|E1.11.1.7|http://www.genome.jp/dbget-bin/www_bget?ko:K00430	E1.11.1.7; peroxidase [EC:1.11.1.7]
ep123.comp45252_c1_seq1	K00430|E1.11.1.7|http://www.genome.jp/dbget-bin/www_bget?ko:K00430	E1.11.1.7; peroxidase [EC:1.11.1.7]
ep456.comp39261_c0_seq1	K00430|E1.11.1.7|http://www.genome.jp/dbget-bin/www_bget?ko:K00430	E1.11.1.7; peroxidase [EC:1.11.1.7]
CL7338Contig1	K00430|E1.11.1.7|http://www.genome.jp/dbget-bin/www_bget?ko:K00430	E1.11.1.7; peroxidase [EC:1.11.1.7]
ep456.comp739662_c0_seq1	K00430|E1.11.1.7|http://www.genome.jp/dbget-bin/www_bget?ko:K00430	E1.11.1.7; peroxidase [EC:1.11.1.7]
ep123.comp40547_c0_seq1	K00430|E1.11.1.7|http://www.genome.jp/dbget-bin/www_bget?ko:K00430	E1.11.1.7; peroxidase [EC:1.11.1.7]
ep123.comp31277_c0_seq1	K00430|E1.11.1.7|http://www.genome.jp/dbget-bin/www_bget?ko:K00430	E1.11.1.7; peroxidase [EC:1.11.1.7]
ep123.comp47527_c0_seq1	K00430|E1.11.1.7|http://www.genome.jp/dbget-bin/www_bget?ko:K00430	E1.11.1.7; peroxidase [EC:1.11.1.7]
ep456.comp49893_c0_seq1	K00430|E1.11.1.7|http://www.genome.jp/dbget-bin/www_bget?ko:K00430	E1.11.1.7; peroxidase [EC:1.11.1.7]
ep123.comp49385_c0_seq13	K00430|E1.11.1.7|http://www.genome.jp/dbget-bin/www_bget?ko:K00430	E1.11.1.7; peroxidase [EC:1.11.1.7]
ep123.comp23349_c0_seq1	K00430|E1.11.1.7|http://www.genome.jp/dbget-bin/www_bget?ko:K00430	E1.11.1.7; peroxidase [EC:1.11.1.7]
CL155Contig4	K00430|E1.11.1.7|http://www.genome.jp/dbget-bin/www_bget?ko:K00430	E1.11.1.7; peroxidase [EC:1.11.1.7]
ep123.comp49385_c0_seq9	K00430|E1.11.1.7|http://www.genome.jp/dbget-bin/www_bget?ko:K00430	E1.11.1.7; peroxidase [EC:1.11.1.7]
ep123.comp48847_c0_seq2	K00432|E1.11.1.9|http://www.genome.jp/dbget-bin/www_bget?ko:K00432	E1.11.1.9; glutathione peroxidase [EC:1.11.1.9]
ep123.comp48894_c0_seq17	K00432|E1.11.1.9|http://www.genome.jp/dbget-bin/www_bget?ko:K00432	E1.11.1.9; glutathione peroxidase [EC:1.11.1.9]
ep123.comp48894_c0_seq16	K00432|E1.11.1.9|http://www.genome.jp/dbget-bin/www_bget?ko:K00432	E1.11.1.9; glutathione peroxidase [EC:1.11.1.9]
ep123.comp48894_c0_seq11	K00432|E1.11.1.9|http://www.genome.jp/dbget-bin/www_bget?ko:K00432	E1.11.1.9; glutathione peroxidase [EC:1.11.1.9]
ep456.comp52585_c0_seq3	K00432|E1.11.1.9|http://www.genome.jp/dbget-bin/www_bget?ko:K00432	E1.11.1.9; glutathione peroxidase [EC:1.11.1.9]
ep456.comp52585_c0_seq2	K00432|E1.11.1.9|http://www.genome.jp/dbget-bin/www_bget?ko:K00432	E1.11.1.9; glutathione peroxidase [EC:1.11.1.9]
ep456.comp52585_c0_seq1	K00432|E1.11.1.9|http://www.genome.jp/dbget-bin/www_bget?ko:K00432	E1.11.1.9; glutathione peroxidase [EC:1.11.1.9]
ep456.comp43582_c0_seq1	K00432|E1.11.1.9|http://www.genome.jp/dbget-bin/www_bget?ko:K00432	E1.11.1.9; glutathione peroxidase [EC:1.11.1.9]
ep456.comp57564_c0_seq1	K00432|E1.11.1.9|http://www.genome.jp/dbget-bin/www_bget?ko:K00432	E1.11.1.9; glutathione peroxidase [EC:1.11.1.9]
ep123.comp27375_c0_seq1	K00434|E1.11.1.11|http://www.genome.jp/dbget-bin/www_bget?ko:K00434	E1.11.1.11; L-ascorbate peroxidase [EC:1.11.1.11]
ep456.comp51416_c0_seq1	K00434|E1.11.1.11|http://www.genome.jp/dbget-bin/www_bget?ko:K00434	E1.11.1.11; L-ascorbate peroxidase [EC:1.11.1.11]
ep123.comp45423_c0_seq1	K00434|E1.11.1.11|http://www.genome.jp/dbget-bin/www_bget?ko:K00434	E1.11.1.11; L-ascorbate peroxidase [EC:1.11.1.11]
ep123.comp44324_c0_seq2	K00434|E1.11.1.11|http://www.genome.jp/dbget-bin/www_bget?ko:K00434	E1.11.1.11; L-ascorbate peroxidase [EC:1.11.1.11]
ep456.comp53127_c0_seq1	K00434|E1.11.1.11|http://www.genome.jp/dbget-bin/www_bget?ko:K00434	E1.11.1.11; L-ascorbate peroxidase [EC:1.11.1.11]
ep456.comp49588_c0_seq1	K00434|E1.11.1.11|http://www.genome.jp/dbget-bin/www_bget?ko:K00434	E1.11.1.11; L-ascorbate peroxidase [EC:1.11.1.11]
ep456.comp56162_c0_seq3	K00434|E1.11.1.11|http://www.genome.jp/dbget-bin/www_bget?ko:K00434	E1.11.1.11; L-ascorbate peroxidase [EC:1.11.1.11]
ep456.comp56162_c0_seq1	K00434|E1.11.1.11|http://www.genome.jp/dbget-bin/www_bget?ko:K00434	E1.11.1.11; L-ascorbate peroxidase [EC:1.11.1.11]
ep456.comp56162_c0_seq5	K00434|E1.11.1.11|http://www.genome.jp/dbget-bin/www_bget?ko:K00434	E1.11.1.11; L-ascorbate peroxidase [EC:1.11.1.11]
ep123.comp44664_c0_seq1	K00434|E1.11.1.11|http://www.genome.jp/dbget-bin/www_bget?ko:K00434	E1.11.1.11; L-ascorbate peroxidase [EC:1.11.1.11]
ep456.comp59985_c0_seq2	K00434|E1.11.1.11|http://www.genome.jp/dbget-bin/www_bget?ko:K00434	E1.11.1.11; L-ascorbate peroxidase [EC:1.11.1.11]
ep456.comp59985_c0_seq1	K00434|E1.11.1.11|http://www.genome.jp/dbget-bin/www_bget?ko:K00434	E1.11.1.11; L-ascorbate peroxidase [EC:1.11.1.11]
ep123.comp50190_c0_seq1	K00434|E1.11.1.11|http://www.genome.jp/dbget-bin/www_bget?ko:K00434	E1.11.1.11; L-ascorbate peroxidase [EC:1.11.1.11]
ep123.comp42992_c0_seq3	K00441|frhB|http://www.genome.jp/dbget-bin/www_bget?ko:K00441	frhB; coenzyme F420 hydrogenase subunit beta [EC:1.12.98.1]
ep123.comp42992_c0_seq2	K00441|frhB|http://www.genome.jp/dbget-bin/www_bget?ko:K00441	frhB; coenzyme F420 hydrogenase subunit beta [EC:1.12.98.1]
ep456.comp54049_c0_seq1	K00441|frhB|http://www.genome.jp/dbget-bin/www_bget?ko:K00441	frhB; coenzyme F420 hydrogenase subunit beta [EC:1.12.98.1]
ep456.comp54049_c0_seq3	K00441|frhB|http://www.genome.jp/dbget-bin/www_bget?ko:K00441	frhB; coenzyme F420 hydrogenase subunit beta [EC:1.12.98.1]
ep123.comp42067_c0_seq1	K00451|E1.13.11.5, hmgA|http://www.genome.jp/dbget-bin/www_bget?ko:K00451	HGD, hmgA; homogentisate 1,2-dioxygenase [EC:1.13.11.5]
ep456.comp55157_c0_seq3	K00451|E1.13.11.5, hmgA|http://www.genome.jp/dbget-bin/www_bget?ko:K00451	HGD, hmgA; homogentisate 1,2-dioxygenase [EC:1.13.11.5]
ep123.comp49177_c0_seq1	K00454|LOX2S|http://www.genome.jp/dbget-bin/www_bget?ko:K00454	LOX2S; lipoxygenase [EC:1.13.11.12]
ep123.comp48098_c0_seq1	K00454|LOX2S|http://www.genome.jp/dbget-bin/www_bget?ko:K00454	LOX2S; lipoxygenase [EC:1.13.11.12]
ep123.comp262149_c0_seq1	K00454|LOX2S|http://www.genome.jp/dbget-bin/www_bget?ko:K00454	LOX2S; lipoxygenase [EC:1.13.11.12]
ep123.comp171163_c0_seq1	K00454|LOX2S|http://www.genome.jp/dbget-bin/www_bget?ko:K00454	LOX2S; lipoxygenase [EC:1.13.11.12]
ep123.comp44999_c0_seq1	K00454|LOX2S|http://www.genome.jp/dbget-bin/www_bget?ko:K00454	LOX2S; lipoxygenase [EC:1.13.11.12]
CL1532Contig1	K00454|LOX2S|http://www.genome.jp/dbget-bin/www_bget?ko:K00454	LOX2S; lipoxygenase [EC:1.13.11.12]
ep456.comp52012_c0_seq2	K00454|LOX2S|http://www.genome.jp/dbget-bin/www_bget?ko:K00454	LOX2S; lipoxygenase [EC:1.13.11.12]
ep123.comp36194_c0_seq1	K00457|HPD, hppD|http://www.genome.jp/dbget-bin/www_bget?ko:K00457	HPD, hppD; 4-hydroxyphenylpyruvate dioxygenase [EC:1.13.11.27]
ep456.comp48152_c0_seq1	K00469|MIOX|http://www.genome.jp/dbget-bin/www_bget?ko:K00469	MIOX; inositol oxygenase [EC:1.13.99.1]
ep456.comp50334_c0_seq1	K00472|E1.14.11.2|http://www.genome.jp/dbget-bin/www_bget?ko:K00472	E1.14.11.2; prolyl 4-hydroxylase [EC:1.14.11.2]
ep123.comp42431_c0_seq1	K00472|E1.14.11.2|http://www.genome.jp/dbget-bin/www_bget?ko:K00472	E1.14.11.2; prolyl 4-hydroxylase [EC:1.14.11.2]
ep123.comp41753_c0_seq1	K00472|E1.14.11.2|http://www.genome.jp/dbget-bin/www_bget?ko:K00472	E1.14.11.2; prolyl 4-hydroxylase [EC:1.14.11.2]
ep456.comp50934_c0_seq1	K00472|E1.14.11.2|http://www.genome.jp/dbget-bin/www_bget?ko:K00472	E1.14.11.2; prolyl 4-hydroxylase [EC:1.14.11.2]
ep456.comp50934_c0_seq5	K00472|E1.14.11.2|http://www.genome.jp/dbget-bin/www_bget?ko:K00472	E1.14.11.2; prolyl 4-hydroxylase [EC:1.14.11.2]
ep456.comp50934_c0_seq6	K00472|E1.14.11.2|http://www.genome.jp/dbget-bin/www_bget?ko:K00472	E1.14.11.2; prolyl 4-hydroxylase [EC:1.14.11.2]
ep456.comp53423_c0_seq3	K00472|E1.14.11.2|http://www.genome.jp/dbget-bin/www_bget?ko:K00472	E1.14.11.2; prolyl 4-hydroxylase [EC:1.14.11.2]
ep456.comp53423_c0_seq5	K00472|E1.14.11.2|http://www.genome.jp/dbget-bin/www_bget?ko:K00472	E1.14.11.2; prolyl 4-hydroxylase [EC:1.14.11.2]
ep456.comp53423_c0_seq4	K00472|E1.14.11.2|http://www.genome.jp/dbget-bin/www_bget?ko:K00472	E1.14.11.2; prolyl 4-hydroxylase [EC:1.14.11.2]
ep456.comp53423_c0_seq7	K00472|E1.14.11.2|http://www.genome.jp/dbget-bin/www_bget?ko:K00472	E1.14.11.2; prolyl 4-hydroxylase [EC:1.14.11.2]
ep456.comp53423_c0_seq6	K00472|E1.14.11.2|http://www.genome.jp/dbget-bin/www_bget?ko:K00472	E1.14.11.2; prolyl 4-hydroxylase [EC:1.14.11.2]
ep456.comp53423_c0_seq9	K00472|E1.14.11.2|http://www.genome.jp/dbget-bin/www_bget?ko:K00472	E1.14.11.2; prolyl 4-hydroxylase [EC:1.14.11.2]
ep123.comp46855_c0_seq3	K00472|E1.14.11.2|http://www.genome.jp/dbget-bin/www_bget?ko:K00472	E1.14.11.2; prolyl 4-hydroxylase [EC:1.14.11.2]
ep123.comp46855_c0_seq6	K00472|E1.14.11.2|http://www.genome.jp/dbget-bin/www_bget?ko:K00472	E1.14.11.2; prolyl 4-hydroxylase [EC:1.14.11.2]
ep123.comp42728_c0_seq2	K00472|E1.14.11.2|http://www.genome.jp/dbget-bin/www_bget?ko:K00472	E1.14.11.2; prolyl 4-hydroxylase [EC:1.14.11.2]
CL8477Contig1	K00472|E1.14.11.2|http://www.genome.jp/dbget-bin/www_bget?ko:K00472	E1.14.11.2; prolyl 4-hydroxylase [EC:1.14.11.2]
ep456.comp55836_c0_seq2	K00472|E1.14.11.2|http://www.genome.jp/dbget-bin/www_bget?ko:K00472	E1.14.11.2; prolyl 4-hydroxylase [EC:1.14.11.2]
ep123.comp46855_c0_seq4	K00472|E1.14.11.2|http://www.genome.jp/dbget-bin/www_bget?ko:K00472	E1.14.11.2; prolyl 4-hydroxylase [EC:1.14.11.2]
ep456.comp52001_c1_seq2	K00472|E1.14.11.2|http://www.genome.jp/dbget-bin/www_bget?ko:K00472	E1.14.11.2; prolyl 4-hydroxylase [EC:1.14.11.2]
CL11228Contig1	K00472|E1.14.11.2|http://www.genome.jp/dbget-bin/www_bget?ko:K00472	E1.14.11.2; prolyl 4-hydroxylase [EC:1.14.11.2]
CL2170Contig1	K00472|E1.14.11.2|http://www.genome.jp/dbget-bin/www_bget?ko:K00472	E1.14.11.2; prolyl 4-hydroxylase [EC:1.14.11.2]
ep456.comp53423_c0_seq11	K00472|E1.14.11.2|http://www.genome.jp/dbget-bin/www_bget?ko:K00472	E1.14.11.2; prolyl 4-hydroxylase [EC:1.14.11.2]
CL7002Contig1	K00472|E1.14.11.2|http://www.genome.jp/dbget-bin/www_bget?ko:K00472	E1.14.11.2; prolyl 4-hydroxylase [EC:1.14.11.2]
ep123.comp42158_c0_seq4	K00472|E1.14.11.2|http://www.genome.jp/dbget-bin/www_bget?ko:K00472	E1.14.11.2; prolyl 4-hydroxylase [EC:1.14.11.2]
ep123.comp42158_c0_seq1	K00472|E1.14.11.2|http://www.genome.jp/dbget-bin/www_bget?ko:K00472	E1.14.11.2; prolyl 4-hydroxylase [EC:1.14.11.2]
ep123.comp42158_c0_seq2	K00472|E1.14.11.2|http://www.genome.jp/dbget-bin/www_bget?ko:K00472	E1.14.11.2; prolyl 4-hydroxylase [EC:1.14.11.2]
ep123.comp42728_c0_seq3	K00472|E1.14.11.2|http://www.genome.jp/dbget-bin/www_bget?ko:K00472	E1.14.11.2; prolyl 4-hydroxylase [EC:1.14.11.2]
ep123.comp42158_c0_seq3	K00472|E1.14.11.2|http://www.genome.jp/dbget-bin/www_bget?ko:K00472	E1.14.11.2; prolyl 4-hydroxylase [EC:1.14.11.2]
ep123.comp32718_c0_seq2	K00472|E1.14.11.2|http://www.genome.jp/dbget-bin/www_bget?ko:K00472	E1.14.11.2; prolyl 4-hydroxylase [EC:1.14.11.2]
ep456.comp30833_c0_seq1	K00472|E1.14.11.2|http://www.genome.jp/dbget-bin/www_bget?ko:K00472	E1.14.11.2; prolyl 4-hydroxylase [EC:1.14.11.2]
ep123.comp47203_c0_seq1	K00472|E1.14.11.2|http://www.genome.jp/dbget-bin/www_bget?ko:K00472	E1.14.11.2; prolyl 4-hydroxylase [EC:1.14.11.2]
ep123.comp46675_c0_seq1	K00472|E1.14.11.2|http://www.genome.jp/dbget-bin/www_bget?ko:K00472	E1.14.11.2; prolyl 4-hydroxylase [EC:1.14.11.2]
ep123.comp46675_c0_seq3	K00472|E1.14.11.2|http://www.genome.jp/dbget-bin/www_bget?ko:K00472	E1.14.11.2; prolyl 4-hydroxylase [EC:1.14.11.2]
ep123.comp50360_c1_seq2	K00475|E1.14.11.9|http://www.genome.jp/dbget-bin/www_bget?ko:K00475	E1.14.11.9; naringenin 3-dioxygenase [EC:1.14.11.9]
ep123.comp50360_c1_seq3	K00475|E1.14.11.9|http://www.genome.jp/dbget-bin/www_bget?ko:K00475	E1.14.11.9; naringenin 3-dioxygenase [EC:1.14.11.9]
ep123.comp50360_c1_seq5	K00475|E1.14.11.9|http://www.genome.jp/dbget-bin/www_bget?ko:K00475	E1.14.11.9; naringenin 3-dioxygenase [EC:1.14.11.9]
ep456.comp56466_c0_seq3	K00475|E1.14.11.9|http://www.genome.jp/dbget-bin/www_bget?ko:K00475	E1.14.11.9; naringenin 3-dioxygenase [EC:1.14.11.9]
ep456.comp56466_c0_seq1	K00475|E1.14.11.9|http://www.genome.jp/dbget-bin/www_bget?ko:K00475	E1.14.11.9; naringenin 3-dioxygenase [EC:1.14.11.9]
ep456.comp49507_c0_seq1	K00487|CYP73A|http://www.genome.jp/dbget-bin/www_bget?ko:K00487	CYP73A; trans-cinnamate 4-monooxygenase [EC:1.14.13.11]
ep456.comp44614_c0_seq1	K00487|CYP73A|http://www.genome.jp/dbget-bin/www_bget?ko:K00487	CYP73A; trans-cinnamate 4-monooxygenase [EC:1.14.13.11]
ep123.comp45129_c0_seq1	K00487|CYP73A|http://www.genome.jp/dbget-bin/www_bget?ko:K00487	CYP73A; trans-cinnamate 4-monooxygenase [EC:1.14.13.11]
ep456.comp39615_c0_seq1	K00510|HMOX, hmuO, ho|http://www.genome.jp/dbget-bin/www_bget?ko:K00510	HMOX, hmuO, ho; heme oxygenase [EC:1.14.99.3]
ep123.comp40935_c1_seq1	K00511|SQLE, ERG1|http://www.genome.jp/dbget-bin/www_bget?ko:K00511	SQLE, ERG1; squalene monooxygenase [EC:1.14.13.132]
CL1Contig525	K00511|SQLE, ERG1|http://www.genome.jp/dbget-bin/www_bget?ko:K00511	SQLE, ERG1; squalene monooxygenase [EC:1.14.13.132]
ep123.comp50381_c1_seq1	K00511|SQLE, ERG1|http://www.genome.jp/dbget-bin/www_bget?ko:K00511	SQLE, ERG1; squalene monooxygenase [EC:1.14.13.132]
ep123.comp50381_c1_seq2	K00511|SQLE, ERG1|http://www.genome.jp/dbget-bin/www_bget?ko:K00511	SQLE, ERG1; squalene monooxygenase [EC:1.14.13.132]
CL592Contig1	K00511|SQLE, ERG1|http://www.genome.jp/dbget-bin/www_bget?ko:K00511	SQLE, ERG1; squalene monooxygenase [EC:1.14.13.132]
ep456.comp46519_c0_seq2	K00511|SQLE, ERG1|http://www.genome.jp/dbget-bin/www_bget?ko:K00511	SQLE, ERG1; squalene monooxygenase [EC:1.14.13.132]
CL8570Contig1	K00511|SQLE, ERG1|http://www.genome.jp/dbget-bin/www_bget?ko:K00511	SQLE, ERG1; squalene monooxygenase [EC:1.14.13.132]
ep123.comp50073_c0_seq4	K00511|SQLE, ERG1|http://www.genome.jp/dbget-bin/www_bget?ko:K00511	SQLE, ERG1; squalene monooxygenase [EC:1.14.13.132]
CL5505Contig1	K00511|SQLE, ERG1|http://www.genome.jp/dbget-bin/www_bget?ko:K00511	SQLE, ERG1; squalene monooxygenase [EC:1.14.13.132]
CL485Contig1	K00511|SQLE, ERG1|http://www.genome.jp/dbget-bin/www_bget?ko:K00511	SQLE, ERG1; squalene monooxygenase [EC:1.14.13.132]
ep456.comp59963_c0_seq6	K00511|SQLE, ERG1|http://www.genome.jp/dbget-bin/www_bget?ko:K00511	SQLE, ERG1; squalene monooxygenase [EC:1.14.13.132]
ep456.comp58777_c0_seq6	K00511|SQLE, ERG1|http://www.genome.jp/dbget-bin/www_bget?ko:K00511	SQLE, ERG1; squalene monooxygenase [EC:1.14.13.132]
ep456.comp59963_c0_seq15	K00511|SQLE, ERG1|http://www.genome.jp/dbget-bin/www_bget?ko:K00511	SQLE, ERG1; squalene monooxygenase [EC:1.14.13.132]
ep123.comp40935_c0_seq1	K00511|SQLE, ERG1|http://www.genome.jp/dbget-bin/www_bget?ko:K00511	SQLE, ERG1; squalene monooxygenase [EC:1.14.13.132]
ep456.comp51632_c0_seq1	K00514|ZDS, crtQ|http://www.genome.jp/dbget-bin/www_bget?ko:K00514	ZDS, crtQ; zeta-carotene desaturase [EC:1.3.5.6]
ep123.comp46418_c0_seq1	K00517|E1.14.-.-|http://www.genome.jp/dbget-bin/www_bget?ko:K00517	E1.14.-.-; [EC:1.14.-.-]
ep456.comp98286_c0_seq1	K00517|E1.14.-.-|http://www.genome.jp/dbget-bin/www_bget?ko:K00517	E1.14.-.-; [EC:1.14.-.-]
ep456.comp55824_c1_seq2	K00517|E1.14.-.-|http://www.genome.jp/dbget-bin/www_bget?ko:K00517	E1.14.-.-; [EC:1.14.-.-]
ep456.comp59420_c1_seq5	K00517|E1.14.-.-|http://www.genome.jp/dbget-bin/www_bget?ko:K00517	E1.14.-.-; [EC:1.14.-.-]
ep456.comp46131_c1_seq1	K00517|E1.14.-.-|http://www.genome.jp/dbget-bin/www_bget?ko:K00517	E1.14.-.-; [EC:1.14.-.-]
ep123.comp310622_c0_seq1	K00517|E1.14.-.-|http://www.genome.jp/dbget-bin/www_bget?ko:K00517	E1.14.-.-; [EC:1.14.-.-]
ep456.comp46131_c0_seq2	K00517|E1.14.-.-|http://www.genome.jp/dbget-bin/www_bget?ko:K00517	E1.14.-.-; [EC:1.14.-.-]
ep456.comp46131_c0_seq1	K00517|E1.14.-.-|http://www.genome.jp/dbget-bin/www_bget?ko:K00517	E1.14.-.-; [EC:1.14.-.-]
ep456.comp618364_c0_seq1	K00522|FTH1|http://www.genome.jp/dbget-bin/www_bget?ko:K00522	FTH1; ferritin heavy chain [EC:1.16.3.2]
CL6244Contig1	K00522|FTH1|http://www.genome.jp/dbget-bin/www_bget?ko:K00522	FTH1; ferritin heavy chain [EC:1.16.3.2]
ep456.comp56838_c0_seq2	K00522|FTH1|http://www.genome.jp/dbget-bin/www_bget?ko:K00522	FTH1; ferritin heavy chain [EC:1.16.3.2]
ep456.comp56838_c0_seq1	K00522|FTH1|http://www.genome.jp/dbget-bin/www_bget?ko:K00522	FTH1; ferritin heavy chain [EC:1.16.3.2]
ep456.comp53720_c0_seq1	K00528|E1.18.1.2, fpr|http://www.genome.jp/dbget-bin/www_bget?ko:K00528	E1.18.1.2, fpr; ferredoxin--NADP+ reductase [EC:1.18.1.2]
ep456.comp53720_c0_seq2	K00528|E1.18.1.2, fpr|http://www.genome.jp/dbget-bin/www_bget?ko:K00528	E1.18.1.2, fpr; ferredoxin--NADP+ reductase [EC:1.18.1.2]
ep123.comp38523_c0_seq1	K00528|E1.18.1.2, fpr|http://www.genome.jp/dbget-bin/www_bget?ko:K00528	E1.18.1.2, fpr; ferredoxin--NADP+ reductase [EC:1.18.1.2]
ep456.comp42629_c0_seq1	K00540|E1.-.-.-|http://www.genome.jp/dbget-bin/www_bget?ko:K00540	E1.-.-.- [EC:1.-.-.-]
ep456.comp53080_c0_seq1	K00540|E1.-.-.-|http://www.genome.jp/dbget-bin/www_bget?ko:K00540	E1.-.-.- [EC:1.-.-.-]
ep456.comp53241_c0_seq3	K00547|E2.1.1.10, mmuM|http://www.genome.jp/dbget-bin/www_bget?ko:K00547	mmuM; homocysteine S-methyltransferase [EC:2.1.1.10]
CL3187Contig1	K00547|E2.1.1.10, mmuM|http://www.genome.jp/dbget-bin/www_bget?ko:K00547	mmuM; homocysteine S-methyltransferase [EC:2.1.1.10]
ep123.comp47257_c0_seq1	K00547|E2.1.1.10, mmuM|http://www.genome.jp/dbget-bin/www_bget?ko:K00547	mmuM; homocysteine S-methyltransferase [EC:2.1.1.10]
ep123.comp47257_c0_seq6	K00547|E2.1.1.10, mmuM|http://www.genome.jp/dbget-bin/www_bget?ko:K00547	mmuM; homocysteine S-methyltransferase [EC:2.1.1.10]
ep123.comp47257_c0_seq8	K00547|E2.1.1.10, mmuM|http://www.genome.jp/dbget-bin/www_bget?ko:K00547	mmuM; homocysteine S-methyltransferase [EC:2.1.1.10]
ep456.comp59476_c0_seq1	K00549|E2.1.1.14, metE|http://www.genome.jp/dbget-bin/www_bget?ko:K00549	metE; 5-methyltetrahydropteroyltriglutamate--homocysteine methyltransferase [EC:2.1.1.14]
ep123.comp46880_c0_seq1	K00549|E2.1.1.14, metE|http://www.genome.jp/dbget-bin/www_bget?ko:K00549	metE; 5-methyltetrahydropteroyltriglutamate--homocysteine methyltransferase [EC:2.1.1.14]
ep123.comp46880_c0_seq6	K00549|E2.1.1.14, metE|http://www.genome.jp/dbget-bin/www_bget?ko:K00549	metE; 5-methyltetrahydropteroyltriglutamate--homocysteine methyltransferase [EC:2.1.1.14]
CL1113Contig1	K00549|E2.1.1.14, metE|http://www.genome.jp/dbget-bin/www_bget?ko:K00549	metE; 5-methyltetrahydropteroyltriglutamate--homocysteine methyltransferase [EC:2.1.1.14]
ep456.comp56810_c0_seq1	K00555|TRMT1, trm1|http://www.genome.jp/dbget-bin/www_bget?ko:K00555	TRMT1, trm1; tRNA (guanine26-N2/guanine27-N2)-dimethyltransferase [EC:2.1.1.215 2.1.1.216]
ep456.comp56810_c0_seq4	K00555|TRMT1, trm1|http://www.genome.jp/dbget-bin/www_bget?ko:K00555	TRMT1, trm1; tRNA (guanine26-N2/guanine27-N2)-dimethyltransferase [EC:2.1.1.215 2.1.1.216]
ep456.comp56810_c0_seq5	K00555|TRMT1, trm1|http://www.genome.jp/dbget-bin/www_bget?ko:K00555	TRMT1, trm1; tRNA (guanine26-N2/guanine27-N2)-dimethyltransferase [EC:2.1.1.215 2.1.1.216]
ep456.comp56810_c0_seq2	K00555|TRMT1, trm1|http://www.genome.jp/dbget-bin/www_bget?ko:K00555	TRMT1, trm1; tRNA (guanine26-N2/guanine27-N2)-dimethyltransferase [EC:2.1.1.215 2.1.1.216]
ep456.comp56810_c0_seq3	K00555|TRMT1, trm1|http://www.genome.jp/dbget-bin/www_bget?ko:K00555	TRMT1, trm1; tRNA (guanine26-N2/guanine27-N2)-dimethyltransferase [EC:2.1.1.215 2.1.1.216]
ep456.comp58413_c0_seq1	K00555|TRMT1, trm1|http://www.genome.jp/dbget-bin/www_bget?ko:K00555	TRMT1, trm1; tRNA (guanine26-N2/guanine27-N2)-dimethyltransferase [EC:2.1.1.215 2.1.1.216]
ep456.comp58413_c0_seq2	K00555|TRMT1, trm1|http://www.genome.jp/dbget-bin/www_bget?ko:K00555	TRMT1, trm1; tRNA (guanine26-N2/guanine27-N2)-dimethyltransferase [EC:2.1.1.215 2.1.1.216]
CL7080Contig1	K00558|E2.1.1.37, DNMT, dcm|http://www.genome.jp/dbget-bin/www_bget?ko:K00558	DNMT1, dcm; DNA (cytosine-5)-methyltransferase 1 [EC:2.1.1.37]
ep123.comp49186_c0_seq14	K00558|E2.1.1.37, DNMT, dcm|http://www.genome.jp/dbget-bin/www_bget?ko:K00558	DNMT1, dcm; DNA (cytosine-5)-methyltransferase 1 [EC:2.1.1.37]
ep123.comp49186_c0_seq10	K00558|E2.1.1.37, DNMT, dcm|http://www.genome.jp/dbget-bin/www_bget?ko:K00558	DNMT1, dcm; DNA (cytosine-5)-methyltransferase 1 [EC:2.1.1.37]
ep123.comp31077_c0_seq1	K00558|E2.1.1.37, DNMT, dcm|http://www.genome.jp/dbget-bin/www_bget?ko:K00558	DNMT1, dcm; DNA (cytosine-5)-methyltransferase 1 [EC:2.1.1.37]
ep123.comp26799_c1_seq2	K00558|E2.1.1.37, DNMT, dcm|http://www.genome.jp/dbget-bin/www_bget?ko:K00558	DNMT1, dcm; DNA (cytosine-5)-methyltransferase 1 [EC:2.1.1.37]
ep456.comp225997_c0_seq1	K00558|E2.1.1.37, DNMT, dcm|http://www.genome.jp/dbget-bin/www_bget?ko:K00558	DNMT1, dcm; DNA (cytosine-5)-methyltransferase 1 [EC:2.1.1.37]
ep123.comp49186_c0_seq6	K00558|E2.1.1.37, DNMT, dcm|http://www.genome.jp/dbget-bin/www_bget?ko:K00558	DNMT1, dcm; DNA (cytosine-5)-methyltransferase 1 [EC:2.1.1.37]
ep123.comp49186_c0_seq9	K00558|E2.1.1.37, DNMT, dcm|http://www.genome.jp/dbget-bin/www_bget?ko:K00558	DNMT1, dcm; DNA (cytosine-5)-methyltransferase 1 [EC:2.1.1.37]
ep456.comp229054_c0_seq1	K00558|E2.1.1.37, DNMT, dcm|http://www.genome.jp/dbget-bin/www_bget?ko:K00558	DNMT1, dcm; DNA (cytosine-5)-methyltransferase 1 [EC:2.1.1.37]
ep123.comp49186_c0_seq1	K00558|E2.1.1.37, DNMT, dcm|http://www.genome.jp/dbget-bin/www_bget?ko:K00558	DNMT1, dcm; DNA (cytosine-5)-methyltransferase 1 [EC:2.1.1.37]
ep456.comp197160_c0_seq1	K00558|E2.1.1.37, DNMT, dcm|http://www.genome.jp/dbget-bin/www_bget?ko:K00558	DNMT1, dcm; DNA (cytosine-5)-methyltransferase 1 [EC:2.1.1.37]
ep456.comp454206_c0_seq1	K00558|E2.1.1.37, DNMT, dcm|http://www.genome.jp/dbget-bin/www_bget?ko:K00558	DNMT1, dcm; DNA (cytosine-5)-methyltransferase 1 [EC:2.1.1.37]
CL1417Contig1	K00558|E2.1.1.37, DNMT, dcm|http://www.genome.jp/dbget-bin/www_bget?ko:K00558	DNMT1, dcm; DNA (cytosine-5)-methyltransferase 1 [EC:2.1.1.37]
ep456.comp56082_c0_seq2	K00558|E2.1.1.37, DNMT, dcm|http://www.genome.jp/dbget-bin/www_bget?ko:K00558	DNMT1, dcm; DNA (cytosine-5)-methyltransferase 1 [EC:2.1.1.37]
ep456.comp44550_c0_seq1	K00559|E2.1.1.41, SMT1, ERG6|http://www.genome.jp/dbget-bin/www_bget?ko:K00559	E2.1.1.41, SMT1, ERG6; sterol 24-C-methyltransferase [EC:2.1.1.41]
ep456.comp57725_c0_seq12	K00565|RNMT|http://www.genome.jp/dbget-bin/www_bget?ko:K00565	RNMT; mRNA (guanine-N7-)-methyltransferase [EC:2.1.1.56]
ep456.comp57725_c0_seq11	K00565|RNMT|http://www.genome.jp/dbget-bin/www_bget?ko:K00565	RNMT; mRNA (guanine-N7-)-methyltransferase [EC:2.1.1.56]
ep456.comp57725_c0_seq14	K00565|RNMT|http://www.genome.jp/dbget-bin/www_bget?ko:K00565	RNMT; mRNA (guanine-N7-)-methyltransferase [EC:2.1.1.56]
ep456.comp57725_c0_seq19	K00565|RNMT|http://www.genome.jp/dbget-bin/www_bget?ko:K00565	RNMT; mRNA (guanine-N7-)-methyltransferase [EC:2.1.1.56]
ep456.comp57725_c0_seq45	K00565|RNMT|http://www.genome.jp/dbget-bin/www_bget?ko:K00565	RNMT; mRNA (guanine-N7-)-methyltransferase [EC:2.1.1.56]
ep123.comp45365_c0_seq2	K00565|RNMT|http://www.genome.jp/dbget-bin/www_bget?ko:K00565	RNMT; mRNA (guanine-N7-)-methyltransferase [EC:2.1.1.56]
ep456.comp57725_c0_seq29	K00565|RNMT|http://www.genome.jp/dbget-bin/www_bget?ko:K00565	RNMT; mRNA (guanine-N7-)-methyltransferase [EC:2.1.1.56]
ep456.comp57725_c0_seq28	K00565|RNMT|http://www.genome.jp/dbget-bin/www_bget?ko:K00565	RNMT; mRNA (guanine-N7-)-methyltransferase [EC:2.1.1.56]
ep456.comp57725_c0_seq26	K00565|RNMT|http://www.genome.jp/dbget-bin/www_bget?ko:K00565	RNMT; mRNA (guanine-N7-)-methyltransferase [EC:2.1.1.56]
ep456.comp57725_c0_seq25	K00565|RNMT|http://www.genome.jp/dbget-bin/www_bget?ko:K00565	RNMT; mRNA (guanine-N7-)-methyltransferase [EC:2.1.1.56]
ep456.comp57725_c0_seq24	K00565|RNMT|http://www.genome.jp/dbget-bin/www_bget?ko:K00565	RNMT; mRNA (guanine-N7-)-methyltransferase [EC:2.1.1.56]
ep456.comp57725_c0_seq23	K00565|RNMT|http://www.genome.jp/dbget-bin/www_bget?ko:K00565	RNMT; mRNA (guanine-N7-)-methyltransferase [EC:2.1.1.56]
ep456.comp57725_c0_seq20	K00565|RNMT|http://www.genome.jp/dbget-bin/www_bget?ko:K00565	RNMT; mRNA (guanine-N7-)-methyltransferase [EC:2.1.1.56]
ep456.comp54324_c1_seq1	K00565|RNMT|http://www.genome.jp/dbget-bin/www_bget?ko:K00565	RNMT; mRNA (guanine-N7-)-methyltransferase [EC:2.1.1.56]
ep456.comp57725_c0_seq31	K00565|RNMT|http://www.genome.jp/dbget-bin/www_bget?ko:K00565	RNMT; mRNA (guanine-N7-)-methyltransferase [EC:2.1.1.56]
ep456.comp57725_c0_seq32	K00565|RNMT|http://www.genome.jp/dbget-bin/www_bget?ko:K00565	RNMT; mRNA (guanine-N7-)-methyltransferase [EC:2.1.1.56]
ep456.comp57725_c0_seq1	K00565|RNMT|http://www.genome.jp/dbget-bin/www_bget?ko:K00565	RNMT; mRNA (guanine-N7-)-methyltransferase [EC:2.1.1.56]
ep456.comp57725_c0_seq2	K00565|RNMT|http://www.genome.jp/dbget-bin/www_bget?ko:K00565	RNMT; mRNA (guanine-N7-)-methyltransferase [EC:2.1.1.56]
ep456.comp57725_c0_seq3	K00565|RNMT|http://www.genome.jp/dbget-bin/www_bget?ko:K00565	RNMT; mRNA (guanine-N7-)-methyltransferase [EC:2.1.1.56]
ep456.comp57725_c0_seq4	K00565|RNMT|http://www.genome.jp/dbget-bin/www_bget?ko:K00565	RNMT; mRNA (guanine-N7-)-methyltransferase [EC:2.1.1.56]
ep456.comp57725_c0_seq7	K00565|RNMT|http://www.genome.jp/dbget-bin/www_bget?ko:K00565	RNMT; mRNA (guanine-N7-)-methyltransferase [EC:2.1.1.56]
ep123.comp45365_c0_seq1	K00565|RNMT|http://www.genome.jp/dbget-bin/www_bget?ko:K00565	RNMT; mRNA (guanine-N7-)-methyltransferase [EC:2.1.1.56]
ep123.comp43964_c0_seq2	K00566|mnmA, trmU, TRMU|http://www.genome.jp/dbget-bin/www_bget?ko:K00566	mnmA, trmU, TRMU; tRNA-specific 2-thiouridylase [EC:2.8.1.-]
ep123.comp43964_c0_seq1	K00566|mnmA, trmU, TRMU|http://www.genome.jp/dbget-bin/www_bget?ko:K00566	mnmA, trmU, TRMU; tRNA-specific 2-thiouridylase [EC:2.8.1.-]
CL4861Contig1	K00573|E2.1.1.77, pcm|http://www.genome.jp/dbget-bin/www_bget?ko:K00573	E2.1.1.77, pcm; protein-L-isoaspartate(D-aspartate) O-methyltransferase [EC:2.1.1.77]
ep456.comp50539_c0_seq1	K00573|E2.1.1.77, pcm|http://www.genome.jp/dbget-bin/www_bget?ko:K00573	E2.1.1.77, pcm; protein-L-isoaspartate(D-aspartate) O-methyltransferase [EC:2.1.1.77]
ep123.comp46564_c0_seq4	K00573|E2.1.1.77, pcm|http://www.genome.jp/dbget-bin/www_bget?ko:K00573	E2.1.1.77, pcm; protein-L-isoaspartate(D-aspartate) O-methyltransferase [EC:2.1.1.77]
ep123.comp46564_c0_seq1	K00573|E2.1.1.77, pcm|http://www.genome.jp/dbget-bin/www_bget?ko:K00573	E2.1.1.77, pcm; protein-L-isoaspartate(D-aspartate) O-methyltransferase [EC:2.1.1.77]
ep123.comp46564_c0_seq2	K00573|E2.1.1.77, pcm|http://www.genome.jp/dbget-bin/www_bget?ko:K00573	E2.1.1.77, pcm; protein-L-isoaspartate(D-aspartate) O-methyltransferase [EC:2.1.1.77]
ep123.comp46564_c0_seq3	K00573|E2.1.1.77, pcm|http://www.genome.jp/dbget-bin/www_bget?ko:K00573	E2.1.1.77, pcm; protein-L-isoaspartate(D-aspartate) O-methyltransferase [EC:2.1.1.77]
CL1092Contig1	K00573|E2.1.1.77, pcm|http://www.genome.jp/dbget-bin/www_bget?ko:K00573	E2.1.1.77, pcm; protein-L-isoaspartate(D-aspartate) O-methyltransferase [EC:2.1.1.77]
ep456.comp54492_c0_seq1	K00586|E2.1.1.98, dph5|http://www.genome.jp/dbget-bin/www_bget?ko:K00586	DPH5; diphthine synthase [EC:2.1.1.98]
ep456.comp54492_c0_seq2	K00586|E2.1.1.98, dph5|http://www.genome.jp/dbget-bin/www_bget?ko:K00586	DPH5; diphthine synthase [EC:2.1.1.98]
ep456.comp54492_c0_seq3	K00586|E2.1.1.98, dph5|http://www.genome.jp/dbget-bin/www_bget?ko:K00586	DPH5; diphthine synthase [EC:2.1.1.98]
ep123.comp42541_c0_seq2	K00586|E2.1.1.98, dph5|http://www.genome.jp/dbget-bin/www_bget?ko:K00586	DPH5; diphthine synthase [EC:2.1.1.98]
ep456.comp50126_c0_seq2	K00587|E2.1.1.100|http://www.genome.jp/dbget-bin/www_bget?ko:K00587	ICMT, STE14; protein-S-isoprenylcysteine O-methyltransferase [EC:2.1.1.100]
ep123.comp40353_c0_seq3	K00587|E2.1.1.100|http://www.genome.jp/dbget-bin/www_bget?ko:K00587	ICMT, STE14; protein-S-isoprenylcysteine O-methyltransferase [EC:2.1.1.100]
ep123.comp40353_c0_seq1	K00587|E2.1.1.100|http://www.genome.jp/dbget-bin/www_bget?ko:K00587	ICMT, STE14; protein-S-isoprenylcysteine O-methyltransferase [EC:2.1.1.100]
ep123.comp26825_c0_seq1	K00588|E2.1.1.104|http://www.genome.jp/dbget-bin/www_bget?ko:K00588	E2.1.1.104; caffeoyl-CoA O-methyltransferase [EC:2.1.1.104]
ep123.comp37401_c0_seq1	K00588|E2.1.1.104|http://www.genome.jp/dbget-bin/www_bget?ko:K00588	E2.1.1.104; caffeoyl-CoA O-methyltransferase [EC:2.1.1.104]
ep123.comp44452_c0_seq4	K00591|COQ3|http://www.genome.jp/dbget-bin/www_bget?ko:K00591	COQ3; hexaprenyldihydroxybenzoate methyltransferase [EC:2.1.1.114]
ep123.comp44452_c0_seq6	K00591|COQ3|http://www.genome.jp/dbget-bin/www_bget?ko:K00591	COQ3; hexaprenyldihydroxybenzoate methyltransferase [EC:2.1.1.114]
ep123.comp44452_c0_seq1	K00591|COQ3|http://www.genome.jp/dbget-bin/www_bget?ko:K00591	COQ3; hexaprenyldihydroxybenzoate methyltransferase [EC:2.1.1.114]
ep123.comp44452_c0_seq3	K00591|COQ3|http://www.genome.jp/dbget-bin/www_bget?ko:K00591	COQ3; hexaprenyldihydroxybenzoate methyltransferase [EC:2.1.1.114]
CL1243Contig1	K00591|COQ3|http://www.genome.jp/dbget-bin/www_bget?ko:K00591	COQ3; hexaprenyldihydroxybenzoate methyltransferase [EC:2.1.1.114]
ep456.comp50527_c0_seq7	K00591|COQ3|http://www.genome.jp/dbget-bin/www_bget?ko:K00591	COQ3; hexaprenyldihydroxybenzoate methyltransferase [EC:2.1.1.114]
ep456.comp50527_c0_seq8	K00591|COQ3|http://www.genome.jp/dbget-bin/www_bget?ko:K00591	COQ3; hexaprenyldihydroxybenzoate methyltransferase [EC:2.1.1.114]
ep123.comp39327_c0_seq2	K00592|E2.1.1.127|http://www.genome.jp/dbget-bin/www_bget?ko:K00592	E2.1.1.127; [ribulose-bisphosphate carboxylase]-lysine N-methyltransferase [EC:2.1.1.127]
CL8804Contig1	K00592|E2.1.1.127|http://www.genome.jp/dbget-bin/www_bget?ko:K00592	E2.1.1.127; [ribulose-bisphosphate carboxylase]-lysine N-methyltransferase [EC:2.1.1.127]
ep456.comp52448_c0_seq1	K00592|E2.1.1.127|http://www.genome.jp/dbget-bin/www_bget?ko:K00592	E2.1.1.127; [ribulose-bisphosphate carboxylase]-lysine N-methyltransferase [EC:2.1.1.127]
ep123.comp37099_c0_seq2	K00592|E2.1.1.127|http://www.genome.jp/dbget-bin/www_bget?ko:K00592	E2.1.1.127; [ribulose-bisphosphate carboxylase]-lysine N-methyltransferase [EC:2.1.1.127]
CL7232Contig1	K00599|E2.1.1.-|http://www.genome.jp/dbget-bin/www_bget?ko:K00599	METTL6; methyltransferase-like protein 6 [EC:2.1.1.-]
ep123.comp43574_c0_seq1	K00599|E2.1.1.-|http://www.genome.jp/dbget-bin/www_bget?ko:K00599	METTL6; methyltransferase-like protein 6 [EC:2.1.1.-]
ep123.comp43574_c0_seq2	K00599|E2.1.1.-|http://www.genome.jp/dbget-bin/www_bget?ko:K00599	METTL6; methyltransferase-like protein 6 [EC:2.1.1.-]
ep456.comp48597_c0_seq1	K00599|E2.1.1.-|http://www.genome.jp/dbget-bin/www_bget?ko:K00599	METTL6; methyltransferase-like protein 6 [EC:2.1.1.-]
ep456.comp57381_c0_seq1	K00600|glyA, SHMT|http://www.genome.jp/dbget-bin/www_bget?ko:K00600	glyA, SHMT; glycine hydroxymethyltransferase [EC:2.1.2.1]
ep456.comp44636_c0_seq1	K00600|glyA, SHMT|http://www.genome.jp/dbget-bin/www_bget?ko:K00600	glyA, SHMT; glycine hydroxymethyltransferase [EC:2.1.2.1]
ep456.comp57381_c0_seq2	K00600|glyA, SHMT|http://www.genome.jp/dbget-bin/www_bget?ko:K00600	glyA, SHMT; glycine hydroxymethyltransferase [EC:2.1.2.1]
ep123.comp47136_c0_seq3	K00600|glyA, SHMT|http://www.genome.jp/dbget-bin/www_bget?ko:K00600	glyA, SHMT; glycine hydroxymethyltransferase [EC:2.1.2.1]
ep123.comp43360_c0_seq2	K00600|glyA, SHMT|http://www.genome.jp/dbget-bin/www_bget?ko:K00600	glyA, SHMT; glycine hydroxymethyltransferase [EC:2.1.2.1]
ep456.comp51554_c0_seq1	K00600|glyA, SHMT|http://www.genome.jp/dbget-bin/www_bget?ko:K00600	glyA, SHMT; glycine hydroxymethyltransferase [EC:2.1.2.1]
CL7985Contig1	K00601|E2.1.2.2|http://www.genome.jp/dbget-bin/www_bget?ko:K00601	E2.1.2.2; phosphoribosylglycinamide formyltransferase [EC:2.1.2.2]
ep123.comp49822_c0_seq2	K00601|E2.1.2.2|http://www.genome.jp/dbget-bin/www_bget?ko:K00601	E2.1.2.2; phosphoribosylglycinamide formyltransferase [EC:2.1.2.2]
ep456.comp58425_c0_seq2	K00601|E2.1.2.2|http://www.genome.jp/dbget-bin/www_bget?ko:K00601	E2.1.2.2; phosphoribosylglycinamide formyltransferase [EC:2.1.2.2]
CL3455Contig1	K00602|purH|http://www.genome.jp/dbget-bin/www_bget?ko:K00602	purH; phosphoribosylaminoimidazolecarboxamide formyltransferase / IMP cyclohydrolase [EC:2.1.2.3 3.5.4.10]
ep123.comp22348_c0_seq1	K00604|MTFMT, fmt|http://www.genome.jp/dbget-bin/www_bget?ko:K00604	MTFMT, fmt; methionyl-tRNA formyltransferase [EC:2.1.2.9]
ep456.comp45930_c0_seq1	K00604|MTFMT, fmt|http://www.genome.jp/dbget-bin/www_bget?ko:K00604	MTFMT, fmt; methionyl-tRNA formyltransferase [EC:2.1.2.9]
ep123.comp32670_c0_seq1	K00606|panB|http://www.genome.jp/dbget-bin/www_bget?ko:K00606	panB; 3-methyl-2-oxobutanoate hydroxymethyltransferase [EC:2.1.2.11]
ep456.comp53240_c0_seq4	K00609|pyrB, PYR2|http://www.genome.jp/dbget-bin/www_bget?ko:K00609	pyrB, PYR2; aspartate carbamoyltransferase catalytic subunit [EC:2.1.3.2]
ep456.comp53240_c0_seq2	K00609|pyrB, PYR2|http://www.genome.jp/dbget-bin/www_bget?ko:K00609	pyrB, PYR2; aspartate carbamoyltransferase catalytic subunit [EC:2.1.3.2]
ep456.comp53240_c0_seq1	K00609|pyrB, PYR2|http://www.genome.jp/dbget-bin/www_bget?ko:K00609	pyrB, PYR2; aspartate carbamoyltransferase catalytic subunit [EC:2.1.3.2]
ep456.comp53108_c0_seq1	K00611|OTC, argF, argI|http://www.genome.jp/dbget-bin/www_bget?ko:K00611	OTC, argF, argI; ornithine carbamoyltransferase [EC:2.1.3.3]
ep456.comp1024371_c0_seq1	K00615|E2.2.1.1, tktA, tktB|http://www.genome.jp/dbget-bin/www_bget?ko:K00615	E2.2.1.1, tktA, tktB; transketolase [EC:2.2.1.1]
ep456.comp49036_c4_seq1	K00615|E2.2.1.1, tktA, tktB|http://www.genome.jp/dbget-bin/www_bget?ko:K00615	E2.2.1.1, tktA, tktB; transketolase [EC:2.2.1.1]
ep456.comp49036_c4_seq3	K00615|E2.2.1.1, tktA, tktB|http://www.genome.jp/dbget-bin/www_bget?ko:K00615	E2.2.1.1, tktA, tktB; transketolase [EC:2.2.1.1]
ep123.comp48788_c1_seq1	K00615|E2.2.1.1, tktA, tktB|http://www.genome.jp/dbget-bin/www_bget?ko:K00615	E2.2.1.1, tktA, tktB; transketolase [EC:2.2.1.1]
ep123.comp206199_c0_seq1	K00615|E2.2.1.1, tktA, tktB|http://www.genome.jp/dbget-bin/www_bget?ko:K00615	E2.2.1.1, tktA, tktB; transketolase [EC:2.2.1.1]
ep123.comp46477_c0_seq1	K00615|E2.2.1.1, tktA, tktB|http://www.genome.jp/dbget-bin/www_bget?ko:K00615	E2.2.1.1, tktA, tktB; transketolase [EC:2.2.1.1]
CL3122Contig1	K00615|E2.2.1.1, tktA, tktB|http://www.genome.jp/dbget-bin/www_bget?ko:K00615	E2.2.1.1, tktA, tktB; transketolase [EC:2.2.1.1]
ep123.comp42285_c0_seq1	K00616|E2.2.1.2, talA, talB|http://www.genome.jp/dbget-bin/www_bget?ko:K00616	E2.2.1.2, talA, talB; transaldolase [EC:2.2.1.2]
ep123.comp43561_c0_seq1	K00616|E2.2.1.2, talA, talB|http://www.genome.jp/dbget-bin/www_bget?ko:K00616	E2.2.1.2, talA, talB; transaldolase [EC:2.2.1.2]
CL2892Contig1	K00620|argJ|http://www.genome.jp/dbget-bin/www_bget?ko:K00620	argJ; glutamate N-acetyltransferase / amino-acid N-acetyltransferase [EC:2.3.1.35 2.3.1.1]
ep456.comp59806_c0_seq5	K00620|argJ|http://www.genome.jp/dbget-bin/www_bget?ko:K00620	argJ; glutamate N-acetyltransferase / amino-acid N-acetyltransferase [EC:2.3.1.35 2.3.1.1]
ep456.comp59806_c0_seq1	K00620|argJ|http://www.genome.jp/dbget-bin/www_bget?ko:K00620	argJ; glutamate N-acetyltransferase / amino-acid N-acetyltransferase [EC:2.3.1.35 2.3.1.1]
ep456.comp59806_c0_seq2	K00620|argJ|http://www.genome.jp/dbget-bin/www_bget?ko:K00620	argJ; glutamate N-acetyltransferase / amino-acid N-acetyltransferase [EC:2.3.1.35 2.3.1.1]
ep123.comp39561_c0_seq1	K00621|E2.3.1.4, GNA1|http://www.genome.jp/dbget-bin/www_bget?ko:K00621	E2.3.1.4, GNA1; glucosamine-phosphate N-acetyltransferase [EC:2.3.1.4]
ep456.comp43907_c0_seq2	K00621|E2.3.1.4, GNA1|http://www.genome.jp/dbget-bin/www_bget?ko:K00621	E2.3.1.4, GNA1; glucosamine-phosphate N-acetyltransferase [EC:2.3.1.4]
ep456.comp43907_c0_seq1	K00621|E2.3.1.4, GNA1|http://www.genome.jp/dbget-bin/www_bget?ko:K00621	E2.3.1.4, GNA1; glucosamine-phosphate N-acetyltransferase [EC:2.3.1.4]
ep123.comp50339_c0_seq3	K00626|E2.3.1.9, atoB|http://www.genome.jp/dbget-bin/www_bget?ko:K00626	E2.3.1.9, atoB; acetyl-CoA C-acetyltransferase [EC:2.3.1.9]
CL2026Contig1	K00626|E2.3.1.9, atoB|http://www.genome.jp/dbget-bin/www_bget?ko:K00626	E2.3.1.9, atoB; acetyl-CoA C-acetyltransferase [EC:2.3.1.9]
ep123.comp48612_c0_seq5	K00627|DLAT, aceF, pdhC|http://www.genome.jp/dbget-bin/www_bget?ko:K00627	DLAT, aceF, pdhC; pyruvate dehydrogenase E2 component (dihydrolipoamide acetyltransferase) [EC:2.3.1.12]
ep123.comp47823_c0_seq1	K00627|DLAT, aceF, pdhC|http://www.genome.jp/dbget-bin/www_bget?ko:K00627	DLAT, aceF, pdhC; pyruvate dehydrogenase E2 component (dihydrolipoamide acetyltransferase) [EC:2.3.1.12]
ep123.comp39005_c0_seq1	K00627|DLAT, aceF, pdhC|http://www.genome.jp/dbget-bin/www_bget?ko:K00627	DLAT, aceF, pdhC; pyruvate dehydrogenase E2 component (dihydrolipoamide acetyltransferase) [EC:2.3.1.12]
ep123.comp48612_c0_seq1	K00627|DLAT, aceF, pdhC|http://www.genome.jp/dbget-bin/www_bget?ko:K00627	DLAT, aceF, pdhC; pyruvate dehydrogenase E2 component (dihydrolipoamide acetyltransferase) [EC:2.3.1.12]
ep456.comp56698_c0_seq1	K00630|ATS1|http://www.genome.jp/dbget-bin/www_bget?ko:K00630	ATS1; glycerol-3-phosphate O-acyltransferase [EC:2.3.1.15]
ep123.comp41521_c0_seq1	K00630|ATS1|http://www.genome.jp/dbget-bin/www_bget?ko:K00630	ATS1; glycerol-3-phosphate O-acyltransferase [EC:2.3.1.15]
ep456.comp44407_c0_seq1	K00640|E2.3.1.30, cysE|http://www.genome.jp/dbget-bin/www_bget?ko:K00640	cysE; serine O-acetyltransferase [EC:2.3.1.30]
ep123.comp284257_c0_seq1	K00640|E2.3.1.30, cysE|http://www.genome.jp/dbget-bin/www_bget?ko:K00640	cysE; serine O-acetyltransferase [EC:2.3.1.30]
ep456.comp31447_c0_seq1	K00640|E2.3.1.30, cysE|http://www.genome.jp/dbget-bin/www_bget?ko:K00640	cysE; serine O-acetyltransferase [EC:2.3.1.30]
CL8631Contig1	K00640|E2.3.1.30, cysE|http://www.genome.jp/dbget-bin/www_bget?ko:K00640	cysE; serine O-acetyltransferase [EC:2.3.1.30]
CL3161Contig1	K00640|E2.3.1.30, cysE|http://www.genome.jp/dbget-bin/www_bget?ko:K00640	cysE; serine O-acetyltransferase [EC:2.3.1.30]
ep456.comp54089_c0_seq1	K00640|E2.3.1.30, cysE|http://www.genome.jp/dbget-bin/www_bget?ko:K00640	cysE; serine O-acetyltransferase [EC:2.3.1.30]
ep456.comp54089_c0_seq2	K00640|E2.3.1.30, cysE|http://www.genome.jp/dbget-bin/www_bget?ko:K00640	cysE; serine O-acetyltransferase [EC:2.3.1.30]
ep456.comp54417_c0_seq1	K00645|fabD|http://www.genome.jp/dbget-bin/www_bget?ko:K00645	fabD; [acyl-carrier-protein] S-malonyltransferase [EC:2.3.1.39]
ep123.comp42224_c0_seq1	K00645|fabD|http://www.genome.jp/dbget-bin/www_bget?ko:K00645	fabD; [acyl-carrier-protein] S-malonyltransferase [EC:2.3.1.39]
ep123.comp43397_c1_seq1	K00648|fabH|http://www.genome.jp/dbget-bin/www_bget?ko:K00648	fabH; 3-oxoacyl-[acyl-carrier-protein] synthase III [EC:2.3.1.180]
ep456.comp52924_c0_seq1	K00652|bioF|http://www.genome.jp/dbget-bin/www_bget?ko:K00652	bioF; 8-amino-7-oxononanoate synthase [EC:2.3.1.47]
ep123.comp24808_c0_seq1	K00654|E2.3.1.50|http://www.genome.jp/dbget-bin/www_bget?ko:K00654	E2.3.1.50; serine palmitoyltransferase [EC:2.3.1.50]
ep123.comp40740_c0_seq1	K00654|E2.3.1.50|http://www.genome.jp/dbget-bin/www_bget?ko:K00654	E2.3.1.50; serine palmitoyltransferase [EC:2.3.1.50]
ep123.comp42039_c0_seq2	K00655|plsC|http://www.genome.jp/dbget-bin/www_bget?ko:K00655	plsC; 1-acyl-sn-glycerol-3-phosphate acyltransferase [EC:2.3.1.51]
ep123.comp42039_c0_seq1	K00655|plsC|http://www.genome.jp/dbget-bin/www_bget?ko:K00655	plsC; 1-acyl-sn-glycerol-3-phosphate acyltransferase [EC:2.3.1.51]
ep123.comp47308_c0_seq3	K00658|DLST, sucB|http://www.genome.jp/dbget-bin/www_bget?ko:K00658	DLST, sucB; 2-oxoglutarate dehydrogenase E2 component (dihydrolipoamide succinyltransferase) [EC:2.3.1.61]
ep456.comp57815_c0_seq2	K00658|DLST, sucB|http://www.genome.jp/dbget-bin/www_bget?ko:K00658	DLST, sucB; 2-oxoglutarate dehydrogenase E2 component (dihydrolipoamide succinyltransferase) [EC:2.3.1.61]
ep123.comp36855_c0_seq1	K00660|E2.3.1.74, bcsA|http://www.genome.jp/dbget-bin/www_bget?ko:K00660	CHS; chalcone synthase [EC:2.3.1.74]
ep123.comp47611_c0_seq2	K00660|E2.3.1.74, bcsA|http://www.genome.jp/dbget-bin/www_bget?ko:K00660	CHS; chalcone synthase [EC:2.3.1.74]
ep123.comp761590_c0_seq1	K00660|E2.3.1.74, bcsA|http://www.genome.jp/dbget-bin/www_bget?ko:K00660	CHS; chalcone synthase [EC:2.3.1.74]
CL410Contig1	K00660|E2.3.1.74, bcsA|http://www.genome.jp/dbget-bin/www_bget?ko:K00660	CHS; chalcone synthase [EC:2.3.1.74]
CL410Contig2	K00660|E2.3.1.74, bcsA|http://www.genome.jp/dbget-bin/www_bget?ko:K00660	CHS; chalcone synthase [EC:2.3.1.74]
ep123.comp15289_c0_seq1	K00660|E2.3.1.74, bcsA|http://www.genome.jp/dbget-bin/www_bget?ko:K00660	CHS; chalcone synthase [EC:2.3.1.74]
ep123.comp36525_c0_seq1	K00660|E2.3.1.74, bcsA|http://www.genome.jp/dbget-bin/www_bget?ko:K00660	CHS; chalcone synthase [EC:2.3.1.74]
ep123.comp24690_c0_seq1	K00660|E2.3.1.74, bcsA|http://www.genome.jp/dbget-bin/www_bget?ko:K00660	CHS; chalcone synthase [EC:2.3.1.74]
ep123.comp42188_c0_seq2	K00660|E2.3.1.74, bcsA|http://www.genome.jp/dbget-bin/www_bget?ko:K00660	CHS; chalcone synthase [EC:2.3.1.74]
ep123.comp48378_c0_seq8	K00670|E2.3.1.88|http://www.genome.jp/dbget-bin/www_bget?ko:K00670	E2.3.1.88; peptide alpha-N-acetyltransferase [EC:2.3.1.88]
ep456.comp50251_c0_seq1	K00670|E2.3.1.88|http://www.genome.jp/dbget-bin/www_bget?ko:K00670	E2.3.1.88; peptide alpha-N-acetyltransferase [EC:2.3.1.88]
ep456.comp50251_c0_seq3	K00670|E2.3.1.88|http://www.genome.jp/dbget-bin/www_bget?ko:K00670	E2.3.1.88; peptide alpha-N-acetyltransferase [EC:2.3.1.88]
ep456.comp50251_c0_seq2	K00670|E2.3.1.88|http://www.genome.jp/dbget-bin/www_bget?ko:K00670	E2.3.1.88; peptide alpha-N-acetyltransferase [EC:2.3.1.88]
ep456.comp20663_c0_seq1	K00670|E2.3.1.88|http://www.genome.jp/dbget-bin/www_bget?ko:K00670	E2.3.1.88; peptide alpha-N-acetyltransferase [EC:2.3.1.88]
ep456.comp58463_c0_seq1	K00670|E2.3.1.88|http://www.genome.jp/dbget-bin/www_bget?ko:K00670	E2.3.1.88; peptide alpha-N-acetyltransferase [EC:2.3.1.88]
ep123.comp32633_c0_seq4	K00670|E2.3.1.88|http://www.genome.jp/dbget-bin/www_bget?ko:K00670	E2.3.1.88; peptide alpha-N-acetyltransferase [EC:2.3.1.88]
ep123.comp32633_c0_seq2	K00670|E2.3.1.88|http://www.genome.jp/dbget-bin/www_bget?ko:K00670	E2.3.1.88; peptide alpha-N-acetyltransferase [EC:2.3.1.88]
ep123.comp36968_c0_seq1	K00670|E2.3.1.88|http://www.genome.jp/dbget-bin/www_bget?ko:K00670	E2.3.1.88; peptide alpha-N-acetyltransferase [EC:2.3.1.88]
ep456.comp22251_c0_seq1	K00670|E2.3.1.88|http://www.genome.jp/dbget-bin/www_bget?ko:K00670	E2.3.1.88; peptide alpha-N-acetyltransferase [EC:2.3.1.88]
ep456.comp52412_c0_seq2	K00671|E2.3.1.97, NMT|http://www.genome.jp/dbget-bin/www_bget?ko:K00671	E2.3.1.97, NMT; glycylpeptide N-tetradecanoyltransferase [EC:2.3.1.97]
ep456.comp52412_c0_seq1	K00671|E2.3.1.97, NMT|http://www.genome.jp/dbget-bin/www_bget?ko:K00671	E2.3.1.97, NMT; glycylpeptide N-tetradecanoyltransferase [EC:2.3.1.97]
ep123.comp47175_c0_seq1	K00671|E2.3.1.97, NMT|http://www.genome.jp/dbget-bin/www_bget?ko:K00671	E2.3.1.97, NMT; glycylpeptide N-tetradecanoyltransferase [EC:2.3.1.97]
ep123.comp48999_c0_seq2	K00671|E2.3.1.97, NMT|http://www.genome.jp/dbget-bin/www_bget?ko:K00671	E2.3.1.97, NMT; glycylpeptide N-tetradecanoyltransferase [EC:2.3.1.97]
ep123.comp48999_c0_seq1	K00671|E2.3.1.97, NMT|http://www.genome.jp/dbget-bin/www_bget?ko:K00671	E2.3.1.97, NMT; glycylpeptide N-tetradecanoyltransferase [EC:2.3.1.97]
CL8032Contig1	K00677|lpxA|http://www.genome.jp/dbget-bin/www_bget?ko:K00677	lpxA; UDP-N-acetylglucosamine acyltransferase [EC:2.3.1.129]
ep456.comp56209_c0_seq11	K00677|lpxA|http://www.genome.jp/dbget-bin/www_bget?ko:K00677	lpxA; UDP-N-acetylglucosamine acyltransferase [EC:2.3.1.129]
CL8106Contig1	K00677|lpxA|http://www.genome.jp/dbget-bin/www_bget?ko:K00677	lpxA; UDP-N-acetylglucosamine acyltransferase [EC:2.3.1.129]
ep123.comp38780_c0_seq1	K00679|E2.3.1.158|http://www.genome.jp/dbget-bin/www_bget?ko:K00679	E2.3.1.158; phospholipid:diacylglycerol acyltransferase [EC:2.3.1.158]
ep123.comp47244_c0_seq3	K00681|ggt|http://www.genome.jp/dbget-bin/www_bget?ko:K00681	ggt; gamma-glutamyltranspeptidase / glutathione hydrolase [EC:2.3.2.2 3.4.19.13]
ep123.comp43212_c0_seq1	K00681|ggt|http://www.genome.jp/dbget-bin/www_bget?ko:K00681	ggt; gamma-glutamyltranspeptidase / glutathione hydrolase [EC:2.3.2.2 3.4.19.13]
ep456.comp58138_c0_seq1	K00681|ggt|http://www.genome.jp/dbget-bin/www_bget?ko:K00681	ggt; gamma-glutamyltranspeptidase / glutathione hydrolase [EC:2.3.2.2 3.4.19.13]
ep456.comp52915_c0_seq1	K00685|ATE1, ate1|http://www.genome.jp/dbget-bin/www_bget?ko:K00685	ATE1, ate1; arginine-tRNA-protein transferase [EC:2.3.2.8]
ep456.comp52915_c0_seq2	K00685|ATE1, ate1|http://www.genome.jp/dbget-bin/www_bget?ko:K00685	ATE1, ate1; arginine-tRNA-protein transferase [EC:2.3.2.8]
ep123.comp47259_c0_seq1	K00688|E2.4.1.1, glgP, PYG|http://www.genome.jp/dbget-bin/www_bget?ko:K00688	E2.4.1.1, glgP, PYG; starch phosphorylase [EC:2.4.1.1]
ep123.comp47259_c0_seq3	K00688|E2.4.1.1, glgP, PYG|http://www.genome.jp/dbget-bin/www_bget?ko:K00688	E2.4.1.1, glgP, PYG; starch phosphorylase [EC:2.4.1.1]
ep456.comp56924_c0_seq9	K00688|E2.4.1.1, glgP, PYG|http://www.genome.jp/dbget-bin/www_bget?ko:K00688	E2.4.1.1, glgP, PYG; starch phosphorylase [EC:2.4.1.1]
ep456.comp56924_c0_seq1	K00688|E2.4.1.1, glgP, PYG|http://www.genome.jp/dbget-bin/www_bget?ko:K00688	E2.4.1.1, glgP, PYG; starch phosphorylase [EC:2.4.1.1]
ep456.comp56924_c0_seq2	K00688|E2.4.1.1, glgP, PYG|http://www.genome.jp/dbget-bin/www_bget?ko:K00688	E2.4.1.1, glgP, PYG; starch phosphorylase [EC:2.4.1.1]
ep456.comp56924_c0_seq3	K00688|E2.4.1.1, glgP, PYG|http://www.genome.jp/dbget-bin/www_bget?ko:K00688	E2.4.1.1, glgP, PYG; starch phosphorylase [EC:2.4.1.1]
ep456.comp58743_c0_seq1	K00688|E2.4.1.1, glgP, PYG|http://www.genome.jp/dbget-bin/www_bget?ko:K00688	E2.4.1.1, glgP, PYG; starch phosphorylase [EC:2.4.1.1]
ep456.comp58743_c0_seq2	K00688|E2.4.1.1, glgP, PYG|http://www.genome.jp/dbget-bin/www_bget?ko:K00688	E2.4.1.1, glgP, PYG; starch phosphorylase [EC:2.4.1.1]
ep123.comp44420_c1_seq1	K00695|E2.4.1.13|http://www.genome.jp/dbget-bin/www_bget?ko:K00695	E2.4.1.13; sucrose synthase [EC:2.4.1.13] Glc a1-b2 Fru
ep123.comp44420_c0_seq2	K00695|E2.4.1.13|http://www.genome.jp/dbget-bin/www_bget?ko:K00695	E2.4.1.13; sucrose synthase [EC:2.4.1.13] Glc a1-b2 Fru
ep123.comp31357_c0_seq1	K00695|E2.4.1.13|http://www.genome.jp/dbget-bin/www_bget?ko:K00695	E2.4.1.13; sucrose synthase [EC:2.4.1.13] Glc a1-b2 Fru
ep123.comp48540_c0_seq1	K00695|E2.4.1.13|http://www.genome.jp/dbget-bin/www_bget?ko:K00695	E2.4.1.13; sucrose synthase [EC:2.4.1.13] Glc a1-b2 Fru
ep123.comp27350_c0_seq1	K00695|E2.4.1.13|http://www.genome.jp/dbget-bin/www_bget?ko:K00695	E2.4.1.13; sucrose synthase [EC:2.4.1.13] Glc a1-b2 Fru
ep456.comp50631_c3_seq1	K00695|E2.4.1.13|http://www.genome.jp/dbget-bin/www_bget?ko:K00695	E2.4.1.13; sucrose synthase [EC:2.4.1.13] Glc a1-b2 Fru
ep123.comp44420_c0_seq1	K00695|E2.4.1.13|http://www.genome.jp/dbget-bin/www_bget?ko:K00695	E2.4.1.13; sucrose synthase [EC:2.4.1.13] Glc a1-b2 Fru
ep456.comp50631_c0_seq1	K00695|E2.4.1.13|http://www.genome.jp/dbget-bin/www_bget?ko:K00695	E2.4.1.13; sucrose synthase [EC:2.4.1.13] Glc a1-b2 Fru
ep456.comp55964_c0_seq1	K00696|E2.4.1.14|http://www.genome.jp/dbget-bin/www_bget?ko:K00696	E2.4.1.14; sucrose-phosphate synthase [EC:2.4.1.14]
CL4059Contig1	K00696|E2.4.1.14|http://www.genome.jp/dbget-bin/www_bget?ko:K00696	E2.4.1.14; sucrose-phosphate synthase [EC:2.4.1.14]
ep123.comp47567_c0_seq1	K00696|E2.4.1.14|http://www.genome.jp/dbget-bin/www_bget?ko:K00696	E2.4.1.14; sucrose-phosphate synthase [EC:2.4.1.14]
ep123.comp47708_c0_seq1	K00697|E2.4.1.15, otsA|http://www.genome.jp/dbget-bin/www_bget?ko:K00697	otsA; trehalose 6-phosphate synthase [EC:2.4.1.15] Glc a1-a1 Glc
ep123.comp46457_c0_seq2	K00697|E2.4.1.15, otsA|http://www.genome.jp/dbget-bin/www_bget?ko:K00697	otsA; trehalose 6-phosphate synthase [EC:2.4.1.15] Glc a1-a1 Glc
ep456.comp58368_c0_seq8	K00697|E2.4.1.15, otsA|http://www.genome.jp/dbget-bin/www_bget?ko:K00697	otsA; trehalose 6-phosphate synthase [EC:2.4.1.15] Glc a1-a1 Glc
ep456.comp58368_c0_seq5	K00697|E2.4.1.15, otsA|http://www.genome.jp/dbget-bin/www_bget?ko:K00697	otsA; trehalose 6-phosphate synthase [EC:2.4.1.15] Glc a1-a1 Glc
ep456.comp58368_c0_seq7	K00697|E2.4.1.15, otsA|http://www.genome.jp/dbget-bin/www_bget?ko:K00697	otsA; trehalose 6-phosphate synthase [EC:2.4.1.15] Glc a1-a1 Glc
CL8261Contig1	K00697|E2.4.1.15, otsA|http://www.genome.jp/dbget-bin/www_bget?ko:K00697	otsA; trehalose 6-phosphate synthase [EC:2.4.1.15] Glc a1-a1 Glc
ep123.comp46457_c0_seq3	K00697|E2.4.1.15, otsA|http://www.genome.jp/dbget-bin/www_bget?ko:K00697	otsA; trehalose 6-phosphate synthase [EC:2.4.1.15] Glc a1-a1 Glc
ep123.comp46457_c0_seq1	K00697|E2.4.1.15, otsA|http://www.genome.jp/dbget-bin/www_bget?ko:K00697	otsA; trehalose 6-phosphate synthase [EC:2.4.1.15] Glc a1-a1 Glc
ep123.comp47708_c0_seq17	K00697|E2.4.1.15, otsA|http://www.genome.jp/dbget-bin/www_bget?ko:K00697	otsA; trehalose 6-phosphate synthase [EC:2.4.1.15] Glc a1-a1 Glc
ep123.comp47708_c0_seq9	K00697|E2.4.1.15, otsA|http://www.genome.jp/dbget-bin/www_bget?ko:K00697	otsA; trehalose 6-phosphate synthase [EC:2.4.1.15] Glc a1-a1 Glc
ep123.comp47708_c0_seq12	K00697|E2.4.1.15, otsA|http://www.genome.jp/dbget-bin/www_bget?ko:K00697	otsA; trehalose 6-phosphate synthase [EC:2.4.1.15] Glc a1-a1 Glc
ep123.comp39580_c0_seq1	K00697|E2.4.1.15, otsA|http://www.genome.jp/dbget-bin/www_bget?ko:K00697	otsA; trehalose 6-phosphate synthase [EC:2.4.1.15] Glc a1-a1 Glc
ep123.comp48708_c0_seq1	K00697|E2.4.1.15, otsA|http://www.genome.jp/dbget-bin/www_bget?ko:K00697	otsA; trehalose 6-phosphate synthase [EC:2.4.1.15] Glc a1-a1 Glc
ep456.comp57855_c0_seq4	K00697|E2.4.1.15, otsA|http://www.genome.jp/dbget-bin/www_bget?ko:K00697	otsA; trehalose 6-phosphate synthase [EC:2.4.1.15] Glc a1-a1 Glc
ep456.comp57855_c0_seq2	K00697|E2.4.1.15, otsA|http://www.genome.jp/dbget-bin/www_bget?ko:K00697	otsA; trehalose 6-phosphate synthase [EC:2.4.1.15] Glc a1-a1 Glc
ep123.comp48511_c1_seq2	K00697|E2.4.1.15, otsA|http://www.genome.jp/dbget-bin/www_bget?ko:K00697	otsA; trehalose 6-phosphate synthase [EC:2.4.1.15] Glc a1-a1 Glc
ep456.comp53955_c0_seq2	K00697|E2.4.1.15, otsA|http://www.genome.jp/dbget-bin/www_bget?ko:K00697	otsA; trehalose 6-phosphate synthase [EC:2.4.1.15] Glc a1-a1 Glc
ep123.comp48511_c1_seq1	K00697|E2.4.1.15, otsA|http://www.genome.jp/dbget-bin/www_bget?ko:K00697	otsA; trehalose 6-phosphate synthase [EC:2.4.1.15] Glc a1-a1 Glc
ep123.comp47708_c0_seq13	K00697|E2.4.1.15, otsA|http://www.genome.jp/dbget-bin/www_bget?ko:K00697	otsA; trehalose 6-phosphate synthase [EC:2.4.1.15] Glc a1-a1 Glc
ep456.comp56778_c0_seq1	K00700|E2.4.1.18, glgB|http://www.genome.jp/dbget-bin/www_bget?ko:K00700	glgB; 1,4-alpha-glucan branching enzyme [EC:2.4.1.18]
ep456.comp56778_c0_seq2	K00700|E2.4.1.18, glgB|http://www.genome.jp/dbget-bin/www_bget?ko:K00700	glgB; 1,4-alpha-glucan branching enzyme [EC:2.4.1.18]
ep456.comp54361_c0_seq1	K00700|E2.4.1.18, glgB|http://www.genome.jp/dbget-bin/www_bget?ko:K00700	glgB; 1,4-alpha-glucan branching enzyme [EC:2.4.1.18]
ep456.comp54361_c0_seq2	K00700|E2.4.1.18, glgB|http://www.genome.jp/dbget-bin/www_bget?ko:K00700	glgB; 1,4-alpha-glucan branching enzyme [EC:2.4.1.18]
ep123.comp42530_c0_seq1	K00703|E2.4.1.21, glgA|http://www.genome.jp/dbget-bin/www_bget?ko:K00703	E2.4.1.21, glgA; starch synthase [EC:2.4.1.21] Glc a1-4 Glc
ep123.comp47073_c0_seq1	K00703|E2.4.1.21, glgA|http://www.genome.jp/dbget-bin/www_bget?ko:K00703	E2.4.1.21, glgA; starch synthase [EC:2.4.1.21] Glc a1-4 Glc
ep123.comp45661_c0_seq1	K00703|E2.4.1.21, glgA|http://www.genome.jp/dbget-bin/www_bget?ko:K00703	E2.4.1.21, glgA; starch synthase [EC:2.4.1.21] Glc a1-4 Glc
ep123.comp49724_c0_seq17	K00705|malQ|http://www.genome.jp/dbget-bin/www_bget?ko:K00705	malQ; 4-alpha-glucanotransferase [EC:2.4.1.25]
ep123.comp48748_c0_seq1	K00705|malQ|http://www.genome.jp/dbget-bin/www_bget?ko:K00705	malQ; 4-alpha-glucanotransferase [EC:2.4.1.25]
ep456.comp57159_c0_seq19	K00705|malQ|http://www.genome.jp/dbget-bin/www_bget?ko:K00705	malQ; 4-alpha-glucanotransferase [EC:2.4.1.25]
ep123.comp48748_c0_seq2	K00705|malQ|http://www.genome.jp/dbget-bin/www_bget?ko:K00705	malQ; 4-alpha-glucanotransferase [EC:2.4.1.25]
ep456.comp57159_c0_seq3	K00705|malQ|http://www.genome.jp/dbget-bin/www_bget?ko:K00705	malQ; 4-alpha-glucanotransferase [EC:2.4.1.25]
ep456.comp57159_c0_seq2	K00705|malQ|http://www.genome.jp/dbget-bin/www_bget?ko:K00705	malQ; 4-alpha-glucanotransferase [EC:2.4.1.25]
ep456.comp57159_c0_seq1	K00705|malQ|http://www.genome.jp/dbget-bin/www_bget?ko:K00705	malQ; 4-alpha-glucanotransferase [EC:2.4.1.25]
ep456.comp57159_c0_seq6	K00705|malQ|http://www.genome.jp/dbget-bin/www_bget?ko:K00705	malQ; 4-alpha-glucanotransferase [EC:2.4.1.25]
ep456.comp57159_c0_seq5	K00705|malQ|http://www.genome.jp/dbget-bin/www_bget?ko:K00705	malQ; 4-alpha-glucanotransferase [EC:2.4.1.25]
ep456.comp57159_c0_seq4	K00705|malQ|http://www.genome.jp/dbget-bin/www_bget?ko:K00705	malQ; 4-alpha-glucanotransferase [EC:2.4.1.25]
ep456.comp57159_c0_seq20	K00705|malQ|http://www.genome.jp/dbget-bin/www_bget?ko:K00705	malQ; 4-alpha-glucanotransferase [EC:2.4.1.25]
ep456.comp57159_c0_seq21	K00705|malQ|http://www.genome.jp/dbget-bin/www_bget?ko:K00705	malQ; 4-alpha-glucanotransferase [EC:2.4.1.25]
ep123.comp47281_c0_seq2	K00721|DPM1|http://www.genome.jp/dbget-bin/www_bget?ko:K00721	DPM1; dolichol-phosphate mannosyltransferase [EC:2.4.1.83] Man b1- P-Dol
ep123.comp47281_c0_seq1	K00721|DPM1|http://www.genome.jp/dbget-bin/www_bget?ko:K00721	DPM1; dolichol-phosphate mannosyltransferase [EC:2.4.1.83] Man b1- P-Dol
ep123.comp47281_c0_seq3	K00721|DPM1|http://www.genome.jp/dbget-bin/www_bget?ko:K00721	DPM1; dolichol-phosphate mannosyltransferase [EC:2.4.1.83] Man b1- P-Dol
ep123.comp43091_c0_seq1	K00726|MGAT1|http://www.genome.jp/dbget-bin/www_bget?ko:K00726	MGAT1; alpha-1,3-mannosyl-glycoprotein beta-1,2-N-acetylglucosaminyltransferase [EC:2.4.1.101] GlcNAc b1-2 Man
ep456.comp58294_c0_seq4	K00726|MGAT1|http://www.genome.jp/dbget-bin/www_bget?ko:K00726	MGAT1; alpha-1,3-mannosyl-glycoprotein beta-1,2-N-acetylglucosaminyltransferase [EC:2.4.1.101] GlcNAc b1-2 Man
ep123.comp49583_c0_seq3	K00726|MGAT1|http://www.genome.jp/dbget-bin/www_bget?ko:K00726	MGAT1; alpha-1,3-mannosyl-glycoprotein beta-1,2-N-acetylglucosaminyltransferase [EC:2.4.1.101] GlcNAc b1-2 Man
ep456.comp54275_c0_seq1	K00726|MGAT1|http://www.genome.jp/dbget-bin/www_bget?ko:K00726	MGAT1; alpha-1,3-mannosyl-glycoprotein beta-1,2-N-acetylglucosaminyltransferase [EC:2.4.1.101] GlcNAc b1-2 Man
ep456.comp54275_c0_seq4	K00726|MGAT1|http://www.genome.jp/dbget-bin/www_bget?ko:K00726	MGAT1; alpha-1,3-mannosyl-glycoprotein beta-1,2-N-acetylglucosaminyltransferase [EC:2.4.1.101] GlcNAc b1-2 Man
CL1824Contig1	K00726|MGAT1|http://www.genome.jp/dbget-bin/www_bget?ko:K00726	MGAT1; alpha-1,3-mannosyl-glycoprotein beta-1,2-N-acetylglucosaminyltransferase [EC:2.4.1.101] GlcNAc b1-2 Man
ep123.comp43274_c0_seq1	K00729|ALG5|http://www.genome.jp/dbget-bin/www_bget?ko:K00729	ALG5; dolichyl-phosphate beta-glucosyltransferase [EC:2.4.1.117] Glc b1- P-Dol
ep123.comp37647_c0_seq1	K00736|MGAT2|http://www.genome.jp/dbget-bin/www_bget?ko:K00736	MGAT2; alpha-1,6-mannosyl-glycoprotein beta-1,2-N-acetylglucosaminyltransferase [EC:2.4.1.143] GlcNAc b1-2 Man
ep456.comp249375_c0_seq1	K00737|MGAT3|http://www.genome.jp/dbget-bin/www_bget?ko:K00737	MGAT3; beta-1,4-mannosyl-glycoprotein beta-1,4-N-acetylglucosaminyltransferase [EC:2.4.1.144] GlcNAc b1-4 Man
ep123.comp45771_c0_seq1	K00737|MGAT3|http://www.genome.jp/dbget-bin/www_bget?ko:K00737	MGAT3; beta-1,4-mannosyl-glycoprotein beta-1,4-N-acetylglucosaminyltransferase [EC:2.4.1.144] GlcNAc b1-4 Man
ep123.comp45771_c0_seq3	K00737|MGAT3|http://www.genome.jp/dbget-bin/www_bget?ko:K00737	MGAT3; beta-1,4-mannosyl-glycoprotein beta-1,4-N-acetylglucosaminyltransferase [EC:2.4.1.144] GlcNAc b1-4 Man
ep123.comp38702_c0_seq1	K00737|MGAT3|http://www.genome.jp/dbget-bin/www_bget?ko:K00737	MGAT3; beta-1,4-mannosyl-glycoprotein beta-1,4-N-acetylglucosaminyltransferase [EC:2.4.1.144] GlcNAc b1-4 Man
ep456.comp292654_c0_seq1	K00737|MGAT3|http://www.genome.jp/dbget-bin/www_bget?ko:K00737	MGAT3; beta-1,4-mannosyl-glycoprotein beta-1,4-N-acetylglucosaminyltransferase [EC:2.4.1.144] GlcNAc b1-4 Man
ep123.comp36854_c0_seq1	K00748|lpxB|http://www.genome.jp/dbget-bin/www_bget?ko:K00748	lpxB; lipid-A-disaccharide synthase [EC:2.4.1.182] GlcN b1-6 GlcN
ep456.comp43482_c0_seq1	K00748|lpxB|http://www.genome.jp/dbget-bin/www_bget?ko:K00748	lpxB; lipid-A-disaccharide synthase [EC:2.4.1.182] GlcN b1-6 GlcN
ep123.comp26620_c0_seq1	K00750|GYG1, GYG2|http://www.genome.jp/dbget-bin/www_bget?ko:K00750	GYG1, GYG2; glycogenin glucosyltransferase [EC:2.4.1.186] Glc - glycogenin
ep456.comp50835_c0_seq1	K00750|GYG1, GYG2|http://www.genome.jp/dbget-bin/www_bget?ko:K00750	GYG1, GYG2; glycogenin glucosyltransferase [EC:2.4.1.186] Glc - glycogenin
ep456.comp50835_c0_seq2	K00750|GYG1, GYG2|http://www.genome.jp/dbget-bin/www_bget?ko:K00750	GYG1, GYG2; glycogenin glucosyltransferase [EC:2.4.1.186] Glc - glycogenin
ep456.comp46580_c0_seq1	K00753|E2.4.1.214|http://www.genome.jp/dbget-bin/www_bget?ko:K00753	E2.4.1.214; glycoprotein 3-alpha-L-fucosyltransferase [EC:2.4.1.214] Fuc a1-3 GlcNAc
ep456.comp50924_c0_seq1	K00753|E2.4.1.214|http://www.genome.jp/dbget-bin/www_bget?ko:K00753	E2.4.1.214; glycoprotein 3-alpha-L-fucosyltransferase [EC:2.4.1.214] Fuc a1-3 GlcNAc
ep456.comp48759_c0_seq1	K00759|E2.4.2.7, apt|http://www.genome.jp/dbget-bin/www_bget?ko:K00759	APRT, apt; adenine phosphoribosyltransferase [EC:2.4.2.7]
CL6795Contig1	K00759|E2.4.2.7, apt|http://www.genome.jp/dbget-bin/www_bget?ko:K00759	APRT, apt; adenine phosphoribosyltransferase [EC:2.4.2.7]
ep123.comp17136_c0_seq1	K00759|E2.4.2.7, apt|http://www.genome.jp/dbget-bin/www_bget?ko:K00759	APRT, apt; adenine phosphoribosyltransferase [EC:2.4.2.7]
ep456.comp210674_c0_seq1	K00759|E2.4.2.7, apt|http://www.genome.jp/dbget-bin/www_bget?ko:K00759	APRT, apt; adenine phosphoribosyltransferase [EC:2.4.2.7]
ep123.comp22060_c0_seq1	K00759|E2.4.2.7, apt|http://www.genome.jp/dbget-bin/www_bget?ko:K00759	APRT, apt; adenine phosphoribosyltransferase [EC:2.4.2.7]
ep123.comp36207_c0_seq1	K00759|E2.4.2.7, apt|http://www.genome.jp/dbget-bin/www_bget?ko:K00759	APRT, apt; adenine phosphoribosyltransferase [EC:2.4.2.7]
ep456.comp45649_c0_seq1	K00759|E2.4.2.7, apt|http://www.genome.jp/dbget-bin/www_bget?ko:K00759	APRT, apt; adenine phosphoribosyltransferase [EC:2.4.2.7]
ep456.comp45649_c0_seq2	K00759|E2.4.2.7, apt|http://www.genome.jp/dbget-bin/www_bget?ko:K00759	APRT, apt; adenine phosphoribosyltransferase [EC:2.4.2.7]
ep123.comp44618_c0_seq1	K00760|hprT, hpt, HPRT1|http://www.genome.jp/dbget-bin/www_bget?ko:K00760	hprT, hpt, HPRT1; hypoxanthine phosphoribosyltransferase [EC:2.4.2.8]
ep123.comp44618_c0_seq2	K00760|hprT, hpt, HPRT1|http://www.genome.jp/dbget-bin/www_bget?ko:K00760	hprT, hpt, HPRT1; hypoxanthine phosphoribosyltransferase [EC:2.4.2.8]
ep456.comp56062_c0_seq3	K00761|upp, UPRT|http://www.genome.jp/dbget-bin/www_bget?ko:K00761	upp, UPRT; uracil phosphoribosyltransferase [EC:2.4.2.9]
ep456.comp56062_c0_seq2	K00761|upp, UPRT|http://www.genome.jp/dbget-bin/www_bget?ko:K00761	upp, UPRT; uracil phosphoribosyltransferase [EC:2.4.2.9]
ep456.comp56062_c0_seq1	K00761|upp, UPRT|http://www.genome.jp/dbget-bin/www_bget?ko:K00761	upp, UPRT; uracil phosphoribosyltransferase [EC:2.4.2.9]
ep123.comp43834_c0_seq2	K00761|upp, UPRT|http://www.genome.jp/dbget-bin/www_bget?ko:K00761	upp, UPRT; uracil phosphoribosyltransferase [EC:2.4.2.9]
ep123.comp43834_c0_seq1	K00761|upp, UPRT|http://www.genome.jp/dbget-bin/www_bget?ko:K00761	upp, UPRT; uracil phosphoribosyltransferase [EC:2.4.2.9]
ep123.comp43834_c0_seq3	K00761|upp, UPRT|http://www.genome.jp/dbget-bin/www_bget?ko:K00761	upp, UPRT; uracil phosphoribosyltransferase [EC:2.4.2.9]
ep123.comp43834_c0_seq5	K00761|upp, UPRT|http://www.genome.jp/dbget-bin/www_bget?ko:K00761	upp, UPRT; uracil phosphoribosyltransferase [EC:2.4.2.9]
ep456.comp51700_c0_seq1	K00763|pncB, NAPRT1|http://www.genome.jp/dbget-bin/www_bget?ko:K00763	pncB, NAPRT1; nicotinate phosphoribosyltransferase [EC:6.3.4.21]
ep456.comp49371_c0_seq1	K00763|pncB, NAPRT1|http://www.genome.jp/dbget-bin/www_bget?ko:K00763	pncB, NAPRT1; nicotinate phosphoribosyltransferase [EC:6.3.4.21]
ep123.comp46280_c0_seq2	K00763|pncB, NAPRT1|http://www.genome.jp/dbget-bin/www_bget?ko:K00763	pncB, NAPRT1; nicotinate phosphoribosyltransferase [EC:6.3.4.21]
CL2588Contig1	K00763|pncB, NAPRT1|http://www.genome.jp/dbget-bin/www_bget?ko:K00763	pncB, NAPRT1; nicotinate phosphoribosyltransferase [EC:6.3.4.21]
ep456.comp51700_c1_seq4	K00763|pncB, NAPRT1|http://www.genome.jp/dbget-bin/www_bget?ko:K00763	pncB, NAPRT1; nicotinate phosphoribosyltransferase [EC:6.3.4.21]
ep123.comp46280_c0_seq4	K00763|pncB, NAPRT1|http://www.genome.jp/dbget-bin/www_bget?ko:K00763	pncB, NAPRT1; nicotinate phosphoribosyltransferase [EC:6.3.4.21]
ep123.comp46280_c0_seq3	K00763|pncB, NAPRT1|http://www.genome.jp/dbget-bin/www_bget?ko:K00763	pncB, NAPRT1; nicotinate phosphoribosyltransferase [EC:6.3.4.21]
ep456.comp19129_c0_seq1	K00764|E2.4.2.14, purF|http://www.genome.jp/dbget-bin/www_bget?ko:K00764	purF, PPAT; amidophosphoribosyltransferase [EC:2.4.2.14]
ep123.comp48746_c0_seq5	K00765|E2.4.2.17, hisG|http://www.genome.jp/dbget-bin/www_bget?ko:K00765	hisG; ATP phosphoribosyltransferase [EC:2.4.2.17]
ep123.comp48746_c0_seq6	K00765|E2.4.2.17, hisG|http://www.genome.jp/dbget-bin/www_bget?ko:K00765	hisG; ATP phosphoribosyltransferase [EC:2.4.2.17]
ep456.comp50179_c0_seq1	K00765|E2.4.2.17, hisG|http://www.genome.jp/dbget-bin/www_bget?ko:K00765	hisG; ATP phosphoribosyltransferase [EC:2.4.2.17]
ep123.comp41671_c0_seq1	K00766|trpD|http://www.genome.jp/dbget-bin/www_bget?ko:K00766	trpD; anthranilate phosphoribosyltransferase [EC:2.4.2.18]
ep123.comp44743_c0_seq2	K00767|E2.4.2.19, nadC|http://www.genome.jp/dbget-bin/www_bget?ko:K00767	nadC, QPRT; nicotinate-nucleotide pyrophosphorylase (carboxylating) [EC:2.4.2.19]
ep123.comp44743_c0_seq1	K00767|E2.4.2.19, nadC|http://www.genome.jp/dbget-bin/www_bget?ko:K00767	nadC, QPRT; nicotinate-nucleotide pyrophosphorylase (carboxylating) [EC:2.4.2.19]
ep456.comp50074_c0_seq1	K00767|E2.4.2.19, nadC|http://www.genome.jp/dbget-bin/www_bget?ko:K00767	nadC, QPRT; nicotinate-nucleotide pyrophosphorylase (carboxylating) [EC:2.4.2.19]
ep456.comp50074_c0_seq2	K00767|E2.4.2.19, nadC|http://www.genome.jp/dbget-bin/www_bget?ko:K00767	nadC, QPRT; nicotinate-nucleotide pyrophosphorylase (carboxylating) [EC:2.4.2.19]
ep456.comp24611_c0_seq1	K00770|E2.4.2.24|http://www.genome.jp/dbget-bin/www_bget?ko:K00770	E2.4.2.24; 1,4-beta-D-xylan synthase [EC:2.4.2.24] Xyl b1-4 Xyl
ep123.comp44169_c1_seq1	K00770|E2.4.2.24|http://www.genome.jp/dbget-bin/www_bget?ko:K00770	E2.4.2.24; 1,4-beta-D-xylan synthase [EC:2.4.2.24] Xyl b1-4 Xyl
ep456.comp627327_c0_seq1	K00770|E2.4.2.24|http://www.genome.jp/dbget-bin/www_bget?ko:K00770	E2.4.2.24; 1,4-beta-D-xylan synthase [EC:2.4.2.24] Xyl b1-4 Xyl
ep456.comp45340_c0_seq1	K00770|E2.4.2.24|http://www.genome.jp/dbget-bin/www_bget?ko:K00770	E2.4.2.24; 1,4-beta-D-xylan synthase [EC:2.4.2.24] Xyl b1-4 Xyl
ep123.comp37053_c0_seq1	K00773|tgt, QTRT1|http://www.genome.jp/dbget-bin/www_bget?ko:K00773	tgt, QTRT1; queuine tRNA-ribosyltransferase [EC:2.4.2.29]
ep456.comp47608_c0_seq2	K00773|tgt, QTRT1|http://www.genome.jp/dbget-bin/www_bget?ko:K00773	tgt, QTRT1; queuine tRNA-ribosyltransferase [EC:2.4.2.29]
ep456.comp54618_c0_seq1	K00784|rnz|http://www.genome.jp/dbget-bin/www_bget?ko:K00784	rnz; ribonuclease Z [EC:3.1.26.11]
ep123.comp36660_c0_seq1	K00787|FDPS|http://www.genome.jp/dbget-bin/www_bget?ko:K00787	FDPS; farnesyl diphosphate synthase [EC:2.5.1.1 2.5.1.10]
ep456.comp38561_c0_seq1	K00789|E2.5.1.6, metK|http://www.genome.jp/dbget-bin/www_bget?ko:K00789	metK; S-adenosylmethionine synthetase [EC:2.5.1.6]
ep123.comp39457_c2_seq1	K00789|E2.5.1.6, metK|http://www.genome.jp/dbget-bin/www_bget?ko:K00789	metK; S-adenosylmethionine synthetase [EC:2.5.1.6]
ep123.comp39457_c0_seq1	K00789|E2.5.1.6, metK|http://www.genome.jp/dbget-bin/www_bget?ko:K00789	metK; S-adenosylmethionine synthetase [EC:2.5.1.6]
ep123.comp39457_c1_seq1	K00789|E2.5.1.6, metK|http://www.genome.jp/dbget-bin/www_bget?ko:K00789	metK; S-adenosylmethionine synthetase [EC:2.5.1.6]
ep456.comp53131_c0_seq1	K00789|E2.5.1.6, metK|http://www.genome.jp/dbget-bin/www_bget?ko:K00789	metK; S-adenosylmethionine synthetase [EC:2.5.1.6]
ep456.comp54298_c0_seq1	K00791|miaA, TRIT1|http://www.genome.jp/dbget-bin/www_bget?ko:K00791	miaA, TRIT1; tRNA dimethylallyltransferase [EC:2.5.1.75]
CL8785Contig1	K00791|miaA, TRIT1|http://www.genome.jp/dbget-bin/www_bget?ko:K00791	miaA, TRIT1; tRNA dimethylallyltransferase [EC:2.5.1.75]
ep123.comp46014_c0_seq1	K00791|miaA, TRIT1|http://www.genome.jp/dbget-bin/www_bget?ko:K00791	miaA, TRIT1; tRNA dimethylallyltransferase [EC:2.5.1.75]
ep123.comp46014_c0_seq2	K00791|miaA, TRIT1|http://www.genome.jp/dbget-bin/www_bget?ko:K00791	miaA, TRIT1; tRNA dimethylallyltransferase [EC:2.5.1.75]
ep123.comp41896_c0_seq3	K00793|ribE, RIB5|http://www.genome.jp/dbget-bin/www_bget?ko:K00793	ribE, RIB5; riboflavin synthase [EC:2.5.1.9]
ep123.comp41896_c0_seq1	K00793|ribE, RIB5|http://www.genome.jp/dbget-bin/www_bget?ko:K00793	ribE, RIB5; riboflavin synthase [EC:2.5.1.9]
ep456.comp54922_c0_seq4	K00794|ribH, RIB4|http://www.genome.jp/dbget-bin/www_bget?ko:K00794	ribH, RIB4; 6,7-dimethyl-8-ribityllumazine synthase [EC:2.5.1.78]
ep456.comp54922_c0_seq1	K00794|ribH, RIB4|http://www.genome.jp/dbget-bin/www_bget?ko:K00794	ribH, RIB4; 6,7-dimethyl-8-ribityllumazine synthase [EC:2.5.1.78]
ep456.comp54922_c0_seq2	K00794|ribH, RIB4|http://www.genome.jp/dbget-bin/www_bget?ko:K00794	ribH, RIB4; 6,7-dimethyl-8-ribityllumazine synthase [EC:2.5.1.78]
ep456.comp54922_c0_seq3	K00794|ribH, RIB4|http://www.genome.jp/dbget-bin/www_bget?ko:K00794	ribH, RIB4; 6,7-dimethyl-8-ribityllumazine synthase [EC:2.5.1.78]
CL5742Contig1	K00797|E2.5.1.16, SRM, speE|http://www.genome.jp/dbget-bin/www_bget?ko:K00797	speE, SRM; spermidine synthase [EC:2.5.1.16]
ep456.comp56636_c0_seq8	K00797|E2.5.1.16, SRM, speE|http://www.genome.jp/dbget-bin/www_bget?ko:K00797	speE, SRM; spermidine synthase [EC:2.5.1.16]
ep456.comp56636_c0_seq6	K00797|E2.5.1.16, SRM, speE|http://www.genome.jp/dbget-bin/www_bget?ko:K00797	speE, SRM; spermidine synthase [EC:2.5.1.16]
ep456.comp56636_c0_seq7	K00797|E2.5.1.16, SRM, speE|http://www.genome.jp/dbget-bin/www_bget?ko:K00797	speE, SRM; spermidine synthase [EC:2.5.1.16]
ep456.comp56636_c0_seq5	K00797|E2.5.1.16, SRM, speE|http://www.genome.jp/dbget-bin/www_bget?ko:K00797	speE, SRM; spermidine synthase [EC:2.5.1.16]
CL8812Contig1	K00797|E2.5.1.16, SRM, speE|http://www.genome.jp/dbget-bin/www_bget?ko:K00797	speE, SRM; spermidine synthase [EC:2.5.1.16]
ep123.comp42699_c0_seq1	K00797|E2.5.1.16, SRM, speE|http://www.genome.jp/dbget-bin/www_bget?ko:K00797	speE, SRM; spermidine synthase [EC:2.5.1.16]
ep456.comp21306_c0_seq1	K00797|E2.5.1.16, SRM, speE|http://www.genome.jp/dbget-bin/www_bget?ko:K00797	speE, SRM; spermidine synthase [EC:2.5.1.16]
CL10051Contig1	K00799|E2.5.1.18, gst|http://www.genome.jp/dbget-bin/www_bget?ko:K00799	GST, gst; glutathione S-transferase [EC:2.5.1.18]
ep123.comp49233_c0_seq2	K00799|E2.5.1.18, gst|http://www.genome.jp/dbget-bin/www_bget?ko:K00799	GST, gst; glutathione S-transferase [EC:2.5.1.18]
ep123.comp49233_c0_seq1	K00799|E2.5.1.18, gst|http://www.genome.jp/dbget-bin/www_bget?ko:K00799	GST, gst; glutathione S-transferase [EC:2.5.1.18]
ep123.comp37211_c0_seq1	K00799|E2.5.1.18, gst|http://www.genome.jp/dbget-bin/www_bget?ko:K00799	GST, gst; glutathione S-transferase [EC:2.5.1.18]
ep456.comp57939_c0_seq3	K00799|E2.5.1.18, gst|http://www.genome.jp/dbget-bin/www_bget?ko:K00799	GST, gst; glutathione S-transferase [EC:2.5.1.18]
ep456.comp59597_c0_seq4	K00799|E2.5.1.18, gst|http://www.genome.jp/dbget-bin/www_bget?ko:K00799	GST, gst; glutathione S-transferase [EC:2.5.1.18]
CL1929Contig1	K00799|E2.5.1.18, gst|http://www.genome.jp/dbget-bin/www_bget?ko:K00799	GST, gst; glutathione S-transferase [EC:2.5.1.18]
CL7176Contig1	K00799|E2.5.1.18, gst|http://www.genome.jp/dbget-bin/www_bget?ko:K00799	GST, gst; glutathione S-transferase [EC:2.5.1.18]
ep123.comp49228_c0_seq4	K00799|E2.5.1.18, gst|http://www.genome.jp/dbget-bin/www_bget?ko:K00799	GST, gst; glutathione S-transferase [EC:2.5.1.18]
ep123.comp49228_c0_seq2	K00799|E2.5.1.18, gst|http://www.genome.jp/dbget-bin/www_bget?ko:K00799	GST, gst; glutathione S-transferase [EC:2.5.1.18]
ep123.comp49667_c0_seq2	K00799|E2.5.1.18, gst|http://www.genome.jp/dbget-bin/www_bget?ko:K00799	GST, gst; glutathione S-transferase [EC:2.5.1.18]
ep123.comp45506_c0_seq1	K00799|E2.5.1.18, gst|http://www.genome.jp/dbget-bin/www_bget?ko:K00799	GST, gst; glutathione S-transferase [EC:2.5.1.18]
CL1478Contig1	K00799|E2.5.1.18, gst|http://www.genome.jp/dbget-bin/www_bget?ko:K00799	GST, gst; glutathione S-transferase [EC:2.5.1.18]
ep123.comp19123_c0_seq1	K00799|E2.5.1.18, gst|http://www.genome.jp/dbget-bin/www_bget?ko:K00799	GST, gst; glutathione S-transferase [EC:2.5.1.18]
ep456.comp48913_c0_seq1	K00799|E2.5.1.18, gst|http://www.genome.jp/dbget-bin/www_bget?ko:K00799	GST, gst; glutathione S-transferase [EC:2.5.1.18]
ep456.comp48913_c0_seq2	K00799|E2.5.1.18, gst|http://www.genome.jp/dbget-bin/www_bget?ko:K00799	GST, gst; glutathione S-transferase [EC:2.5.1.18]
ep456.comp51370_c0_seq1	K00799|E2.5.1.18, gst|http://www.genome.jp/dbget-bin/www_bget?ko:K00799	GST, gst; glutathione S-transferase [EC:2.5.1.18]
ep456.comp51370_c0_seq2	K00799|E2.5.1.18, gst|http://www.genome.jp/dbget-bin/www_bget?ko:K00799	GST, gst; glutathione S-transferase [EC:2.5.1.18]
ep123.comp36631_c0_seq1	K00799|E2.5.1.18, gst|http://www.genome.jp/dbget-bin/www_bget?ko:K00799	GST, gst; glutathione S-transferase [EC:2.5.1.18]
ep456.comp48049_c0_seq1	K00799|E2.5.1.18, gst|http://www.genome.jp/dbget-bin/www_bget?ko:K00799	GST, gst; glutathione S-transferase [EC:2.5.1.18]
ep123.comp143465_c0_seq1	K00799|E2.5.1.18, gst|http://www.genome.jp/dbget-bin/www_bget?ko:K00799	GST, gst; glutathione S-transferase [EC:2.5.1.18]
ep456.comp44868_c0_seq1	K00799|E2.5.1.18, gst|http://www.genome.jp/dbget-bin/www_bget?ko:K00799	GST, gst; glutathione S-transferase [EC:2.5.1.18]
ep123.comp49494_c0_seq3	K00799|E2.5.1.18, gst|http://www.genome.jp/dbget-bin/www_bget?ko:K00799	GST, gst; glutathione S-transferase [EC:2.5.1.18]
ep123.comp49667_c0_seq3	K00799|E2.5.1.18, gst|http://www.genome.jp/dbget-bin/www_bget?ko:K00799	GST, gst; glutathione S-transferase [EC:2.5.1.18]
CL990Contig1	K00799|E2.5.1.18, gst|http://www.genome.jp/dbget-bin/www_bget?ko:K00799	GST, gst; glutathione S-transferase [EC:2.5.1.18]
ep123.comp38114_c0_seq2	K00799|E2.5.1.18, gst|http://www.genome.jp/dbget-bin/www_bget?ko:K00799	GST, gst; glutathione S-transferase [EC:2.5.1.18]
ep456.comp26541_c0_seq1	K00799|E2.5.1.18, gst|http://www.genome.jp/dbget-bin/www_bget?ko:K00799	GST, gst; glutathione S-transferase [EC:2.5.1.18]
ep456.comp50553_c0_seq1	K00800|aroA|http://www.genome.jp/dbget-bin/www_bget?ko:K00800	aroA; 3-phosphoshikimate 1-carboxyvinyltransferase [EC:2.5.1.19]
ep123.comp36410_c0_seq1	K00801|FDFT1|http://www.genome.jp/dbget-bin/www_bget?ko:K00801	FDFT1; farnesyl-diphosphate farnesyltransferase [EC:2.5.1.21]
ep456.comp52009_c0_seq2	K00809|E2.5.1.46, dys1|http://www.genome.jp/dbget-bin/www_bget?ko:K00809	E2.5.1.46, dys1; deoxyhypusine synthase [EC:2.5.1.46]
ep456.comp52009_c0_seq1	K00809|E2.5.1.46, dys1|http://www.genome.jp/dbget-bin/www_bget?ko:K00809	E2.5.1.46, dys1; deoxyhypusine synthase [EC:2.5.1.46]
ep123.comp201496_c0_seq1	K00809|E2.5.1.46, dys1|http://www.genome.jp/dbget-bin/www_bget?ko:K00809	E2.5.1.46, dys1; deoxyhypusine synthase [EC:2.5.1.46]
CL7007Contig1	K00811|ASP5|http://www.genome.jp/dbget-bin/www_bget?ko:K00811	ASP5; aspartate aminotransferase, chloroplastic [EC:2.6.1.1]
ep456.comp221986_c0_seq1	K00814|GPT, ALT|http://www.genome.jp/dbget-bin/www_bget?ko:K00814	GPT, ALT; alanine transaminase [EC:2.6.1.2]
CL8121Contig1	K00814|GPT, ALT|http://www.genome.jp/dbget-bin/www_bget?ko:K00814	GPT, ALT; alanine transaminase [EC:2.6.1.2]
ep456.comp44736_c0_seq1	K00814|GPT, ALT|http://www.genome.jp/dbget-bin/www_bget?ko:K00814	GPT, ALT; alanine transaminase [EC:2.6.1.2]
ep123.comp45261_c0_seq1	K00814|GPT, ALT|http://www.genome.jp/dbget-bin/www_bget?ko:K00814	GPT, ALT; alanine transaminase [EC:2.6.1.2]
ep456.comp52452_c0_seq1	K00815|TAT|http://www.genome.jp/dbget-bin/www_bget?ko:K00815	TAT; tyrosine aminotransferase [EC:2.6.1.5]
ep456.comp41782_c0_seq1	K00815|TAT|http://www.genome.jp/dbget-bin/www_bget?ko:K00815	TAT; tyrosine aminotransferase [EC:2.6.1.5]
ep123.comp38779_c0_seq3	K00815|TAT|http://www.genome.jp/dbget-bin/www_bget?ko:K00815	TAT; tyrosine aminotransferase [EC:2.6.1.5]
ep123.comp38779_c0_seq1	K00815|TAT|http://www.genome.jp/dbget-bin/www_bget?ko:K00815	TAT; tyrosine aminotransferase [EC:2.6.1.5]
ep456.comp50129_c0_seq2	K00817|hisC|http://www.genome.jp/dbget-bin/www_bget?ko:K00817	hisC; histidinol-phosphate aminotransferase [EC:2.6.1.9]
ep456.comp50129_c0_seq1	K00817|hisC|http://www.genome.jp/dbget-bin/www_bget?ko:K00817	hisC; histidinol-phosphate aminotransferase [EC:2.6.1.9]
ep456.comp57526_c0_seq4	K00818|E2.6.1.11, argD|http://www.genome.jp/dbget-bin/www_bget?ko:K00818	E2.6.1.11, argD; acetylornithine aminotransferase [EC:2.6.1.11]
ep456.comp57526_c0_seq1	K00818|E2.6.1.11, argD|http://www.genome.jp/dbget-bin/www_bget?ko:K00818	E2.6.1.11, argD; acetylornithine aminotransferase [EC:2.6.1.11]
ep456.comp57526_c0_seq3	K00818|E2.6.1.11, argD|http://www.genome.jp/dbget-bin/www_bget?ko:K00818	E2.6.1.11, argD; acetylornithine aminotransferase [EC:2.6.1.11]
ep456.comp57526_c0_seq2	K00818|E2.6.1.11, argD|http://www.genome.jp/dbget-bin/www_bget?ko:K00818	E2.6.1.11, argD; acetylornithine aminotransferase [EC:2.6.1.11]
ep456.comp55470_c0_seq1	K00819|E2.6.1.13, rocD|http://www.genome.jp/dbget-bin/www_bget?ko:K00819	E2.6.1.13, rocD; ornithine--oxo-acid transaminase [EC:2.6.1.13]
ep123.comp37756_c0_seq2	K00819|E2.6.1.13, rocD|http://www.genome.jp/dbget-bin/www_bget?ko:K00819	E2.6.1.13, rocD; ornithine--oxo-acid transaminase [EC:2.6.1.13]
ep123.comp45145_c0_seq1	K00820|E2.6.1.16, glmS|http://www.genome.jp/dbget-bin/www_bget?ko:K00820	glmS, GFPT; glucosamine--fructose-6-phosphate aminotransferase (isomerizing) [EC:2.6.1.16]
ep123.comp48910_c0_seq3	K00826|E2.6.1.42, ilvE|http://www.genome.jp/dbget-bin/www_bget?ko:K00826	E2.6.1.42, ilvE; branched-chain amino acid aminotransferase [EC:2.6.1.42]
ep456.comp5665_c0_seq1	K00826|E2.6.1.42, ilvE|http://www.genome.jp/dbget-bin/www_bget?ko:K00826	E2.6.1.42, ilvE; branched-chain amino acid aminotransferase [EC:2.6.1.42]
CL10380Contig1	K00826|E2.6.1.42, ilvE|http://www.genome.jp/dbget-bin/www_bget?ko:K00826	E2.6.1.42, ilvE; branched-chain amino acid aminotransferase [EC:2.6.1.42]
ep456.comp58221_c0_seq2	K00826|E2.6.1.42, ilvE|http://www.genome.jp/dbget-bin/www_bget?ko:K00826	E2.6.1.42, ilvE; branched-chain amino acid aminotransferase [EC:2.6.1.42]
CL8821Contig1	K00826|E2.6.1.42, ilvE|http://www.genome.jp/dbget-bin/www_bget?ko:K00826	E2.6.1.42, ilvE; branched-chain amino acid aminotransferase [EC:2.6.1.42]
ep456.comp24392_c0_seq1	K00826|E2.6.1.42, ilvE|http://www.genome.jp/dbget-bin/www_bget?ko:K00826	E2.6.1.42, ilvE; branched-chain amino acid aminotransferase [EC:2.6.1.42]
ep456.comp58811_c0_seq2	K00826|E2.6.1.42, ilvE|http://www.genome.jp/dbget-bin/www_bget?ko:K00826	E2.6.1.42, ilvE; branched-chain amino acid aminotransferase [EC:2.6.1.42]
ep456.comp57817_c0_seq4	K00826|E2.6.1.42, ilvE|http://www.genome.jp/dbget-bin/www_bget?ko:K00826	E2.6.1.42, ilvE; branched-chain amino acid aminotransferase [EC:2.6.1.42]
ep456.comp57817_c0_seq5	K00826|E2.6.1.42, ilvE|http://www.genome.jp/dbget-bin/www_bget?ko:K00826	E2.6.1.42, ilvE; branched-chain amino acid aminotransferase [EC:2.6.1.42]
ep456.comp57817_c0_seq1	K00826|E2.6.1.42, ilvE|http://www.genome.jp/dbget-bin/www_bget?ko:K00826	E2.6.1.42, ilvE; branched-chain amino acid aminotransferase [EC:2.6.1.42]
ep456.comp57817_c0_seq3	K00826|E2.6.1.42, ilvE|http://www.genome.jp/dbget-bin/www_bget?ko:K00826	E2.6.1.42, ilvE; branched-chain amino acid aminotransferase [EC:2.6.1.42]
ep123.comp48910_c0_seq2	K00826|E2.6.1.42, ilvE|http://www.genome.jp/dbget-bin/www_bget?ko:K00826	E2.6.1.42, ilvE; branched-chain amino acid aminotransferase [EC:2.6.1.42]
ep123.comp48910_c0_seq1	K00826|E2.6.1.42, ilvE|http://www.genome.jp/dbget-bin/www_bget?ko:K00826	E2.6.1.42, ilvE; branched-chain amino acid aminotransferase [EC:2.6.1.42]
ep123.comp48207_c0_seq1	K00826|E2.6.1.42, ilvE|http://www.genome.jp/dbget-bin/www_bget?ko:K00826	E2.6.1.42, ilvE; branched-chain amino acid aminotransferase [EC:2.6.1.42]
ep123.comp44006_c0_seq1	K00827|AGXT2|http://www.genome.jp/dbget-bin/www_bget?ko:K00827	AGXT2; alanine-glyoxylate transaminase / (R)-3-amino-2-methylpropionate-pyruvate transaminase [EC:2.6.1.44 2.6.1.40]
ep123.comp43335_c0_seq1	K00827|AGXT2|http://www.genome.jp/dbget-bin/www_bget?ko:K00827	AGXT2; alanine-glyoxylate transaminase / (R)-3-amino-2-methylpropionate-pyruvate transaminase [EC:2.6.1.44 2.6.1.40]
ep123.comp45658_c0_seq2	K00830|AGXT|http://www.genome.jp/dbget-bin/www_bget?ko:K00830	AGXT; alanine-glyoxylate transaminase / serine-glyoxylate transaminase / serine-pyruvate transaminase [EC:2.6.1.44 2.6.1.45 2.6.1.51]
ep123.comp45658_c0_seq1	K00830|AGXT|http://www.genome.jp/dbget-bin/www_bget?ko:K00830	AGXT; alanine-glyoxylate transaminase / serine-glyoxylate transaminase / serine-pyruvate transaminase [EC:2.6.1.44 2.6.1.45 2.6.1.51]
ep456.comp49531_c0_seq3	K00830|AGXT|http://www.genome.jp/dbget-bin/www_bget?ko:K00830	AGXT; alanine-glyoxylate transaminase / serine-glyoxylate transaminase / serine-pyruvate transaminase [EC:2.6.1.44 2.6.1.45 2.6.1.51]
ep456.comp49531_c0_seq4	K00830|AGXT|http://www.genome.jp/dbget-bin/www_bget?ko:K00830	AGXT; alanine-glyoxylate transaminase / serine-glyoxylate transaminase / serine-pyruvate transaminase [EC:2.6.1.44 2.6.1.45 2.6.1.51]
ep456.comp54317_c0_seq2	K00833|E2.6.1.62, bioA|http://www.genome.jp/dbget-bin/www_bget?ko:K00833	bioA; adenosylmethionine-8-amino-7-oxononanoate aminotransferase [EC:2.6.1.62]
ep456.comp54317_c0_seq1	K00833|E2.6.1.62, bioA|http://www.genome.jp/dbget-bin/www_bget?ko:K00833	bioA; adenosylmethionine-8-amino-7-oxononanoate aminotransferase [EC:2.6.1.62]
ep456.comp60335_c0_seq11	K00844|HK|http://www.genome.jp/dbget-bin/www_bget?ko:K00844	HK; hexokinase [EC:2.7.1.1]
ep456.comp60335_c0_seq12	K00844|HK|http://www.genome.jp/dbget-bin/www_bget?ko:K00844	HK; hexokinase [EC:2.7.1.1]
ep123.comp38392_c0_seq1	K00844|HK|http://www.genome.jp/dbget-bin/www_bget?ko:K00844	HK; hexokinase [EC:2.7.1.1]
ep123.comp44831_c0_seq1	K00844|HK|http://www.genome.jp/dbget-bin/www_bget?ko:K00844	HK; hexokinase [EC:2.7.1.1]
ep456.comp30947_c0_seq1	K00844|HK|http://www.genome.jp/dbget-bin/www_bget?ko:K00844	HK; hexokinase [EC:2.7.1.1]
CL3211Contig1	K00844|HK|http://www.genome.jp/dbget-bin/www_bget?ko:K00844	HK; hexokinase [EC:2.7.1.1]
ep456.comp48944_c0_seq1	K00844|HK|http://www.genome.jp/dbget-bin/www_bget?ko:K00844	HK; hexokinase [EC:2.7.1.1]
ep123.comp41084_c0_seq1	K00844|HK|http://www.genome.jp/dbget-bin/www_bget?ko:K00844	HK; hexokinase [EC:2.7.1.1]
ep456.comp52858_c0_seq2	K00844|HK|http://www.genome.jp/dbget-bin/www_bget?ko:K00844	HK; hexokinase [EC:2.7.1.1]
ep456.comp52725_c0_seq1	K00847|E2.7.1.4, scrK|http://www.genome.jp/dbget-bin/www_bget?ko:K00847	E2.7.1.4, scrK; fructokinase [EC:2.7.1.4]
ep123.comp44004_c0_seq1	K00847|E2.7.1.4, scrK|http://www.genome.jp/dbget-bin/www_bget?ko:K00847	E2.7.1.4, scrK; fructokinase [EC:2.7.1.4]
ep456.comp35103_c0_seq1	K00847|E2.7.1.4, scrK|http://www.genome.jp/dbget-bin/www_bget?ko:K00847	E2.7.1.4, scrK; fructokinase [EC:2.7.1.4]
CL7788Contig1	K00847|E2.7.1.4, scrK|http://www.genome.jp/dbget-bin/www_bget?ko:K00847	E2.7.1.4, scrK; fructokinase [EC:2.7.1.4]
CL7962Contig1	K00847|E2.7.1.4, scrK|http://www.genome.jp/dbget-bin/www_bget?ko:K00847	E2.7.1.4, scrK; fructokinase [EC:2.7.1.4]
ep123.comp41439_c0_seq1	K00847|E2.7.1.4, scrK|http://www.genome.jp/dbget-bin/www_bget?ko:K00847	E2.7.1.4, scrK; fructokinase [EC:2.7.1.4]
ep456.comp226270_c0_seq1	K00847|E2.7.1.4, scrK|http://www.genome.jp/dbget-bin/www_bget?ko:K00847	E2.7.1.4, scrK; fructokinase [EC:2.7.1.4]
ep456.comp56282_c0_seq2	K00847|E2.7.1.4, scrK|http://www.genome.jp/dbget-bin/www_bget?ko:K00847	E2.7.1.4, scrK; fructokinase [EC:2.7.1.4]
ep123.comp39867_c0_seq2	K00847|E2.7.1.4, scrK|http://www.genome.jp/dbget-bin/www_bget?ko:K00847	E2.7.1.4, scrK; fructokinase [EC:2.7.1.4]
ep456.comp47858_c0_seq2	K00847|E2.7.1.4, scrK|http://www.genome.jp/dbget-bin/www_bget?ko:K00847	E2.7.1.4, scrK; fructokinase [EC:2.7.1.4]
ep456.comp47858_c0_seq1	K00847|E2.7.1.4, scrK|http://www.genome.jp/dbget-bin/www_bget?ko:K00847	E2.7.1.4, scrK; fructokinase [EC:2.7.1.4]
ep123.comp38116_c0_seq1	K00849|galK|http://www.genome.jp/dbget-bin/www_bget?ko:K00849	galK; galactokinase [EC:2.7.1.6]
ep456.comp59810_c1_seq27	K00849|galK|http://www.genome.jp/dbget-bin/www_bget?ko:K00849	galK; galactokinase [EC:2.7.1.6]
ep456.comp59810_c1_seq12	K00849|galK|http://www.genome.jp/dbget-bin/www_bget?ko:K00849	galK; galactokinase [EC:2.7.1.6]
ep456.comp59810_c1_seq14	K00849|galK|http://www.genome.jp/dbget-bin/www_bget?ko:K00849	galK; galactokinase [EC:2.7.1.6]
CL4265Contig1	K00850|PFK, pfk|http://www.genome.jp/dbget-bin/www_bget?ko:K00850	pfkA, PFK; 6-phosphofructokinase 1 [EC:2.7.1.11]
ep456.comp45835_c0_seq1	K00850|PFK, pfk|http://www.genome.jp/dbget-bin/www_bget?ko:K00850	pfkA, PFK; 6-phosphofructokinase 1 [EC:2.7.1.11]
ep456.comp55923_c0_seq6	K00850|PFK, pfk|http://www.genome.jp/dbget-bin/www_bget?ko:K00850	pfkA, PFK; 6-phosphofructokinase 1 [EC:2.7.1.11]
ep123.comp46746_c0_seq4	K00850|PFK, pfk|http://www.genome.jp/dbget-bin/www_bget?ko:K00850	pfkA, PFK; 6-phosphofructokinase 1 [EC:2.7.1.11]
ep123.comp44405_c0_seq2	K00850|PFK, pfk|http://www.genome.jp/dbget-bin/www_bget?ko:K00850	pfkA, PFK; 6-phosphofructokinase 1 [EC:2.7.1.11]
CL8677Contig1	K00850|PFK, pfk|http://www.genome.jp/dbget-bin/www_bget?ko:K00850	pfkA, PFK; 6-phosphofructokinase 1 [EC:2.7.1.11]
ep456.comp44268_c0_seq1	K00850|PFK, pfk|http://www.genome.jp/dbget-bin/www_bget?ko:K00850	pfkA, PFK; 6-phosphofructokinase 1 [EC:2.7.1.11]
ep123.comp46043_c0_seq9	K00851|E2.7.1.12, gntK, idnK|http://www.genome.jp/dbget-bin/www_bget?ko:K00851	E2.7.1.12, gntK, idnK; gluconokinase [EC:2.7.1.12]
ep123.comp46043_c0_seq8	K00851|E2.7.1.12, gntK, idnK|http://www.genome.jp/dbget-bin/www_bget?ko:K00851	E2.7.1.12, gntK, idnK; gluconokinase [EC:2.7.1.12]
ep456.comp55906_c0_seq10	K00851|E2.7.1.12, gntK, idnK|http://www.genome.jp/dbget-bin/www_bget?ko:K00851	E2.7.1.12, gntK, idnK; gluconokinase [EC:2.7.1.12]
ep123.comp46032_c0_seq2	K00852|rbsK, RBKS|http://www.genome.jp/dbget-bin/www_bget?ko:K00852	rbsK, RBKS; ribokinase [EC:2.7.1.15]
ep456.comp52863_c0_seq1	K00852|rbsK, RBKS|http://www.genome.jp/dbget-bin/www_bget?ko:K00852	rbsK, RBKS; ribokinase [EC:2.7.1.15]
ep123.comp46028_c0_seq1	K00854|E2.7.1.17|http://www.genome.jp/dbget-bin/www_bget?ko:K00854	xylB, XYLB; xylulokinase [EC:2.7.1.17]
ep123.comp46028_c0_seq2	K00854|E2.7.1.17|http://www.genome.jp/dbget-bin/www_bget?ko:K00854	xylB, XYLB; xylulokinase [EC:2.7.1.17]
ep123.comp46028_c0_seq5	K00854|E2.7.1.17|http://www.genome.jp/dbget-bin/www_bget?ko:K00854	xylB, XYLB; xylulokinase [EC:2.7.1.17]
ep123.comp46028_c0_seq6	K00854|E2.7.1.17|http://www.genome.jp/dbget-bin/www_bget?ko:K00854	xylB, XYLB; xylulokinase [EC:2.7.1.17]
ep123.comp46028_c0_seq4	K00854|E2.7.1.17|http://www.genome.jp/dbget-bin/www_bget?ko:K00854	xylB, XYLB; xylulokinase [EC:2.7.1.17]
ep123.comp46028_c0_seq7	K00854|E2.7.1.17|http://www.genome.jp/dbget-bin/www_bget?ko:K00854	xylB, XYLB; xylulokinase [EC:2.7.1.17]
ep456.comp56686_c0_seq3	K00855|E2.7.1.19, prkB|http://www.genome.jp/dbget-bin/www_bget?ko:K00855	PRK, prkB; phosphoribulokinase [EC:2.7.1.19]
ep456.comp56686_c0_seq1	K00855|E2.7.1.19, prkB|http://www.genome.jp/dbget-bin/www_bget?ko:K00855	PRK, prkB; phosphoribulokinase [EC:2.7.1.19]
ep456.comp56686_c0_seq4	K00855|E2.7.1.19, prkB|http://www.genome.jp/dbget-bin/www_bget?ko:K00855	PRK, prkB; phosphoribulokinase [EC:2.7.1.19]
ep456.comp54701_c0_seq2	K00856|E2.7.1.20, ADK|http://www.genome.jp/dbget-bin/www_bget?ko:K00856	E2.7.1.20, ADK; adenosine kinase [EC:2.7.1.20]
ep456.comp54701_c0_seq1	K00856|E2.7.1.20, ADK|http://www.genome.jp/dbget-bin/www_bget?ko:K00856	E2.7.1.20, ADK; adenosine kinase [EC:2.7.1.20]
ep456.comp51418_c0_seq1	K00856|E2.7.1.20, ADK|http://www.genome.jp/dbget-bin/www_bget?ko:K00856	E2.7.1.20, ADK; adenosine kinase [EC:2.7.1.20]
ep123.comp45750_c0_seq1	K00856|E2.7.1.20, ADK|http://www.genome.jp/dbget-bin/www_bget?ko:K00856	E2.7.1.20, ADK; adenosine kinase [EC:2.7.1.20]
ep123.comp37543_c0_seq2	K00856|E2.7.1.20, ADK|http://www.genome.jp/dbget-bin/www_bget?ko:K00856	E2.7.1.20, ADK; adenosine kinase [EC:2.7.1.20]
ep123.comp37543_c0_seq4	K00856|E2.7.1.20, ADK|http://www.genome.jp/dbget-bin/www_bget?ko:K00856	E2.7.1.20, ADK; adenosine kinase [EC:2.7.1.20]
ep456.comp50400_c0_seq1	K00856|E2.7.1.20, ADK|http://www.genome.jp/dbget-bin/www_bget?ko:K00856	E2.7.1.20, ADK; adenosine kinase [EC:2.7.1.20]
ep456.comp50400_c0_seq2	K00856|E2.7.1.20, ADK|http://www.genome.jp/dbget-bin/www_bget?ko:K00856	E2.7.1.20, ADK; adenosine kinase [EC:2.7.1.20]
ep123.comp37662_c0_seq1	K00856|E2.7.1.20, ADK|http://www.genome.jp/dbget-bin/www_bget?ko:K00856	E2.7.1.20, ADK; adenosine kinase [EC:2.7.1.20]
ep123.comp38878_c0_seq1	K00857|E2.7.1.21, tdk|http://www.genome.jp/dbget-bin/www_bget?ko:K00857	tdk, TK; thymidine kinase [EC:2.7.1.21]
ep123.comp43361_c0_seq1	K00858|ppnK, NADK|http://www.genome.jp/dbget-bin/www_bget?ko:K00858	ppnK, NADK; NAD+ kinase [EC:2.7.1.23]
ep456.comp49752_c0_seq1	K00858|ppnK, NADK|http://www.genome.jp/dbget-bin/www_bget?ko:K00858	ppnK, NADK; NAD+ kinase [EC:2.7.1.23]
ep456.comp58403_c0_seq2	K00859|coaE|http://www.genome.jp/dbget-bin/www_bget?ko:K00859	coaE; dephospho-CoA kinase [EC:2.7.1.24]
ep456.comp58403_c0_seq1	K00859|coaE|http://www.genome.jp/dbget-bin/www_bget?ko:K00859	coaE; dephospho-CoA kinase [EC:2.7.1.24]
ep456.comp58403_c0_seq5	K00859|coaE|http://www.genome.jp/dbget-bin/www_bget?ko:K00859	coaE; dephospho-CoA kinase [EC:2.7.1.24]
ep123.comp50423_c0_seq2	K00859|coaE|http://www.genome.jp/dbget-bin/www_bget?ko:K00859	coaE; dephospho-CoA kinase [EC:2.7.1.24]
ep123.comp43252_c0_seq2	K00860|cysC|http://www.genome.jp/dbget-bin/www_bget?ko:K00860	cysC; adenylylsulfate kinase [EC:2.7.1.25]
ep123.comp43252_c0_seq1	K00860|cysC|http://www.genome.jp/dbget-bin/www_bget?ko:K00860	cysC; adenylylsulfate kinase [EC:2.7.1.25]
ep456.comp46958_c0_seq4	K00860|cysC|http://www.genome.jp/dbget-bin/www_bget?ko:K00860	cysC; adenylylsulfate kinase [EC:2.7.1.25]
CL1132Contig1	K00860|cysC|http://www.genome.jp/dbget-bin/www_bget?ko:K00860	cysC; adenylylsulfate kinase [EC:2.7.1.25]
ep456.comp54674_c0_seq2	K00860|cysC|http://www.genome.jp/dbget-bin/www_bget?ko:K00860	cysC; adenylylsulfate kinase [EC:2.7.1.25]
ep456.comp54674_c0_seq3	K00860|cysC|http://www.genome.jp/dbget-bin/www_bget?ko:K00860	cysC; adenylylsulfate kinase [EC:2.7.1.25]
ep456.comp54674_c0_seq1	K00860|cysC|http://www.genome.jp/dbget-bin/www_bget?ko:K00860	cysC; adenylylsulfate kinase [EC:2.7.1.25]
ep123.comp46399_c0_seq1	K00860|cysC|http://www.genome.jp/dbget-bin/www_bget?ko:K00860	cysC; adenylylsulfate kinase [EC:2.7.1.25]
ep123.comp48172_c0_seq1	K00861|RFK, FMN1|http://www.genome.jp/dbget-bin/www_bget?ko:K00861	RFK, FMN1; riboflavin kinase [EC:2.7.1.26]
ep456.comp1000278_c0_seq1	K00861|RFK, FMN1|http://www.genome.jp/dbget-bin/www_bget?ko:K00861	RFK, FMN1; riboflavin kinase [EC:2.7.1.26]
ep456.comp58697_c0_seq3	K00861|RFK, FMN1|http://www.genome.jp/dbget-bin/www_bget?ko:K00861	RFK, FMN1; riboflavin kinase [EC:2.7.1.26]
ep456.comp58697_c0_seq1	K00861|RFK, FMN1|http://www.genome.jp/dbget-bin/www_bget?ko:K00861	RFK, FMN1; riboflavin kinase [EC:2.7.1.26]
ep123.comp39320_c0_seq1	K00863|E2.7.1.29, DAK1, DAK2|http://www.genome.jp/dbget-bin/www_bget?ko:K00863	E2.7.1.29, DAK1, DAK2; dihydroxyacetone kinase [EC:2.7.1.29]
ep123.comp39320_c0_seq2	K00863|E2.7.1.29, DAK1, DAK2|http://www.genome.jp/dbget-bin/www_bget?ko:K00863	E2.7.1.29, DAK1, DAK2; dihydroxyacetone kinase [EC:2.7.1.29]
ep123.comp38600_c0_seq1	K00864|E2.7.1.30, glpK|http://www.genome.jp/dbget-bin/www_bget?ko:K00864	glpK, GK; glycerol kinase [EC:2.7.1.30]
ep123.comp38683_c0_seq1	K00868|pdxK, pdxY|http://www.genome.jp/dbget-bin/www_bget?ko:K00868	pdxK, pdxY; pyridoxine kinase [EC:2.7.1.35]
ep123.comp46116_c0_seq1	K00869|E2.7.1.36, MVK, mvaK1|http://www.genome.jp/dbget-bin/www_bget?ko:K00869	E2.7.1.36, MVK, mvaK1; mevalonate kinase [EC:2.7.1.36]
CL1Contig264	K00872|thrB1|http://www.genome.jp/dbget-bin/www_bget?ko:K00872	thrB1; homoserine kinase [EC:2.7.1.39]
ep456.comp50775_c0_seq1	K00872|thrB1|http://www.genome.jp/dbget-bin/www_bget?ko:K00872	thrB1; homoserine kinase [EC:2.7.1.39]
ep456.comp223003_c0_seq1	K00873|PK, pyk|http://www.genome.jp/dbget-bin/www_bget?ko:K00873	PK, pyk; pyruvate kinase [EC:2.7.1.40]
ep456.comp56461_c0_seq1	K00873|PK, pyk|http://www.genome.jp/dbget-bin/www_bget?ko:K00873	PK, pyk; pyruvate kinase [EC:2.7.1.40]
ep456.comp56461_c0_seq2	K00873|PK, pyk|http://www.genome.jp/dbget-bin/www_bget?ko:K00873	PK, pyk; pyruvate kinase [EC:2.7.1.40]
ep123.comp42255_c0_seq1	K00873|PK, pyk|http://www.genome.jp/dbget-bin/www_bget?ko:K00873	PK, pyk; pyruvate kinase [EC:2.7.1.40]
ep123.comp35726_c0_seq1	K00873|PK, pyk|http://www.genome.jp/dbget-bin/www_bget?ko:K00873	PK, pyk; pyruvate kinase [EC:2.7.1.40]
CL8183Contig1	K00873|PK, pyk|http://www.genome.jp/dbget-bin/www_bget?ko:K00873	PK, pyk; pyruvate kinase [EC:2.7.1.40]
ep456.comp58575_c0_seq3	K00873|PK, pyk|http://www.genome.jp/dbget-bin/www_bget?ko:K00873	PK, pyk; pyruvate kinase [EC:2.7.1.40]
ep123.comp39642_c0_seq1	K00873|PK, pyk|http://www.genome.jp/dbget-bin/www_bget?ko:K00873	PK, pyk; pyruvate kinase [EC:2.7.1.40]
ep123.comp42255_c2_seq1	K00873|PK, pyk|http://www.genome.jp/dbget-bin/www_bget?ko:K00873	PK, pyk; pyruvate kinase [EC:2.7.1.40]
ep123.comp46262_c0_seq1	K00873|PK, pyk|http://www.genome.jp/dbget-bin/www_bget?ko:K00873	PK, pyk; pyruvate kinase [EC:2.7.1.40]
ep123.comp41163_c0_seq1	K00873|PK, pyk|http://www.genome.jp/dbget-bin/www_bget?ko:K00873	PK, pyk; pyruvate kinase [EC:2.7.1.40]
ep456.comp54510_c0_seq1	K00873|PK, pyk|http://www.genome.jp/dbget-bin/www_bget?ko:K00873	PK, pyk; pyruvate kinase [EC:2.7.1.40]
ep456.comp58575_c0_seq5	K00873|PK, pyk|http://www.genome.jp/dbget-bin/www_bget?ko:K00873	PK, pyk; pyruvate kinase [EC:2.7.1.40]
ep456.comp547503_c0_seq1	K00873|PK, pyk|http://www.genome.jp/dbget-bin/www_bget?ko:K00873	PK, pyk; pyruvate kinase [EC:2.7.1.40]
ep456.comp57593_c0_seq2	K00873|PK, pyk|http://www.genome.jp/dbget-bin/www_bget?ko:K00873	PK, pyk; pyruvate kinase [EC:2.7.1.40]
ep456.comp59468_c0_seq1	K00873|PK, pyk|http://www.genome.jp/dbget-bin/www_bget?ko:K00873	PK, pyk; pyruvate kinase [EC:2.7.1.40]
ep456.comp59468_c0_seq2	K00873|PK, pyk|http://www.genome.jp/dbget-bin/www_bget?ko:K00873	PK, pyk; pyruvate kinase [EC:2.7.1.40]
ep456.comp244828_c0_seq1	K00876|E2.7.1.48, udk|http://www.genome.jp/dbget-bin/www_bget?ko:K00876	udk, UCK; uridine kinase [EC:2.7.1.48]
ep456.comp58629_c0_seq12	K00876|E2.7.1.48, udk|http://www.genome.jp/dbget-bin/www_bget?ko:K00876	udk, UCK; uridine kinase [EC:2.7.1.48]
ep456.comp58629_c0_seq10	K00876|E2.7.1.48, udk|http://www.genome.jp/dbget-bin/www_bget?ko:K00876	udk, UCK; uridine kinase [EC:2.7.1.48]
ep456.comp58629_c0_seq11	K00876|E2.7.1.48, udk|http://www.genome.jp/dbget-bin/www_bget?ko:K00876	udk, UCK; uridine kinase [EC:2.7.1.48]
ep123.comp44701_c0_seq6	K00876|E2.7.1.48, udk|http://www.genome.jp/dbget-bin/www_bget?ko:K00876	udk, UCK; uridine kinase [EC:2.7.1.48]
CL631Contig1	K00876|E2.7.1.48, udk|http://www.genome.jp/dbget-bin/www_bget?ko:K00876	udk, UCK; uridine kinase [EC:2.7.1.48]
ep456.comp58629_c0_seq2	K00876|E2.7.1.48, udk|http://www.genome.jp/dbget-bin/www_bget?ko:K00876	udk, UCK; uridine kinase [EC:2.7.1.48]
ep456.comp58629_c0_seq3	K00876|E2.7.1.48, udk|http://www.genome.jp/dbget-bin/www_bget?ko:K00876	udk, UCK; uridine kinase [EC:2.7.1.48]
ep456.comp58629_c0_seq4	K00876|E2.7.1.48, udk|http://www.genome.jp/dbget-bin/www_bget?ko:K00876	udk, UCK; uridine kinase [EC:2.7.1.48]
ep456.comp58629_c0_seq5	K00876|E2.7.1.48, udk|http://www.genome.jp/dbget-bin/www_bget?ko:K00876	udk, UCK; uridine kinase [EC:2.7.1.48]
ep456.comp58629_c0_seq6	K00876|E2.7.1.48, udk|http://www.genome.jp/dbget-bin/www_bget?ko:K00876	udk, UCK; uridine kinase [EC:2.7.1.48]
ep456.comp58629_c0_seq7	K00876|E2.7.1.48, udk|http://www.genome.jp/dbget-bin/www_bget?ko:K00876	udk, UCK; uridine kinase [EC:2.7.1.48]
ep456.comp58629_c0_seq8	K00876|E2.7.1.48, udk|http://www.genome.jp/dbget-bin/www_bget?ko:K00876	udk, UCK; uridine kinase [EC:2.7.1.48]
ep456.comp58629_c0_seq9	K00876|E2.7.1.48, udk|http://www.genome.jp/dbget-bin/www_bget?ko:K00876	udk, UCK; uridine kinase [EC:2.7.1.48]
CL5068Contig1	K00876|E2.7.1.48, udk|http://www.genome.jp/dbget-bin/www_bget?ko:K00876	udk, UCK; uridine kinase [EC:2.7.1.48]
ep123.comp40712_c0_seq1	K00876|E2.7.1.48, udk|http://www.genome.jp/dbget-bin/www_bget?ko:K00876	udk, UCK; uridine kinase [EC:2.7.1.48]
ep456.comp54306_c0_seq2	K00878|thiM|http://www.genome.jp/dbget-bin/www_bget?ko:K00878	thiM; hydroxyethylthiazole kinase [EC:2.7.1.50]
ep456.comp54306_c0_seq3	K00878|thiM|http://www.genome.jp/dbget-bin/www_bget?ko:K00878	thiM; hydroxyethylthiazole kinase [EC:2.7.1.50]
ep123.comp49742_c0_seq5	K00878|thiM|http://www.genome.jp/dbget-bin/www_bget?ko:K00878	thiM; hydroxyethylthiazole kinase [EC:2.7.1.50]
ep456.comp60377_c0_seq43	K00888|PI4K|http://www.genome.jp/dbget-bin/www_bget?ko:K00888	PI4K; phosphatidylinositol 4-kinase [EC:2.7.1.67]
ep123.comp50555_c1_seq10	K00888|PI4K|http://www.genome.jp/dbget-bin/www_bget?ko:K00888	PI4K; phosphatidylinositol 4-kinase [EC:2.7.1.67]
ep456.comp60377_c0_seq18	K00888|PI4K|http://www.genome.jp/dbget-bin/www_bget?ko:K00888	PI4K; phosphatidylinositol 4-kinase [EC:2.7.1.67]
ep123.comp50555_c1_seq1	K00888|PI4K|http://www.genome.jp/dbget-bin/www_bget?ko:K00888	PI4K; phosphatidylinositol 4-kinase [EC:2.7.1.67]
ep123.comp50555_c1_seq2	K00888|PI4K|http://www.genome.jp/dbget-bin/www_bget?ko:K00888	PI4K; phosphatidylinositol 4-kinase [EC:2.7.1.67]
ep123.comp50555_c1_seq3	K00888|PI4K|http://www.genome.jp/dbget-bin/www_bget?ko:K00888	PI4K; phosphatidylinositol 4-kinase [EC:2.7.1.67]
ep123.comp50555_c1_seq4	K00888|PI4K|http://www.genome.jp/dbget-bin/www_bget?ko:K00888	PI4K; phosphatidylinositol 4-kinase [EC:2.7.1.67]
ep123.comp50555_c1_seq5	K00888|PI4K|http://www.genome.jp/dbget-bin/www_bget?ko:K00888	PI4K; phosphatidylinositol 4-kinase [EC:2.7.1.67]
ep123.comp50555_c1_seq6	K00888|PI4K|http://www.genome.jp/dbget-bin/www_bget?ko:K00888	PI4K; phosphatidylinositol 4-kinase [EC:2.7.1.67]
ep123.comp50555_c1_seq7	K00888|PI4K|http://www.genome.jp/dbget-bin/www_bget?ko:K00888	PI4K; phosphatidylinositol 4-kinase [EC:2.7.1.67]
ep123.comp50555_c1_seq8	K00888|PI4K|http://www.genome.jp/dbget-bin/www_bget?ko:K00888	PI4K; phosphatidylinositol 4-kinase [EC:2.7.1.67]
ep123.comp50555_c1_seq9	K00888|PI4K|http://www.genome.jp/dbget-bin/www_bget?ko:K00888	PI4K; phosphatidylinositol 4-kinase [EC:2.7.1.67]
CL1062Contig1	K00888|PI4K|http://www.genome.jp/dbget-bin/www_bget?ko:K00888	PI4K; phosphatidylinositol 4-kinase [EC:2.7.1.67]
CL1062Contig2	K00888|PI4K|http://www.genome.jp/dbget-bin/www_bget?ko:K00888	PI4K; phosphatidylinositol 4-kinase [EC:2.7.1.67]
ep456.comp59587_c0_seq10	K00889|E2.7.1.68, PIP5K|http://www.genome.jp/dbget-bin/www_bget?ko:K00889	E2.7.1.68, PIP5K; 1-phosphatidylinositol-4-phosphate 5-kinase [EC:2.7.1.68]
ep456.comp59587_c0_seq1	K00889|E2.7.1.68, PIP5K|http://www.genome.jp/dbget-bin/www_bget?ko:K00889	E2.7.1.68, PIP5K; 1-phosphatidylinositol-4-phosphate 5-kinase [EC:2.7.1.68]
ep456.comp59587_c0_seq4	K00889|E2.7.1.68, PIP5K|http://www.genome.jp/dbget-bin/www_bget?ko:K00889	E2.7.1.68, PIP5K; 1-phosphatidylinositol-4-phosphate 5-kinase [EC:2.7.1.68]
ep123.comp47828_c0_seq2	K00889|E2.7.1.68, PIP5K|http://www.genome.jp/dbget-bin/www_bget?ko:K00889	E2.7.1.68, PIP5K; 1-phosphatidylinositol-4-phosphate 5-kinase [EC:2.7.1.68]
ep123.comp47828_c0_seq3	K00889|E2.7.1.68, PIP5K|http://www.genome.jp/dbget-bin/www_bget?ko:K00889	E2.7.1.68, PIP5K; 1-phosphatidylinositol-4-phosphate 5-kinase [EC:2.7.1.68]
ep123.comp47828_c0_seq4	K00889|E2.7.1.68, PIP5K|http://www.genome.jp/dbget-bin/www_bget?ko:K00889	E2.7.1.68, PIP5K; 1-phosphatidylinositol-4-phosphate 5-kinase [EC:2.7.1.68]
ep123.comp47828_c0_seq5	K00889|E2.7.1.68, PIP5K|http://www.genome.jp/dbget-bin/www_bget?ko:K00889	E2.7.1.68, PIP5K; 1-phosphatidylinositol-4-phosphate 5-kinase [EC:2.7.1.68]
ep123.comp47828_c0_seq8	K00889|E2.7.1.68, PIP5K|http://www.genome.jp/dbget-bin/www_bget?ko:K00889	E2.7.1.68, PIP5K; 1-phosphatidylinositol-4-phosphate 5-kinase [EC:2.7.1.68]
ep456.comp47194_c0_seq3	K00889|E2.7.1.68, PIP5K|http://www.genome.jp/dbget-bin/www_bget?ko:K00889	E2.7.1.68, PIP5K; 1-phosphatidylinositol-4-phosphate 5-kinase [EC:2.7.1.68]
ep456.comp47194_c0_seq2	K00889|E2.7.1.68, PIP5K|http://www.genome.jp/dbget-bin/www_bget?ko:K00889	E2.7.1.68, PIP5K; 1-phosphatidylinositol-4-phosphate 5-kinase [EC:2.7.1.68]
ep456.comp47194_c0_seq1	K00889|E2.7.1.68, PIP5K|http://www.genome.jp/dbget-bin/www_bget?ko:K00889	E2.7.1.68, PIP5K; 1-phosphatidylinositol-4-phosphate 5-kinase [EC:2.7.1.68]
CL308Contig1	K00889|E2.7.1.68, PIP5K|http://www.genome.jp/dbget-bin/www_bget?ko:K00889	E2.7.1.68, PIP5K; 1-phosphatidylinositol-4-phosphate 5-kinase [EC:2.7.1.68]
CL717Contig1	K00889|E2.7.1.68, PIP5K|http://www.genome.jp/dbget-bin/www_bget?ko:K00889	E2.7.1.68, PIP5K; 1-phosphatidylinositol-4-phosphate 5-kinase [EC:2.7.1.68]
ep123.comp49714_c0_seq2	K00889|E2.7.1.68, PIP5K|http://www.genome.jp/dbget-bin/www_bget?ko:K00889	E2.7.1.68, PIP5K; 1-phosphatidylinositol-4-phosphate 5-kinase [EC:2.7.1.68]
ep123.comp43125_c0_seq2	K00889|E2.7.1.68, PIP5K|http://www.genome.jp/dbget-bin/www_bget?ko:K00889	E2.7.1.68, PIP5K; 1-phosphatidylinositol-4-phosphate 5-kinase [EC:2.7.1.68]
ep123.comp43125_c0_seq1	K00889|E2.7.1.68, PIP5K|http://www.genome.jp/dbget-bin/www_bget?ko:K00889	E2.7.1.68, PIP5K; 1-phosphatidylinositol-4-phosphate 5-kinase [EC:2.7.1.68]
CL5918Contig1	K00889|E2.7.1.68, PIP5K|http://www.genome.jp/dbget-bin/www_bget?ko:K00889	E2.7.1.68, PIP5K; 1-phosphatidylinositol-4-phosphate 5-kinase [EC:2.7.1.68]
ep456.comp213965_c0_seq1	K00889|E2.7.1.68, PIP5K|http://www.genome.jp/dbget-bin/www_bget?ko:K00889	E2.7.1.68, PIP5K; 1-phosphatidylinositol-4-phosphate 5-kinase [EC:2.7.1.68]
ep456.comp50307_c0_seq1	K00891|E2.7.1.71, aroK, aroL|http://www.genome.jp/dbget-bin/www_bget?ko:K00891	E2.7.1.71, aroK, aroL; shikimate kinase [EC:2.7.1.71]
ep456.comp50307_c0_seq2	K00891|E2.7.1.71, aroK, aroL|http://www.genome.jp/dbget-bin/www_bget?ko:K00891	E2.7.1.71, aroK, aroL; shikimate kinase [EC:2.7.1.71]
CL857Contig1	K00891|E2.7.1.71, aroK, aroL|http://www.genome.jp/dbget-bin/www_bget?ko:K00891	E2.7.1.71, aroK, aroL; shikimate kinase [EC:2.7.1.71]
ep123.comp47564_c0_seq4	K00894|ETNK, EKI|http://www.genome.jp/dbget-bin/www_bget?ko:K00894	ETNK, EKI; ethanolamine kinase [EC:2.7.1.82]
ep456.comp56686_c0_seq5	K00894|ETNK, EKI|http://www.genome.jp/dbget-bin/www_bget?ko:K00894	ETNK, EKI; ethanolamine kinase [EC:2.7.1.82]
ep123.comp47564_c0_seq5	K00894|ETNK, EKI|http://www.genome.jp/dbget-bin/www_bget?ko:K00894	ETNK, EKI; ethanolamine kinase [EC:2.7.1.82]
ep123.comp32442_c0_seq1	K00895|E2.7.1.90, pfk|http://www.genome.jp/dbget-bin/www_bget?ko:K00895	E2.7.1.90, pfk; pyrophosphate--fructose-6-phosphate 1-phosphotransferase [EC:2.7.1.90]
ep456.comp50273_c0_seq1	K00895|E2.7.1.90, pfk|http://www.genome.jp/dbget-bin/www_bget?ko:K00895	E2.7.1.90, pfk; pyrophosphate--fructose-6-phosphate 1-phosphotransferase [EC:2.7.1.90]
CL9981Contig1	K00895|E2.7.1.90, pfk|http://www.genome.jp/dbget-bin/www_bget?ko:K00895	E2.7.1.90, pfk; pyrophosphate--fructose-6-phosphate 1-phosphotransferase [EC:2.7.1.90]
ep456.comp65278_c0_seq1	K00895|E2.7.1.90, pfk|http://www.genome.jp/dbget-bin/www_bget?ko:K00895	E2.7.1.90, pfk; pyrophosphate--fructose-6-phosphate 1-phosphotransferase [EC:2.7.1.90]
CL7492Contig1	K00895|E2.7.1.90, pfk|http://www.genome.jp/dbget-bin/www_bget?ko:K00895	E2.7.1.90, pfk; pyrophosphate--fructose-6-phosphate 1-phosphotransferase [EC:2.7.1.90]
ep456.comp743186_c0_seq1	K00895|E2.7.1.90, pfk|http://www.genome.jp/dbget-bin/www_bget?ko:K00895	E2.7.1.90, pfk; pyrophosphate--fructose-6-phosphate 1-phosphotransferase [EC:2.7.1.90]
CL9688Contig1	K00895|E2.7.1.90, pfk|http://www.genome.jp/dbget-bin/www_bget?ko:K00895	E2.7.1.90, pfk; pyrophosphate--fructose-6-phosphate 1-phosphotransferase [EC:2.7.1.90]
ep456.comp56049_c0_seq2	K00895|E2.7.1.90, pfk|http://www.genome.jp/dbget-bin/www_bget?ko:K00895	E2.7.1.90, pfk; pyrophosphate--fructose-6-phosphate 1-phosphotransferase [EC:2.7.1.90]
ep456.comp56049_c0_seq7	K00895|E2.7.1.90, pfk|http://www.genome.jp/dbget-bin/www_bget?ko:K00895	E2.7.1.90, pfk; pyrophosphate--fructose-6-phosphate 1-phosphotransferase [EC:2.7.1.90]
ep456.comp56049_c0_seq5	K00895|E2.7.1.90, pfk|http://www.genome.jp/dbget-bin/www_bget?ko:K00895	E2.7.1.90, pfk; pyrophosphate--fructose-6-phosphate 1-phosphotransferase [EC:2.7.1.90]
ep456.comp56049_c0_seq10	K00895|E2.7.1.90, pfk|http://www.genome.jp/dbget-bin/www_bget?ko:K00895	E2.7.1.90, pfk; pyrophosphate--fructose-6-phosphate 1-phosphotransferase [EC:2.7.1.90]
ep123.comp47752_c0_seq4	K00898|E2.7.11.2, PDK|http://www.genome.jp/dbget-bin/www_bget?ko:K00898	PDK2_3_4; pyruvate dehydrogenase kinase 2/3/4 [EC:2.7.11.2]
ep123.comp40284_c0_seq1	K00898|E2.7.11.2, PDK|http://www.genome.jp/dbget-bin/www_bget?ko:K00898	PDK2_3_4; pyruvate dehydrogenase kinase 2/3/4 [EC:2.7.11.2]
ep456.comp53563_c0_seq2	K00901|E2.7.1.107, DGK, dgkA|http://www.genome.jp/dbget-bin/www_bget?ko:K00901	E2.7.1.107, DGK, dgkA; diacylglycerol kinase (ATP dependent) [EC:2.7.1.107]
ep456.comp53563_c0_seq3	K00901|E2.7.1.107, DGK, dgkA|http://www.genome.jp/dbget-bin/www_bget?ko:K00901	E2.7.1.107, DGK, dgkA; diacylglycerol kinase (ATP dependent) [EC:2.7.1.107]
CL1965Contig1	K00901|E2.7.1.107, DGK, dgkA|http://www.genome.jp/dbget-bin/www_bget?ko:K00901	E2.7.1.107, DGK, dgkA; diacylglycerol kinase (ATP dependent) [EC:2.7.1.107]
ep456.comp49704_c0_seq2	K00901|E2.7.1.107, DGK, dgkA|http://www.genome.jp/dbget-bin/www_bget?ko:K00901	E2.7.1.107, DGK, dgkA; diacylglycerol kinase (ATP dependent) [EC:2.7.1.107]
ep123.comp43404_c0_seq1	K00901|E2.7.1.107, DGK, dgkA|http://www.genome.jp/dbget-bin/www_bget?ko:K00901	E2.7.1.107, DGK, dgkA; diacylglycerol kinase (ATP dependent) [EC:2.7.1.107]
ep123.comp43404_c0_seq3	K00901|E2.7.1.107, DGK, dgkA|http://www.genome.jp/dbget-bin/www_bget?ko:K00901	E2.7.1.107, DGK, dgkA; diacylglycerol kinase (ATP dependent) [EC:2.7.1.107]
ep456.comp56707_c1_seq1	K00901|E2.7.1.107, DGK, dgkA|http://www.genome.jp/dbget-bin/www_bget?ko:K00901	E2.7.1.107, DGK, dgkA; diacylglycerol kinase (ATP dependent) [EC:2.7.1.107]
CL10188Contig1	K00901|E2.7.1.107, DGK, dgkA|http://www.genome.jp/dbget-bin/www_bget?ko:K00901	E2.7.1.107, DGK, dgkA; diacylglycerol kinase (ATP dependent) [EC:2.7.1.107]
ep456.comp59678_c0_seq19	K00901|E2.7.1.107, DGK, dgkA|http://www.genome.jp/dbget-bin/www_bget?ko:K00901	E2.7.1.107, DGK, dgkA; diacylglycerol kinase (ATP dependent) [EC:2.7.1.107]
ep456.comp59678_c0_seq17	K00901|E2.7.1.107, DGK, dgkA|http://www.genome.jp/dbget-bin/www_bget?ko:K00901	E2.7.1.107, DGK, dgkA; diacylglycerol kinase (ATP dependent) [EC:2.7.1.107]
ep456.comp55535_c0_seq1	K00901|E2.7.1.107, DGK, dgkA|http://www.genome.jp/dbget-bin/www_bget?ko:K00901	E2.7.1.107, DGK, dgkA; diacylglycerol kinase (ATP dependent) [EC:2.7.1.107]
ep456.comp59678_c0_seq20	K00901|E2.7.1.107, DGK, dgkA|http://www.genome.jp/dbget-bin/www_bget?ko:K00901	E2.7.1.107, DGK, dgkA; diacylglycerol kinase (ATP dependent) [EC:2.7.1.107]
ep456.comp59678_c0_seq21	K00901|E2.7.1.107, DGK, dgkA|http://www.genome.jp/dbget-bin/www_bget?ko:K00901	E2.7.1.107, DGK, dgkA; diacylglycerol kinase (ATP dependent) [EC:2.7.1.107]
ep123.comp49994_c0_seq1	K00901|E2.7.1.107, DGK, dgkA|http://www.genome.jp/dbget-bin/www_bget?ko:K00901	E2.7.1.107, DGK, dgkA; diacylglycerol kinase (ATP dependent) [EC:2.7.1.107]
ep456.comp57685_c0_seq1	K00902|E2.7.1.108|http://www.genome.jp/dbget-bin/www_bget?ko:K00902	E2.7.1.108; dolichol kinase [EC:2.7.1.108]
ep123.comp46259_c0_seq3	K00908|E2.7.11.17|http://www.genome.jp/dbget-bin/www_bget?ko:K00908	-
ep123.comp46259_c0_seq2	K00908|E2.7.11.17|http://www.genome.jp/dbget-bin/www_bget?ko:K00908	-
ep456.comp58965_c1_seq1	K00908|E2.7.11.17|http://www.genome.jp/dbget-bin/www_bget?ko:K00908	-
ep456.comp58965_c1_seq2	K00908|E2.7.11.17|http://www.genome.jp/dbget-bin/www_bget?ko:K00908	-
CL746Contig1	K00913|ITPK1|http://www.genome.jp/dbget-bin/www_bget?ko:K00913	ITPK1; inositol-1,3,4-trisphosphate 5/6-kinase / inositol-tetrakisphosphate 1-kinase [EC:2.7.1.159 2.7.1.134]
ep123.comp43869_c0_seq2	K00913|ITPK1|http://www.genome.jp/dbget-bin/www_bget?ko:K00913	ITPK1; inositol-1,3,4-trisphosphate 5/6-kinase / inositol-tetrakisphosphate 1-kinase [EC:2.7.1.159 2.7.1.134]
ep123.comp43869_c0_seq1	K00913|ITPK1|http://www.genome.jp/dbget-bin/www_bget?ko:K00913	ITPK1; inositol-1,3,4-trisphosphate 5/6-kinase / inositol-tetrakisphosphate 1-kinase [EC:2.7.1.159 2.7.1.134]
ep123.comp49698_c0_seq34	K00913|ITPK1|http://www.genome.jp/dbget-bin/www_bget?ko:K00913	ITPK1; inositol-1,3,4-trisphosphate 5/6-kinase / inositol-tetrakisphosphate 1-kinase [EC:2.7.1.159 2.7.1.134]
ep456.comp25572_c0_seq1	K00913|ITPK1|http://www.genome.jp/dbget-bin/www_bget?ko:K00913	ITPK1; inositol-1,3,4-trisphosphate 5/6-kinase / inositol-tetrakisphosphate 1-kinase [EC:2.7.1.159 2.7.1.134]
ep123.comp49698_c0_seq22	K00913|ITPK1|http://www.genome.jp/dbget-bin/www_bget?ko:K00913	ITPK1; inositol-1,3,4-trisphosphate 5/6-kinase / inositol-tetrakisphosphate 1-kinase [EC:2.7.1.159 2.7.1.134]
ep123.comp49698_c0_seq21	K00913|ITPK1|http://www.genome.jp/dbget-bin/www_bget?ko:K00913	ITPK1; inositol-1,3,4-trisphosphate 5/6-kinase / inositol-tetrakisphosphate 1-kinase [EC:2.7.1.159 2.7.1.134]
ep123.comp43869_c0_seq3	K00913|ITPK1|http://www.genome.jp/dbget-bin/www_bget?ko:K00913	ITPK1; inositol-1,3,4-trisphosphate 5/6-kinase / inositol-tetrakisphosphate 1-kinase [EC:2.7.1.159 2.7.1.134]
ep456.comp55826_c0_seq6	K00914|PIK3C3, VPS34|http://www.genome.jp/dbget-bin/www_bget?ko:K00914	PIK3C3, VPS34; phosphatidylinositol 3-kinase [EC:2.7.1.137]
ep456.comp55826_c0_seq4	K00914|PIK3C3, VPS34|http://www.genome.jp/dbget-bin/www_bget?ko:K00914	PIK3C3, VPS34; phosphatidylinositol 3-kinase [EC:2.7.1.137]
ep456.comp55826_c0_seq2	K00914|PIK3C3, VPS34|http://www.genome.jp/dbget-bin/www_bget?ko:K00914	PIK3C3, VPS34; phosphatidylinositol 3-kinase [EC:2.7.1.137]
ep456.comp55826_c0_seq1	K00914|PIK3C3, VPS34|http://www.genome.jp/dbget-bin/www_bget?ko:K00914	PIK3C3, VPS34; phosphatidylinositol 3-kinase [EC:2.7.1.137]
ep456.comp55826_c0_seq5	K00914|PIK3C3, VPS34|http://www.genome.jp/dbget-bin/www_bget?ko:K00914	PIK3C3, VPS34; phosphatidylinositol 3-kinase [EC:2.7.1.137]
ep456.comp55562_c0_seq1	K00915|IPK2|http://www.genome.jp/dbget-bin/www_bget?ko:K00915	IPK2; 1D-myo-Inositol-tetrakisphosphate 5-kinase / inositol-polyphosphate multikinase [EC:2.7.1.140 2.7.1.151]
ep456.comp56905_c0_seq1	K00919|ispE|http://www.genome.jp/dbget-bin/www_bget?ko:K00919	ispE; 4-diphosphocytidyl-2-C-methyl-D-erythritol kinase [EC:2.7.1.148]
ep123.comp45585_c0_seq2	K00919|ispE|http://www.genome.jp/dbget-bin/www_bget?ko:K00919	ispE; 4-diphosphocytidyl-2-C-methyl-D-erythritol kinase [EC:2.7.1.148]
ep123.comp46615_c0_seq1	K00921|PIKFYVE, FAB1|http://www.genome.jp/dbget-bin/www_bget?ko:K00921	PIKFYVE, FAB1; 1-phosphatidylinositol-3-phosphate 5-kinase [EC:2.7.1.150]
CL312Contig2	K00921|PIKFYVE, FAB1|http://www.genome.jp/dbget-bin/www_bget?ko:K00921	PIKFYVE, FAB1; 1-phosphatidylinositol-3-phosphate 5-kinase [EC:2.7.1.150]
CL312Contig1	K00921|PIKFYVE, FAB1|http://www.genome.jp/dbget-bin/www_bget?ko:K00921	PIKFYVE, FAB1; 1-phosphatidylinositol-3-phosphate 5-kinase [EC:2.7.1.150]
ep123.comp33653_c0_seq1	K00921|PIKFYVE, FAB1|http://www.genome.jp/dbget-bin/www_bget?ko:K00921	PIKFYVE, FAB1; 1-phosphatidylinositol-3-phosphate 5-kinase [EC:2.7.1.150]
ep123.comp33653_c0_seq2	K00921|PIKFYVE, FAB1|http://www.genome.jp/dbget-bin/www_bget?ko:K00921	PIKFYVE, FAB1; 1-phosphatidylinositol-3-phosphate 5-kinase [EC:2.7.1.150]
ep456.comp60042_c0_seq8	K00921|PIKFYVE, FAB1|http://www.genome.jp/dbget-bin/www_bget?ko:K00921	PIKFYVE, FAB1; 1-phosphatidylinositol-3-phosphate 5-kinase [EC:2.7.1.150]
ep456.comp60042_c0_seq5	K00921|PIKFYVE, FAB1|http://www.genome.jp/dbget-bin/www_bget?ko:K00921	PIKFYVE, FAB1; 1-phosphatidylinositol-3-phosphate 5-kinase [EC:2.7.1.150]
ep456.comp60042_c0_seq1	K00921|PIKFYVE, FAB1|http://www.genome.jp/dbget-bin/www_bget?ko:K00921	PIKFYVE, FAB1; 1-phosphatidylinositol-3-phosphate 5-kinase [EC:2.7.1.150]
ep456.comp55646_c0_seq3	K00921|PIKFYVE, FAB1|http://www.genome.jp/dbget-bin/www_bget?ko:K00921	PIKFYVE, FAB1; 1-phosphatidylinositol-3-phosphate 5-kinase [EC:2.7.1.150]
ep456.comp55646_c0_seq1	K00921|PIKFYVE, FAB1|http://www.genome.jp/dbget-bin/www_bget?ko:K00921	PIKFYVE, FAB1; 1-phosphatidylinositol-3-phosphate 5-kinase [EC:2.7.1.150]
CL1337Contig1	K00921|PIKFYVE, FAB1|http://www.genome.jp/dbget-bin/www_bget?ko:K00921	PIKFYVE, FAB1; 1-phosphatidylinositol-3-phosphate 5-kinase [EC:2.7.1.150]
ep123.comp48703_c0_seq5	K00921|PIKFYVE, FAB1|http://www.genome.jp/dbget-bin/www_bget?ko:K00921	PIKFYVE, FAB1; 1-phosphatidylinositol-3-phosphate 5-kinase [EC:2.7.1.150]
ep123.comp48703_c0_seq7	K00921|PIKFYVE, FAB1|http://www.genome.jp/dbget-bin/www_bget?ko:K00921	PIKFYVE, FAB1; 1-phosphatidylinositol-3-phosphate 5-kinase [EC:2.7.1.150]
ep456.comp377852_c0_seq1	K00921|PIKFYVE, FAB1|http://www.genome.jp/dbget-bin/www_bget?ko:K00921	PIKFYVE, FAB1; 1-phosphatidylinositol-3-phosphate 5-kinase [EC:2.7.1.150]
ep123.comp45688_c0_seq4	K00924|E2.7.1.-|http://www.genome.jp/dbget-bin/www_bget?ko:K00924	E2.7.1.- [EC:2.7.1.-]
ep123.comp39453_c0_seq2	K00924|E2.7.1.-|http://www.genome.jp/dbget-bin/www_bget?ko:K00924	E2.7.1.- [EC:2.7.1.-]
ep123.comp43852_c0_seq2	K00924|E2.7.1.-|http://www.genome.jp/dbget-bin/www_bget?ko:K00924	E2.7.1.- [EC:2.7.1.-]
ep456.comp58590_c0_seq15	K00924|E2.7.1.-|http://www.genome.jp/dbget-bin/www_bget?ko:K00924	E2.7.1.- [EC:2.7.1.-]
ep123.comp45688_c0_seq8	K00924|E2.7.1.-|http://www.genome.jp/dbget-bin/www_bget?ko:K00924	E2.7.1.- [EC:2.7.1.-]
ep123.comp45688_c0_seq6	K00924|E2.7.1.-|http://www.genome.jp/dbget-bin/www_bget?ko:K00924	E2.7.1.- [EC:2.7.1.-]
ep123.comp45688_c0_seq7	K00924|E2.7.1.-|http://www.genome.jp/dbget-bin/www_bget?ko:K00924	E2.7.1.- [EC:2.7.1.-]
ep456.comp114830_c0_seq1	K00924|E2.7.1.-|http://www.genome.jp/dbget-bin/www_bget?ko:K00924	E2.7.1.- [EC:2.7.1.-]
ep456.comp58590_c0_seq17	K00924|E2.7.1.-|http://www.genome.jp/dbget-bin/www_bget?ko:K00924	E2.7.1.- [EC:2.7.1.-]
ep456.comp58590_c0_seq13	K00924|E2.7.1.-|http://www.genome.jp/dbget-bin/www_bget?ko:K00924	E2.7.1.- [EC:2.7.1.-]
ep456.comp58590_c0_seq12	K00924|E2.7.1.-|http://www.genome.jp/dbget-bin/www_bget?ko:K00924	E2.7.1.- [EC:2.7.1.-]
ep456.comp58590_c0_seq11	K00924|E2.7.1.-|http://www.genome.jp/dbget-bin/www_bget?ko:K00924	E2.7.1.- [EC:2.7.1.-]
ep456.comp46328_c1_seq2	K00924|E2.7.1.-|http://www.genome.jp/dbget-bin/www_bget?ko:K00924	E2.7.1.- [EC:2.7.1.-]
ep456.comp53402_c1_seq1	K00924|E2.7.1.-|http://www.genome.jp/dbget-bin/www_bget?ko:K00924	E2.7.1.- [EC:2.7.1.-]
ep123.comp44500_c0_seq1	K00924|E2.7.1.-|http://www.genome.jp/dbget-bin/www_bget?ko:K00924	E2.7.1.- [EC:2.7.1.-]
ep456.comp55250_c0_seq1	K00924|E2.7.1.-|http://www.genome.jp/dbget-bin/www_bget?ko:K00924	E2.7.1.- [EC:2.7.1.-]
ep456.comp58590_c0_seq8	K00924|E2.7.1.-|http://www.genome.jp/dbget-bin/www_bget?ko:K00924	E2.7.1.- [EC:2.7.1.-]
ep456.comp58590_c0_seq5	K00924|E2.7.1.-|http://www.genome.jp/dbget-bin/www_bget?ko:K00924	E2.7.1.- [EC:2.7.1.-]
ep456.comp50627_c0_seq1	K00927|PGK, pgk|http://www.genome.jp/dbget-bin/www_bget?ko:K00927	PGK, pgk; phosphoglycerate kinase [EC:2.7.2.3]
ep123.comp43592_c0_seq1	K00927|PGK, pgk|http://www.genome.jp/dbget-bin/www_bget?ko:K00927	PGK, pgk; phosphoglycerate kinase [EC:2.7.2.3]
ep456.comp41067_c0_seq1	K00927|PGK, pgk|http://www.genome.jp/dbget-bin/www_bget?ko:K00927	PGK, pgk; phosphoglycerate kinase [EC:2.7.2.3]
ep123.comp43592_c0_seq2	K00927|PGK, pgk|http://www.genome.jp/dbget-bin/www_bget?ko:K00927	PGK, pgk; phosphoglycerate kinase [EC:2.7.2.3]
ep123.comp32270_c0_seq2	K00927|PGK, pgk|http://www.genome.jp/dbget-bin/www_bget?ko:K00927	PGK, pgk; phosphoglycerate kinase [EC:2.7.2.3]
ep123.comp48295_c0_seq3	K00928|E2.7.2.4, lysC|http://www.genome.jp/dbget-bin/www_bget?ko:K00928	lysC; aspartate kinase [EC:2.7.2.4]
ep456.comp56415_c0_seq1	K00928|E2.7.2.4, lysC|http://www.genome.jp/dbget-bin/www_bget?ko:K00928	lysC; aspartate kinase [EC:2.7.2.4]
ep456.comp570481_c0_seq1	K00928|E2.7.2.4, lysC|http://www.genome.jp/dbget-bin/www_bget?ko:K00928	lysC; aspartate kinase [EC:2.7.2.4]
ep456.comp470772_c0_seq1	K00928|E2.7.2.4, lysC|http://www.genome.jp/dbget-bin/www_bget?ko:K00928	lysC; aspartate kinase [EC:2.7.2.4]
CL4466Contig1	K00938|E2.7.4.2, mvaK2|http://www.genome.jp/dbget-bin/www_bget?ko:K00938	E2.7.4.2, mvaK2; phosphomevalonate kinase [EC:2.7.4.2]
ep123.comp50269_c0_seq5	K00938|E2.7.4.2, mvaK2|http://www.genome.jp/dbget-bin/www_bget?ko:K00938	E2.7.4.2, mvaK2; phosphomevalonate kinase [EC:2.7.4.2]
ep123.comp32078_c0_seq1	K00939|E2.7.4.3, adk|http://www.genome.jp/dbget-bin/www_bget?ko:K00939	adk, AK; adenylate kinase [EC:2.7.4.3]
ep123.comp41049_c1_seq1	K00939|E2.7.4.3, adk|http://www.genome.jp/dbget-bin/www_bget?ko:K00939	adk, AK; adenylate kinase [EC:2.7.4.3]
ep456.comp48574_c0_seq2	K00939|E2.7.4.3, adk|http://www.genome.jp/dbget-bin/www_bget?ko:K00939	adk, AK; adenylate kinase [EC:2.7.4.3]
ep123.comp510592_c0_seq1	K00939|E2.7.4.3, adk|http://www.genome.jp/dbget-bin/www_bget?ko:K00939	adk, AK; adenylate kinase [EC:2.7.4.3]
ep123.comp25182_c0_seq1	K00939|E2.7.4.3, adk|http://www.genome.jp/dbget-bin/www_bget?ko:K00939	adk, AK; adenylate kinase [EC:2.7.4.3]
ep456.comp59567_c1_seq5	K00939|E2.7.4.3, adk|http://www.genome.jp/dbget-bin/www_bget?ko:K00939	adk, AK; adenylate kinase [EC:2.7.4.3]
ep456.comp59567_c1_seq1	K00939|E2.7.4.3, adk|http://www.genome.jp/dbget-bin/www_bget?ko:K00939	adk, AK; adenylate kinase [EC:2.7.4.3]
ep456.comp59567_c1_seq3	K00939|E2.7.4.3, adk|http://www.genome.jp/dbget-bin/www_bget?ko:K00939	adk, AK; adenylate kinase [EC:2.7.4.3]
ep456.comp59567_c1_seq2	K00939|E2.7.4.3, adk|http://www.genome.jp/dbget-bin/www_bget?ko:K00939	adk, AK; adenylate kinase [EC:2.7.4.3]
ep456.comp56745_c0_seq1	K00939|E2.7.4.3, adk|http://www.genome.jp/dbget-bin/www_bget?ko:K00939	adk, AK; adenylate kinase [EC:2.7.4.3]
ep456.comp56745_c0_seq4	K00939|E2.7.4.3, adk|http://www.genome.jp/dbget-bin/www_bget?ko:K00939	adk, AK; adenylate kinase [EC:2.7.4.3]
ep123.comp30806_c0_seq1	K00939|E2.7.4.3, adk|http://www.genome.jp/dbget-bin/www_bget?ko:K00939	adk, AK; adenylate kinase [EC:2.7.4.3]
CL8493Contig1	K00939|E2.7.4.3, adk|http://www.genome.jp/dbget-bin/www_bget?ko:K00939	adk, AK; adenylate kinase [EC:2.7.4.3]
ep123.comp36043_c0_seq2	K00939|E2.7.4.3, adk|http://www.genome.jp/dbget-bin/www_bget?ko:K00939	adk, AK; adenylate kinase [EC:2.7.4.3]
ep123.comp36043_c0_seq1	K00939|E2.7.4.3, adk|http://www.genome.jp/dbget-bin/www_bget?ko:K00939	adk, AK; adenylate kinase [EC:2.7.4.3]
ep456.comp41806_c0_seq1	K00939|E2.7.4.3, adk|http://www.genome.jp/dbget-bin/www_bget?ko:K00939	adk, AK; adenylate kinase [EC:2.7.4.3]
ep123.comp37713_c0_seq1	K00940|E2.7.4.6, ndk|http://www.genome.jp/dbget-bin/www_bget?ko:K00940	ndk, NME; nucleoside-diphosphate kinase [EC:2.7.4.6]
ep123.comp37713_c0_seq3	K00940|E2.7.4.6, ndk|http://www.genome.jp/dbget-bin/www_bget?ko:K00940	ndk, NME; nucleoside-diphosphate kinase [EC:2.7.4.6]
ep456.comp405464_c0_seq1	K00940|E2.7.4.6, ndk|http://www.genome.jp/dbget-bin/www_bget?ko:K00940	ndk, NME; nucleoside-diphosphate kinase [EC:2.7.4.6]
ep123.comp32627_c0_seq1	K00940|E2.7.4.6, ndk|http://www.genome.jp/dbget-bin/www_bget?ko:K00940	ndk, NME; nucleoside-diphosphate kinase [EC:2.7.4.6]
ep123.comp46504_c0_seq1	K00940|E2.7.4.6, ndk|http://www.genome.jp/dbget-bin/www_bget?ko:K00940	ndk, NME; nucleoside-diphosphate kinase [EC:2.7.4.6]
ep456.comp612092_c0_seq1	K00940|E2.7.4.6, ndk|http://www.genome.jp/dbget-bin/www_bget?ko:K00940	ndk, NME; nucleoside-diphosphate kinase [EC:2.7.4.6]
ep456.comp56417_c0_seq3	K00940|E2.7.4.6, ndk|http://www.genome.jp/dbget-bin/www_bget?ko:K00940	ndk, NME; nucleoside-diphosphate kinase [EC:2.7.4.6]
ep456.comp56417_c0_seq2	K00940|E2.7.4.6, ndk|http://www.genome.jp/dbget-bin/www_bget?ko:K00940	ndk, NME; nucleoside-diphosphate kinase [EC:2.7.4.6]
ep123.comp45982_c0_seq1	K00940|E2.7.4.6, ndk|http://www.genome.jp/dbget-bin/www_bget?ko:K00940	ndk, NME; nucleoside-diphosphate kinase [EC:2.7.4.6]
ep456.comp58456_c0_seq6	K00942|E2.7.4.8, gmk|http://www.genome.jp/dbget-bin/www_bget?ko:K00942	E2.7.4.8, gmk; guanylate kinase [EC:2.7.4.8]
ep456.comp58456_c0_seq7	K00942|E2.7.4.8, gmk|http://www.genome.jp/dbget-bin/www_bget?ko:K00942	E2.7.4.8, gmk; guanylate kinase [EC:2.7.4.8]
ep456.comp58456_c0_seq8	K00942|E2.7.4.8, gmk|http://www.genome.jp/dbget-bin/www_bget?ko:K00942	E2.7.4.8, gmk; guanylate kinase [EC:2.7.4.8]
CL8031Contig1	K00942|E2.7.4.8, gmk|http://www.genome.jp/dbget-bin/www_bget?ko:K00942	E2.7.4.8, gmk; guanylate kinase [EC:2.7.4.8]
CL8102Contig1	K00942|E2.7.4.8, gmk|http://www.genome.jp/dbget-bin/www_bget?ko:K00942	E2.7.4.8, gmk; guanylate kinase [EC:2.7.4.8]
ep123.comp45202_c0_seq17	K00942|E2.7.4.8, gmk|http://www.genome.jp/dbget-bin/www_bget?ko:K00942	E2.7.4.8, gmk; guanylate kinase [EC:2.7.4.8]
CL8033Contig1	K00942|E2.7.4.8, gmk|http://www.genome.jp/dbget-bin/www_bget?ko:K00942	E2.7.4.8, gmk; guanylate kinase [EC:2.7.4.8]
ep123.comp47095_c0_seq3	K00942|E2.7.4.8, gmk|http://www.genome.jp/dbget-bin/www_bget?ko:K00942	E2.7.4.8, gmk; guanylate kinase [EC:2.7.4.8]
ep123.comp47095_c0_seq1	K00942|E2.7.4.8, gmk|http://www.genome.jp/dbget-bin/www_bget?ko:K00942	E2.7.4.8, gmk; guanylate kinase [EC:2.7.4.8]
ep123.comp45202_c0_seq21	K00942|E2.7.4.8, gmk|http://www.genome.jp/dbget-bin/www_bget?ko:K00942	E2.7.4.8, gmk; guanylate kinase [EC:2.7.4.8]
ep456.comp58456_c0_seq10	K00942|E2.7.4.8, gmk|http://www.genome.jp/dbget-bin/www_bget?ko:K00942	E2.7.4.8, gmk; guanylate kinase [EC:2.7.4.8]
ep123.comp39668_c0_seq1	K00942|E2.7.4.8, gmk|http://www.genome.jp/dbget-bin/www_bget?ko:K00942	E2.7.4.8, gmk; guanylate kinase [EC:2.7.4.8]
ep456.comp57802_c0_seq1	K00943|E2.7.4.9, tmk|http://www.genome.jp/dbget-bin/www_bget?ko:K00943	tmk, DTYMK; dTMP kinase [EC:2.7.4.9]
ep123.comp49605_c0_seq3	K00943|E2.7.4.9, tmk|http://www.genome.jp/dbget-bin/www_bget?ko:K00943	tmk, DTYMK; dTMP kinase [EC:2.7.4.9]
ep456.comp47270_c0_seq2	K00948|PRPS, prsA|http://www.genome.jp/dbget-bin/www_bget?ko:K00948	PRPS, prsA; ribose-phosphate pyrophosphokinase [EC:2.7.6.1]
ep456.comp47270_c0_seq5	K00948|PRPS, prsA|http://www.genome.jp/dbget-bin/www_bget?ko:K00948	PRPS, prsA; ribose-phosphate pyrophosphokinase [EC:2.7.6.1]
ep123.comp46777_c0_seq1	K00948|PRPS, prsA|http://www.genome.jp/dbget-bin/www_bget?ko:K00948	PRPS, prsA; ribose-phosphate pyrophosphokinase [EC:2.7.6.1]
ep456.comp774808_c0_seq1	K00948|PRPS, prsA|http://www.genome.jp/dbget-bin/www_bget?ko:K00948	PRPS, prsA; ribose-phosphate pyrophosphokinase [EC:2.7.6.1]
CL6796Contig1	K00948|PRPS, prsA|http://www.genome.jp/dbget-bin/www_bget?ko:K00948	PRPS, prsA; ribose-phosphate pyrophosphokinase [EC:2.7.6.1]
CL195Contig1	K00949|E2.7.6.2, THI80|http://www.genome.jp/dbget-bin/www_bget?ko:K00949	thiN, TPK1, THI80; thiamine pyrophosphokinase [EC:2.7.6.2]
CL195Contig2	K00949|E2.7.6.2, THI80|http://www.genome.jp/dbget-bin/www_bget?ko:K00949	thiN, TPK1, THI80; thiamine pyrophosphokinase [EC:2.7.6.2]
ep456.comp59190_c0_seq6	K00949|E2.7.6.2, THI80|http://www.genome.jp/dbget-bin/www_bget?ko:K00949	thiN, TPK1, THI80; thiamine pyrophosphokinase [EC:2.7.6.2]
ep456.comp59190_c0_seq1	K00949|E2.7.6.2, THI80|http://www.genome.jp/dbget-bin/www_bget?ko:K00949	thiN, TPK1, THI80; thiamine pyrophosphokinase [EC:2.7.6.2]
ep456.comp59190_c0_seq2	K00949|E2.7.6.2, THI80|http://www.genome.jp/dbget-bin/www_bget?ko:K00949	thiN, TPK1, THI80; thiamine pyrophosphokinase [EC:2.7.6.2]
ep123.comp46217_c0_seq20	K00949|E2.7.6.2, THI80|http://www.genome.jp/dbget-bin/www_bget?ko:K00949	thiN, TPK1, THI80; thiamine pyrophosphokinase [EC:2.7.6.2]
ep123.comp46217_c0_seq14	K00949|E2.7.6.2, THI80|http://www.genome.jp/dbget-bin/www_bget?ko:K00949	thiN, TPK1, THI80; thiamine pyrophosphokinase [EC:2.7.6.2]
ep123.comp46217_c0_seq17	K00949|E2.7.6.2, THI80|http://www.genome.jp/dbget-bin/www_bget?ko:K00949	thiN, TPK1, THI80; thiamine pyrophosphokinase [EC:2.7.6.2]
ep123.comp46217_c0_seq24	K00949|E2.7.6.2, THI80|http://www.genome.jp/dbget-bin/www_bget?ko:K00949	thiN, TPK1, THI80; thiamine pyrophosphokinase [EC:2.7.6.2]
ep123.comp46217_c0_seq25	K00949|E2.7.6.2, THI80|http://www.genome.jp/dbget-bin/www_bget?ko:K00949	thiN, TPK1, THI80; thiamine pyrophosphokinase [EC:2.7.6.2]
ep123.comp46217_c0_seq21	K00949|E2.7.6.2, THI80|http://www.genome.jp/dbget-bin/www_bget?ko:K00949	thiN, TPK1, THI80; thiamine pyrophosphokinase [EC:2.7.6.2]
ep456.comp59190_c0_seq15	K00949|E2.7.6.2, THI80|http://www.genome.jp/dbget-bin/www_bget?ko:K00949	thiN, TPK1, THI80; thiamine pyrophosphokinase [EC:2.7.6.2]
ep123.comp46217_c0_seq16	K00949|E2.7.6.2, THI80|http://www.genome.jp/dbget-bin/www_bget?ko:K00949	thiN, TPK1, THI80; thiamine pyrophosphokinase [EC:2.7.6.2]
ep123.comp46217_c0_seq12	K00949|E2.7.6.2, THI80|http://www.genome.jp/dbget-bin/www_bget?ko:K00949	thiN, TPK1, THI80; thiamine pyrophosphokinase [EC:2.7.6.2]
ep123.comp46217_c0_seq11	K00949|E2.7.6.2, THI80|http://www.genome.jp/dbget-bin/www_bget?ko:K00949	thiN, TPK1, THI80; thiamine pyrophosphokinase [EC:2.7.6.2]
ep456.comp59190_c0_seq13	K00949|E2.7.6.2, THI80|http://www.genome.jp/dbget-bin/www_bget?ko:K00949	thiN, TPK1, THI80; thiamine pyrophosphokinase [EC:2.7.6.2]
ep123.comp46217_c0_seq7	K00949|E2.7.6.2, THI80|http://www.genome.jp/dbget-bin/www_bget?ko:K00949	thiN, TPK1, THI80; thiamine pyrophosphokinase [EC:2.7.6.2]
ep123.comp46217_c0_seq8	K00949|E2.7.6.2, THI80|http://www.genome.jp/dbget-bin/www_bget?ko:K00949	thiN, TPK1, THI80; thiamine pyrophosphokinase [EC:2.7.6.2]
ep456.comp59190_c0_seq22	K00949|E2.7.6.2, THI80|http://www.genome.jp/dbget-bin/www_bget?ko:K00949	thiN, TPK1, THI80; thiamine pyrophosphokinase [EC:2.7.6.2]
ep456.comp59190_c0_seq21	K00949|E2.7.6.2, THI80|http://www.genome.jp/dbget-bin/www_bget?ko:K00949	thiN, TPK1, THI80; thiamine pyrophosphokinase [EC:2.7.6.2]
ep123.comp49859_c0_seq5	K00962|pnp, PNPT1|http://www.genome.jp/dbget-bin/www_bget?ko:K00962	pnp, PNPT1; polyribonucleotide nucleotidyltransferase [EC:2.7.7.8]
ep456.comp59025_c0_seq1	K00962|pnp, PNPT1|http://www.genome.jp/dbget-bin/www_bget?ko:K00962	pnp, PNPT1; polyribonucleotide nucleotidyltransferase [EC:2.7.7.8]
ep456.comp59025_c0_seq2	K00962|pnp, PNPT1|http://www.genome.jp/dbget-bin/www_bget?ko:K00962	pnp, PNPT1; polyribonucleotide nucleotidyltransferase [EC:2.7.7.8]
ep456.comp59025_c0_seq8	K00962|pnp, PNPT1|http://www.genome.jp/dbget-bin/www_bget?ko:K00962	pnp, PNPT1; polyribonucleotide nucleotidyltransferase [EC:2.7.7.8]
ep456.comp55210_c0_seq1	K00962|pnp, PNPT1|http://www.genome.jp/dbget-bin/www_bget?ko:K00962	pnp, PNPT1; polyribonucleotide nucleotidyltransferase [EC:2.7.7.8]
ep123.comp38367_c0_seq1	K00963|UGP2, galU, galF|http://www.genome.jp/dbget-bin/www_bget?ko:K00963	UGP2, galU, galF; UTP--glucose-1-phosphate uridylyltransferase [EC:2.7.7.9]
ep456.comp51251_c0_seq1	K00965|galT, GALT|http://www.genome.jp/dbget-bin/www_bget?ko:K00965	galT, GALT; UDPglucose--hexose-1-phosphate uridylyltransferase [EC:2.7.7.12]
ep123.comp44425_c0_seq1	K00965|galT, GALT|http://www.genome.jp/dbget-bin/www_bget?ko:K00965	galT, GALT; UDPglucose--hexose-1-phosphate uridylyltransferase [EC:2.7.7.12]
ep123.comp507657_c0_seq1	K00966|GMPP|http://www.genome.jp/dbget-bin/www_bget?ko:K00966	GMPP; mannose-1-phosphate guanylyltransferase [EC:2.7.7.13]
CL8084Contig1	K00966|GMPP|http://www.genome.jp/dbget-bin/www_bget?ko:K00966	GMPP; mannose-1-phosphate guanylyltransferase [EC:2.7.7.13]
ep123.comp50424_c1_seq1	K00966|GMPP|http://www.genome.jp/dbget-bin/www_bget?ko:K00966	GMPP; mannose-1-phosphate guanylyltransferase [EC:2.7.7.13]
ep123.comp50424_c1_seq2	K00966|GMPP|http://www.genome.jp/dbget-bin/www_bget?ko:K00966	GMPP; mannose-1-phosphate guanylyltransferase [EC:2.7.7.13]
ep456.comp59652_c0_seq1	K00966|GMPP|http://www.genome.jp/dbget-bin/www_bget?ko:K00966	GMPP; mannose-1-phosphate guanylyltransferase [EC:2.7.7.13]
ep456.comp59652_c0_seq2	K00966|GMPP|http://www.genome.jp/dbget-bin/www_bget?ko:K00966	GMPP; mannose-1-phosphate guanylyltransferase [EC:2.7.7.13]
ep456.comp53549_c1_seq1	K00966|GMPP|http://www.genome.jp/dbget-bin/www_bget?ko:K00966	GMPP; mannose-1-phosphate guanylyltransferase [EC:2.7.7.13]
ep456.comp52659_c0_seq1	K00967|E2.7.7.14, PCYT2|http://www.genome.jp/dbget-bin/www_bget?ko:K00967	PCYT2; ethanolamine-phosphate cytidylyltransferase [EC:2.7.7.14]
ep123.comp44442_c0_seq2	K00967|E2.7.7.14, PCYT2|http://www.genome.jp/dbget-bin/www_bget?ko:K00967	PCYT2; ethanolamine-phosphate cytidylyltransferase [EC:2.7.7.14]
ep123.comp23948_c0_seq1	K00968|E2.7.7.15, PCYT1|http://www.genome.jp/dbget-bin/www_bget?ko:K00968	PCYT1; choline-phosphate cytidylyltransferase [EC:2.7.7.15]
ep123.comp34280_c0_seq1	K00968|E2.7.7.15, PCYT1|http://www.genome.jp/dbget-bin/www_bget?ko:K00968	PCYT1; choline-phosphate cytidylyltransferase [EC:2.7.7.15]
ep123.comp24310_c0_seq1	K00968|E2.7.7.15, PCYT1|http://www.genome.jp/dbget-bin/www_bget?ko:K00968	PCYT1; choline-phosphate cytidylyltransferase [EC:2.7.7.15]
ep456.comp47353_c0_seq1	K00968|E2.7.7.15, PCYT1|http://www.genome.jp/dbget-bin/www_bget?ko:K00968	PCYT1; choline-phosphate cytidylyltransferase [EC:2.7.7.15]
ep456.comp39993_c0_seq2	K00968|E2.7.7.15, PCYT1|http://www.genome.jp/dbget-bin/www_bget?ko:K00968	PCYT1; choline-phosphate cytidylyltransferase [EC:2.7.7.15]
ep123.comp43778_c0_seq2	K00972|UAP1|http://www.genome.jp/dbget-bin/www_bget?ko:K00972	UAP1; UDP-N-acetylglucosamine pyrophosphorylase [EC:2.7.7.23]
ep123.comp43778_c0_seq5	K00972|UAP1|http://www.genome.jp/dbget-bin/www_bget?ko:K00972	UAP1; UDP-N-acetylglucosamine pyrophosphorylase [EC:2.7.7.23]
ep123.comp46302_c0_seq6	K00975|glgC|http://www.genome.jp/dbget-bin/www_bget?ko:K00975	glgC; glucose-1-phosphate adenylyltransferase [EC:2.7.7.27]
ep123.comp46302_c0_seq4	K00975|glgC|http://www.genome.jp/dbget-bin/www_bget?ko:K00975	glgC; glucose-1-phosphate adenylyltransferase [EC:2.7.7.27]
ep123.comp46302_c0_seq2	K00975|glgC|http://www.genome.jp/dbget-bin/www_bget?ko:K00975	glgC; glucose-1-phosphate adenylyltransferase [EC:2.7.7.27]
ep123.comp46302_c0_seq3	K00975|glgC|http://www.genome.jp/dbget-bin/www_bget?ko:K00975	glgC; glucose-1-phosphate adenylyltransferase [EC:2.7.7.27]
CL10244Contig1	K00975|glgC|http://www.genome.jp/dbget-bin/www_bget?ko:K00975	glgC; glucose-1-phosphate adenylyltransferase [EC:2.7.7.27]
ep456.comp45324_c0_seq2	K00975|glgC|http://www.genome.jp/dbget-bin/www_bget?ko:K00975	glgC; glucose-1-phosphate adenylyltransferase [EC:2.7.7.27]
ep456.comp45324_c0_seq3	K00975|glgC|http://www.genome.jp/dbget-bin/www_bget?ko:K00975	glgC; glucose-1-phosphate adenylyltransferase [EC:2.7.7.27]
ep123.comp46208_c0_seq1	K00975|glgC|http://www.genome.jp/dbget-bin/www_bget?ko:K00975	glgC; glucose-1-phosphate adenylyltransferase [EC:2.7.7.27]
ep456.comp53553_c0_seq1	K00975|glgC|http://www.genome.jp/dbget-bin/www_bget?ko:K00975	glgC; glucose-1-phosphate adenylyltransferase [EC:2.7.7.27]
CL11018Contig1	K00975|glgC|http://www.genome.jp/dbget-bin/www_bget?ko:K00975	glgC; glucose-1-phosphate adenylyltransferase [EC:2.7.7.27]
ep123.comp45804_c0_seq4	K00975|glgC|http://www.genome.jp/dbget-bin/www_bget?ko:K00975	glgC; glucose-1-phosphate adenylyltransferase [EC:2.7.7.27]
ep123.comp45804_c0_seq2	K00975|glgC|http://www.genome.jp/dbget-bin/www_bget?ko:K00975	glgC; glucose-1-phosphate adenylyltransferase [EC:2.7.7.27]
ep456.comp52994_c0_seq1	K00979|kdsB|http://www.genome.jp/dbget-bin/www_bget?ko:K00979	kdsB; 3-deoxy-manno-octulosonate cytidylyltransferase (CMP-KDO synthetase) [EC:2.7.7.38]
ep123.comp39890_c0_seq2	K00979|kdsB|http://www.genome.jp/dbget-bin/www_bget?ko:K00979	kdsB; 3-deoxy-manno-octulosonate cytidylyltransferase (CMP-KDO synthetase) [EC:2.7.7.38]
ep123.comp39890_c0_seq1	K00979|kdsB|http://www.genome.jp/dbget-bin/www_bget?ko:K00979	kdsB; 3-deoxy-manno-octulosonate cytidylyltransferase (CMP-KDO synthetase) [EC:2.7.7.38]
CL389Contig2	K00981|E2.7.7.41, CDS1, cdsA|http://www.genome.jp/dbget-bin/www_bget?ko:K00981	E2.7.7.41, CDS1, CDS2, cdsA; phosphatidate cytidylyltransferase [EC:2.7.7.41]
CL389Contig1	K00981|E2.7.7.41, CDS1, cdsA|http://www.genome.jp/dbget-bin/www_bget?ko:K00981	E2.7.7.41, CDS1, CDS2, cdsA; phosphatidate cytidylyltransferase [EC:2.7.7.41]
ep456.comp59827_c0_seq18	K00981|E2.7.7.41, CDS1, cdsA|http://www.genome.jp/dbget-bin/www_bget?ko:K00981	E2.7.7.41, CDS1, CDS2, cdsA; phosphatidate cytidylyltransferase [EC:2.7.7.41]
ep456.comp59827_c0_seq13	K00981|E2.7.7.41, CDS1, cdsA|http://www.genome.jp/dbget-bin/www_bget?ko:K00981	E2.7.7.41, CDS1, CDS2, cdsA; phosphatidate cytidylyltransferase [EC:2.7.7.41]
ep456.comp59827_c0_seq10	K00981|E2.7.7.41, CDS1, cdsA|http://www.genome.jp/dbget-bin/www_bget?ko:K00981	E2.7.7.41, CDS1, CDS2, cdsA; phosphatidate cytidylyltransferase [EC:2.7.7.41]
ep456.comp59827_c0_seq17	K00981|E2.7.7.41, CDS1, cdsA|http://www.genome.jp/dbget-bin/www_bget?ko:K00981	E2.7.7.41, CDS1, CDS2, cdsA; phosphatidate cytidylyltransferase [EC:2.7.7.41]
ep456.comp59827_c0_seq16	K00981|E2.7.7.41, CDS1, cdsA|http://www.genome.jp/dbget-bin/www_bget?ko:K00981	E2.7.7.41, CDS1, CDS2, cdsA; phosphatidate cytidylyltransferase [EC:2.7.7.41]
ep456.comp59827_c0_seq15	K00981|E2.7.7.41, CDS1, cdsA|http://www.genome.jp/dbget-bin/www_bget?ko:K00981	E2.7.7.41, CDS1, CDS2, cdsA; phosphatidate cytidylyltransferase [EC:2.7.7.41]
ep123.comp49869_c0_seq1	K00981|E2.7.7.41, CDS1, cdsA|http://www.genome.jp/dbget-bin/www_bget?ko:K00981	E2.7.7.41, CDS1, CDS2, cdsA; phosphatidate cytidylyltransferase [EC:2.7.7.41]
ep123.comp49869_c0_seq5	K00981|E2.7.7.41, CDS1, cdsA|http://www.genome.jp/dbget-bin/www_bget?ko:K00981	E2.7.7.41, CDS1, CDS2, cdsA; phosphatidate cytidylyltransferase [EC:2.7.7.41]
ep123.comp49869_c0_seq4	K00981|E2.7.7.41, CDS1, cdsA|http://www.genome.jp/dbget-bin/www_bget?ko:K00981	E2.7.7.41, CDS1, CDS2, cdsA; phosphatidate cytidylyltransferase [EC:2.7.7.41]
ep123.comp38495_c0_seq1	K00991|ispD|http://www.genome.jp/dbget-bin/www_bget?ko:K00991	ispD; 2-C-methyl-D-erythritol 4-phosphate cytidylyltransferase [EC:2.7.7.60]
ep123.comp38495_c0_seq2	K00991|ispD|http://www.genome.jp/dbget-bin/www_bget?ko:K00991	ispD; 2-C-methyl-D-erythritol 4-phosphate cytidylyltransferase [EC:2.7.7.60]
ep456.comp56923_c0_seq8	K00993|EPT1|http://www.genome.jp/dbget-bin/www_bget?ko:K00993	EPT1; ethanolaminephosphotransferase [EC:2.7.8.1]
ep456.comp56923_c0_seq3	K00993|EPT1|http://www.genome.jp/dbget-bin/www_bget?ko:K00993	EPT1; ethanolaminephosphotransferase [EC:2.7.8.1]
ep456.comp56923_c0_seq7	K00993|EPT1|http://www.genome.jp/dbget-bin/www_bget?ko:K00993	EPT1; ethanolaminephosphotransferase [EC:2.7.8.1]
ep456.comp56923_c0_seq6	K00993|EPT1|http://www.genome.jp/dbget-bin/www_bget?ko:K00993	EPT1; ethanolaminephosphotransferase [EC:2.7.8.1]
ep123.comp41985_c0_seq1	K00993|EPT1|http://www.genome.jp/dbget-bin/www_bget?ko:K00993	EPT1; ethanolaminephosphotransferase [EC:2.7.8.1]
CL3082Contig1	K00993|EPT1|http://www.genome.jp/dbget-bin/www_bget?ko:K00993	EPT1; ethanolaminephosphotransferase [EC:2.7.8.1]
ep123.comp40097_c0_seq1	K00995|E2.7.8.5, pgsA|http://www.genome.jp/dbget-bin/www_bget?ko:K00995	E2.7.8.5, pgsA, PGS1; CDP-diacylglycerol--glycerol-3-phosphate 3-phosphatidyltransferase [EC:2.7.8.5]
ep123.comp40097_c0_seq2	K00995|E2.7.8.5, pgsA|http://www.genome.jp/dbget-bin/www_bget?ko:K00995	E2.7.8.5, pgsA, PGS1; CDP-diacylglycerol--glycerol-3-phosphate 3-phosphatidyltransferase [EC:2.7.8.5]
ep456.comp50216_c0_seq1	K00995|E2.7.8.5, pgsA|http://www.genome.jp/dbget-bin/www_bget?ko:K00995	E2.7.8.5, pgsA, PGS1; CDP-diacylglycerol--glycerol-3-phosphate 3-phosphatidyltransferase [EC:2.7.8.5]
ep123.comp35910_c0_seq3	K00999|E2.7.8.11|http://www.genome.jp/dbget-bin/www_bget?ko:K00999	CDIPT; CDP-diacylglycerol--inositol 3-phosphatidyltransferase [EC:2.7.8.11]
ep123.comp35910_c0_seq2	K00999|E2.7.8.11|http://www.genome.jp/dbget-bin/www_bget?ko:K00999	CDIPT; CDP-diacylglycerol--inositol 3-phosphatidyltransferase [EC:2.7.8.11]
ep123.comp35910_c0_seq1	K00999|E2.7.8.11|http://www.genome.jp/dbget-bin/www_bget?ko:K00999	CDIPT; CDP-diacylglycerol--inositol 3-phosphatidyltransferase [EC:2.7.8.11]
ep456.comp58577_c2_seq10	K01000|mraY|http://www.genome.jp/dbget-bin/www_bget?ko:K01000	mraY; phospho-N-acetylmuramoyl-pentapeptide-transferase [EC:2.7.8.13]
ep456.comp58577_c2_seq16	K01000|mraY|http://www.genome.jp/dbget-bin/www_bget?ko:K01000	mraY; phospho-N-acetylmuramoyl-pentapeptide-transferase [EC:2.7.8.13]
ep123.comp45062_c1_seq5	K01000|mraY|http://www.genome.jp/dbget-bin/www_bget?ko:K01000	mraY; phospho-N-acetylmuramoyl-pentapeptide-transferase [EC:2.7.8.13]
ep123.comp45062_c1_seq6	K01000|mraY|http://www.genome.jp/dbget-bin/www_bget?ko:K01000	mraY; phospho-N-acetylmuramoyl-pentapeptide-transferase [EC:2.7.8.13]
ep456.comp55352_c0_seq1	K01001|ALG7|http://www.genome.jp/dbget-bin/www_bget?ko:K01001	ALG7; UDP-N-acetylglucosamine--dolichyl-phosphate N-acetylglucosaminephosphotransferase [EC:2.7.8.15] GlcNAc a1- PP-Dol
ep456.comp57790_c0_seq8	K01006|ppdK|http://www.genome.jp/dbget-bin/www_bget?ko:K01006	ppdK; pyruvate, orthophosphate dikinase [EC:2.7.9.1]
ep456.comp57790_c0_seq9	K01006|ppdK|http://www.genome.jp/dbget-bin/www_bget?ko:K01006	ppdK; pyruvate, orthophosphate dikinase [EC:2.7.9.1]
ep456.comp57790_c0_seq6	K01006|ppdK|http://www.genome.jp/dbget-bin/www_bget?ko:K01006	ppdK; pyruvate, orthophosphate dikinase [EC:2.7.9.1]
ep456.comp57790_c0_seq1	K01006|ppdK|http://www.genome.jp/dbget-bin/www_bget?ko:K01006	ppdK; pyruvate, orthophosphate dikinase [EC:2.7.9.1]
ep456.comp57790_c0_seq3	K01006|ppdK|http://www.genome.jp/dbget-bin/www_bget?ko:K01006	ppdK; pyruvate, orthophosphate dikinase [EC:2.7.9.1]
ep456.comp57790_c0_seq12	K01006|ppdK|http://www.genome.jp/dbget-bin/www_bget?ko:K01006	ppdK; pyruvate, orthophosphate dikinase [EC:2.7.9.1]
ep456.comp57790_c0_seq10	K01006|ppdK|http://www.genome.jp/dbget-bin/www_bget?ko:K01006	ppdK; pyruvate, orthophosphate dikinase [EC:2.7.9.1]
ep456.comp57790_c0_seq11	K01006|ppdK|http://www.genome.jp/dbget-bin/www_bget?ko:K01006	ppdK; pyruvate, orthophosphate dikinase [EC:2.7.9.1]
ep456.comp966342_c0_seq1	K01008|selD, SEPHS|http://www.genome.jp/dbget-bin/www_bget?ko:K01008	selD, SEPHS; selenide, water dikinase [EC:2.7.9.3]
ep456.comp50442_c0_seq1	K01011|TST, MPST, sseA|http://www.genome.jp/dbget-bin/www_bget?ko:K01011	TST, MPST, sseA; thiosulfate/3-mercaptopyruvate sulfurtransferase [EC:2.8.1.1 2.8.1.2]
ep456.comp58357_c0_seq7	K01012|E2.8.1.6, bioB|http://www.genome.jp/dbget-bin/www_bget?ko:K01012	bioB; biotin synthase [EC:2.8.1.6]
ep456.comp58357_c0_seq4	K01012|E2.8.1.6, bioB|http://www.genome.jp/dbget-bin/www_bget?ko:K01012	bioB; biotin synthase [EC:2.8.1.6]
ep456.comp58357_c0_seq2	K01012|E2.8.1.6, bioB|http://www.genome.jp/dbget-bin/www_bget?ko:K01012	bioB; biotin synthase [EC:2.8.1.6]
ep456.comp58357_c0_seq3	K01012|E2.8.1.6, bioB|http://www.genome.jp/dbget-bin/www_bget?ko:K01012	bioB; biotin synthase [EC:2.8.1.6]
ep456.comp58357_c0_seq1	K01012|E2.8.1.6, bioB|http://www.genome.jp/dbget-bin/www_bget?ko:K01012	bioB; biotin synthase [EC:2.8.1.6]
ep123.comp38176_c0_seq1	K01047|PLA2G|http://www.genome.jp/dbget-bin/www_bget?ko:K01047	PLA2G, SPLA2; secretory phospholipase A2 [EC:3.1.1.4]
ep456.comp48905_c0_seq1	K01051|E3.1.1.11|http://www.genome.jp/dbget-bin/www_bget?ko:K01051	E3.1.1.11; pectinesterase [EC:3.1.1.11]
ep456.comp48905_c0_seq3	K01051|E3.1.1.11|http://www.genome.jp/dbget-bin/www_bget?ko:K01051	E3.1.1.11; pectinesterase [EC:3.1.1.11]
ep123.comp40419_c0_seq1	K01051|E3.1.1.11|http://www.genome.jp/dbget-bin/www_bget?ko:K01051	E3.1.1.11; pectinesterase [EC:3.1.1.11]
ep123.comp44011_c0_seq1	K01051|E3.1.1.11|http://www.genome.jp/dbget-bin/www_bget?ko:K01051	E3.1.1.11; pectinesterase [EC:3.1.1.11]
ep456.comp58852_c0_seq1	K01051|E3.1.1.11|http://www.genome.jp/dbget-bin/www_bget?ko:K01051	E3.1.1.11; pectinesterase [EC:3.1.1.11]
ep456.comp27861_c0_seq1	K01051|E3.1.1.11|http://www.genome.jp/dbget-bin/www_bget?ko:K01051	E3.1.1.11; pectinesterase [EC:3.1.1.11]
ep123.comp40315_c0_seq2	K01051|E3.1.1.11|http://www.genome.jp/dbget-bin/www_bget?ko:K01051	E3.1.1.11; pectinesterase [EC:3.1.1.11]
ep456.comp558071_c0_seq1	K01051|E3.1.1.11|http://www.genome.jp/dbget-bin/www_bget?ko:K01051	E3.1.1.11; pectinesterase [EC:3.1.1.11]
ep456.comp17416_c0_seq1	K01051|E3.1.1.11|http://www.genome.jp/dbget-bin/www_bget?ko:K01051	E3.1.1.11; pectinesterase [EC:3.1.1.11]
ep456.comp56534_c1_seq3	K01051|E3.1.1.11|http://www.genome.jp/dbget-bin/www_bget?ko:K01051	E3.1.1.11; pectinesterase [EC:3.1.1.11]
ep456.comp43879_c0_seq2	K01051|E3.1.1.11|http://www.genome.jp/dbget-bin/www_bget?ko:K01051	E3.1.1.11; pectinesterase [EC:3.1.1.11]
ep123.comp40419_c1_seq1	K01051|E3.1.1.11|http://www.genome.jp/dbget-bin/www_bget?ko:K01051	E3.1.1.11; pectinesterase [EC:3.1.1.11]
ep123.comp49475_c0_seq1	K01051|E3.1.1.11|http://www.genome.jp/dbget-bin/www_bget?ko:K01051	E3.1.1.11; pectinesterase [EC:3.1.1.11]
CL7973Contig1	K01051|E3.1.1.11|http://www.genome.jp/dbget-bin/www_bget?ko:K01051	E3.1.1.11; pectinesterase [EC:3.1.1.11]
ep123.comp46560_c0_seq1	K01051|E3.1.1.11|http://www.genome.jp/dbget-bin/www_bget?ko:K01051	E3.1.1.11; pectinesterase [EC:3.1.1.11]
ep456.comp56534_c0_seq1	K01051|E3.1.1.11|http://www.genome.jp/dbget-bin/www_bget?ko:K01051	E3.1.1.11; pectinesterase [EC:3.1.1.11]
CL8604Contig1	K01056|PTH1, pth, spoVC|http://www.genome.jp/dbget-bin/www_bget?ko:K01056	PTH1, pth, spoVC; peptidyl-tRNA hydrolase, PTH1 family [EC:3.1.1.29]
ep456.comp51412_c0_seq3	K01056|PTH1, pth, spoVC|http://www.genome.jp/dbget-bin/www_bget?ko:K01056	PTH1, pth, spoVC; peptidyl-tRNA hydrolase, PTH1 family [EC:3.1.1.29]
ep456.comp51412_c0_seq2	K01056|PTH1, pth, spoVC|http://www.genome.jp/dbget-bin/www_bget?ko:K01056	PTH1, pth, spoVC; peptidyl-tRNA hydrolase, PTH1 family [EC:3.1.1.29]
ep123.comp43943_c0_seq1	K01057|PGLS, pgl, devB|http://www.genome.jp/dbget-bin/www_bget?ko:K01057	PGLS, pgl, devB; 6-phosphogluconolactonase [EC:3.1.1.31]
ep456.comp51931_c0_seq1	K01057|PGLS, pgl, devB|http://www.genome.jp/dbget-bin/www_bget?ko:K01057	PGLS, pgl, devB; 6-phosphogluconolactonase [EC:3.1.1.31]
ep456.comp52235_c1_seq1	K01057|PGLS, pgl, devB|http://www.genome.jp/dbget-bin/www_bget?ko:K01057	PGLS, pgl, devB; 6-phosphogluconolactonase [EC:3.1.1.31]
ep456.comp52803_c0_seq2	K01057|PGLS, pgl, devB|http://www.genome.jp/dbget-bin/www_bget?ko:K01057	PGLS, pgl, devB; 6-phosphogluconolactonase [EC:3.1.1.31]
ep123.comp40105_c1_seq2	K01057|PGLS, pgl, devB|http://www.genome.jp/dbget-bin/www_bget?ko:K01057	PGLS, pgl, devB; 6-phosphogluconolactonase [EC:3.1.1.31]
ep123.comp40105_c1_seq1	K01057|PGLS, pgl, devB|http://www.genome.jp/dbget-bin/www_bget?ko:K01057	PGLS, pgl, devB; 6-phosphogluconolactonase [EC:3.1.1.31]
ep123.comp40105_c0_seq1	K01057|PGLS, pgl, devB|http://www.genome.jp/dbget-bin/www_bget?ko:K01057	PGLS, pgl, devB; 6-phosphogluconolactonase [EC:3.1.1.31]
CL2Contig21	K01058|pldA|http://www.genome.jp/dbget-bin/www_bget?ko:K01058	pldA; phospholipase A1 [EC:3.1.1.32 3.1.1.4]
ep123.comp24889_c0_seq1	K01061|E3.1.1.45|http://www.genome.jp/dbget-bin/www_bget?ko:K01061	E3.1.1.45; carboxymethylenebutenolidase [EC:3.1.1.45]
ep123.comp47000_c0_seq1	K01061|E3.1.1.45|http://www.genome.jp/dbget-bin/www_bget?ko:K01061	E3.1.1.45; carboxymethylenebutenolidase [EC:3.1.1.45]
ep456.comp55685_c0_seq1	K01061|E3.1.1.45|http://www.genome.jp/dbget-bin/www_bget?ko:K01061	E3.1.1.45; carboxymethylenebutenolidase [EC:3.1.1.45]
ep123.comp47000_c0_seq2	K01061|E3.1.1.45|http://www.genome.jp/dbget-bin/www_bget?ko:K01061	E3.1.1.45; carboxymethylenebutenolidase [EC:3.1.1.45]
ep123.comp40694_c0_seq1	K01069|E3.1.2.6, gloB|http://www.genome.jp/dbget-bin/www_bget?ko:K01069	E3.1.2.6, gloB; hydroxyacylglutathione hydrolase [EC:3.1.2.6]
ep456.comp54238_c0_seq1	K01070|frmB, ESD, fghA|http://www.genome.jp/dbget-bin/www_bget?ko:K01070	frmB, ESD, fghA; S-formylglutathione hydrolase [EC:3.1.2.12]
ep456.comp57905_c2_seq3	K01074|PPT|http://www.genome.jp/dbget-bin/www_bget?ko:K01074	PPT; palmitoyl-protein thioesterase [EC:3.1.2.22]
ep456.comp57905_c2_seq7	K01074|PPT|http://www.genome.jp/dbget-bin/www_bget?ko:K01074	PPT; palmitoyl-protein thioesterase [EC:3.1.2.22]
ep456.comp57905_c2_seq8	K01074|PPT|http://www.genome.jp/dbget-bin/www_bget?ko:K01074	PPT; palmitoyl-protein thioesterase [EC:3.1.2.22]
ep456.comp57905_c2_seq9	K01074|PPT|http://www.genome.jp/dbget-bin/www_bget?ko:K01074	PPT; palmitoyl-protein thioesterase [EC:3.1.2.22]
ep456.comp57905_c2_seq35	K01074|PPT|http://www.genome.jp/dbget-bin/www_bget?ko:K01074	PPT; palmitoyl-protein thioesterase [EC:3.1.2.22]
ep123.comp40444_c0_seq1	K01074|PPT|http://www.genome.jp/dbget-bin/www_bget?ko:K01074	PPT; palmitoyl-protein thioesterase [EC:3.1.2.22]
ep456.comp57905_c2_seq25	K01074|PPT|http://www.genome.jp/dbget-bin/www_bget?ko:K01074	PPT; palmitoyl-protein thioesterase [EC:3.1.2.22]
ep456.comp57905_c2_seq27	K01074|PPT|http://www.genome.jp/dbget-bin/www_bget?ko:K01074	PPT; palmitoyl-protein thioesterase [EC:3.1.2.22]
ep456.comp57905_c2_seq21	K01074|PPT|http://www.genome.jp/dbget-bin/www_bget?ko:K01074	PPT; palmitoyl-protein thioesterase [EC:3.1.2.22]
ep123.comp45454_c0_seq1	K01074|PPT|http://www.genome.jp/dbget-bin/www_bget?ko:K01074	PPT; palmitoyl-protein thioesterase [EC:3.1.2.22]
ep456.comp57905_c2_seq16	K01074|PPT|http://www.genome.jp/dbget-bin/www_bget?ko:K01074	PPT; palmitoyl-protein thioesterase [EC:3.1.2.22]
ep456.comp57905_c2_seq10	K01074|PPT|http://www.genome.jp/dbget-bin/www_bget?ko:K01074	PPT; palmitoyl-protein thioesterase [EC:3.1.2.22]
ep456.comp57905_c2_seq12	K01074|PPT|http://www.genome.jp/dbget-bin/www_bget?ko:K01074	PPT; palmitoyl-protein thioesterase [EC:3.1.2.22]
ep456.comp57905_c2_seq18	K01074|PPT|http://www.genome.jp/dbget-bin/www_bget?ko:K01074	PPT; palmitoyl-protein thioesterase [EC:3.1.2.22]
ep456.comp57905_c2_seq19	K01074|PPT|http://www.genome.jp/dbget-bin/www_bget?ko:K01074	PPT; palmitoyl-protein thioesterase [EC:3.1.2.22]
ep456.comp57905_c2_seq40	K01074|PPT|http://www.genome.jp/dbget-bin/www_bget?ko:K01074	PPT; palmitoyl-protein thioesterase [EC:3.1.2.22]
ep456.comp57905_c2_seq39	K01074|PPT|http://www.genome.jp/dbget-bin/www_bget?ko:K01074	PPT; palmitoyl-protein thioesterase [EC:3.1.2.22]
ep456.comp57905_c2_seq33	K01074|PPT|http://www.genome.jp/dbget-bin/www_bget?ko:K01074	PPT; palmitoyl-protein thioesterase [EC:3.1.2.22]
ep456.comp57905_c2_seq36	K01074|PPT|http://www.genome.jp/dbget-bin/www_bget?ko:K01074	PPT; palmitoyl-protein thioesterase [EC:3.1.2.22]
ep456.comp57905_c2_seq34	K01074|PPT|http://www.genome.jp/dbget-bin/www_bget?ko:K01074	PPT; palmitoyl-protein thioesterase [EC:3.1.2.22]
CL95Contig1	K01074|PPT|http://www.genome.jp/dbget-bin/www_bget?ko:K01074	PPT; palmitoyl-protein thioesterase [EC:3.1.2.22]
ep456.comp44482_c0_seq2	K01078|E3.1.3.2|http://www.genome.jp/dbget-bin/www_bget?ko:K01078	E3.1.3.2; acid phosphatase [EC:3.1.3.2]
ep123.comp49776_c0_seq2	K01079|serB, PSPH|http://www.genome.jp/dbget-bin/www_bget?ko:K01079	serB, PSPH; phosphoserine phosphatase [EC:3.1.3.3]
ep123.comp49776_c0_seq1	K01079|serB, PSPH|http://www.genome.jp/dbget-bin/www_bget?ko:K01079	serB, PSPH; phosphoserine phosphatase [EC:3.1.3.3]
ep456.comp53768_c0_seq1	K01082|E3.1.3.7, cysQ, MET22, BPNT1|http://www.genome.jp/dbget-bin/www_bget?ko:K01082	E3.1.3.7, cysQ, MET22, BPNT1; 3'(2'), 5'-bisphosphate nucleotidase [EC:3.1.3.7]
ep123.comp50546_c1_seq2	K01090|E3.1.3.16|http://www.genome.jp/dbget-bin/www_bget?ko:K01090	E3.1.3.16; protein phosphatase [EC:3.1.3.16]
ep456.comp56901_c0_seq2	K01090|E3.1.3.16|http://www.genome.jp/dbget-bin/www_bget?ko:K01090	E3.1.3.16; protein phosphatase [EC:3.1.3.16]
ep456.comp56901_c0_seq1	K01090|E3.1.3.16|http://www.genome.jp/dbget-bin/www_bget?ko:K01090	E3.1.3.16; protein phosphatase [EC:3.1.3.16]
ep123.comp43601_c0_seq1	K01090|E3.1.3.16|http://www.genome.jp/dbget-bin/www_bget?ko:K01090	E3.1.3.16; protein phosphatase [EC:3.1.3.16]
ep456.comp52703_c0_seq1	K01090|E3.1.3.16|http://www.genome.jp/dbget-bin/www_bget?ko:K01090	E3.1.3.16; protein phosphatase [EC:3.1.3.16]
ep123.comp39315_c0_seq1	K01090|E3.1.3.16|http://www.genome.jp/dbget-bin/www_bget?ko:K01090	E3.1.3.16; protein phosphatase [EC:3.1.3.16]
ep456.comp57163_c0_seq2	K01090|E3.1.3.16|http://www.genome.jp/dbget-bin/www_bget?ko:K01090	E3.1.3.16; protein phosphatase [EC:3.1.3.16]
ep123.comp47159_c0_seq2	K01092|E3.1.3.25, IMPA, suhB|http://www.genome.jp/dbget-bin/www_bget?ko:K01092	E3.1.3.25, IMPA, suhB; myo-inositol-1(or 4)-monophosphatase [EC:3.1.3.25]
ep123.comp47159_c0_seq1	K01092|E3.1.3.25, IMPA, suhB|http://www.genome.jp/dbget-bin/www_bget?ko:K01092	E3.1.3.25, IMPA, suhB; myo-inositol-1(or 4)-monophosphatase [EC:3.1.3.25]
ep123.comp47159_c0_seq3	K01092|E3.1.3.25, IMPA, suhB|http://www.genome.jp/dbget-bin/www_bget?ko:K01092	E3.1.3.25, IMPA, suhB; myo-inositol-1(or 4)-monophosphatase [EC:3.1.3.25]
ep123.comp21363_c0_seq1	K01100|E3.1.3.37|http://www.genome.jp/dbget-bin/www_bget?ko:K01100	E3.1.3.37; sedoheptulose-bisphosphatase [EC:3.1.3.37]
ep456.comp66868_c0_seq1	K01100|E3.1.3.37|http://www.genome.jp/dbget-bin/www_bget?ko:K01100	E3.1.3.37; sedoheptulose-bisphosphatase [EC:3.1.3.37]
CL2906Contig1	K01101|E3.1.3.41|http://www.genome.jp/dbget-bin/www_bget?ko:K01101	E3.1.3.41; 4-nitrophenyl phosphatase [EC:3.1.3.41]
ep456.comp50547_c0_seq1	K01101|E3.1.3.41|http://www.genome.jp/dbget-bin/www_bget?ko:K01101	E3.1.3.41; 4-nitrophenyl phosphatase [EC:3.1.3.41]
ep456.comp60151_c0_seq13	K01103|PFKFB|http://www.genome.jp/dbget-bin/www_bget?ko:K01103	PFKFB; 6-phosphofructo-2-kinase / fructose-2,6-bisphosphatase [EC:2.7.1.105 3.1.3.46]
ep456.comp60151_c0_seq15	K01103|PFKFB|http://www.genome.jp/dbget-bin/www_bget?ko:K01103	PFKFB; 6-phosphofructo-2-kinase / fructose-2,6-bisphosphatase [EC:2.7.1.105 3.1.3.46]
ep456.comp60151_c0_seq17	K01103|PFKFB|http://www.genome.jp/dbget-bin/www_bget?ko:K01103	PFKFB; 6-phosphofructo-2-kinase / fructose-2,6-bisphosphatase [EC:2.7.1.105 3.1.3.46]
ep456.comp60151_c0_seq22	K01103|PFKFB|http://www.genome.jp/dbget-bin/www_bget?ko:K01103	PFKFB; 6-phosphofructo-2-kinase / fructose-2,6-bisphosphatase [EC:2.7.1.105 3.1.3.46]
ep456.comp60151_c0_seq29	K01103|PFKFB|http://www.genome.jp/dbget-bin/www_bget?ko:K01103	PFKFB; 6-phosphofructo-2-kinase / fructose-2,6-bisphosphatase [EC:2.7.1.105 3.1.3.46]
ep456.comp60151_c0_seq20	K01103|PFKFB|http://www.genome.jp/dbget-bin/www_bget?ko:K01103	PFKFB; 6-phosphofructo-2-kinase / fructose-2,6-bisphosphatase [EC:2.7.1.105 3.1.3.46]
CL65Contig4	K01103|PFKFB|http://www.genome.jp/dbget-bin/www_bget?ko:K01103	PFKFB; 6-phosphofructo-2-kinase / fructose-2,6-bisphosphatase [EC:2.7.1.105 3.1.3.46]
CL65Contig1	K01103|PFKFB|http://www.genome.jp/dbget-bin/www_bget?ko:K01103	PFKFB; 6-phosphofructo-2-kinase / fructose-2,6-bisphosphatase [EC:2.7.1.105 3.1.3.46]
CL65Contig3	K01103|PFKFB|http://www.genome.jp/dbget-bin/www_bget?ko:K01103	PFKFB; 6-phosphofructo-2-kinase / fructose-2,6-bisphosphatase [EC:2.7.1.105 3.1.3.46]
CL65Contig2	K01103|PFKFB|http://www.genome.jp/dbget-bin/www_bget?ko:K01103	PFKFB; 6-phosphofructo-2-kinase / fructose-2,6-bisphosphatase [EC:2.7.1.105 3.1.3.46]
ep456.comp44931_c0_seq1	K01103|PFKFB|http://www.genome.jp/dbget-bin/www_bget?ko:K01103	PFKFB; 6-phosphofructo-2-kinase / fructose-2,6-bisphosphatase [EC:2.7.1.105 3.1.3.46]
ep456.comp60151_c0_seq8	K01103|PFKFB|http://www.genome.jp/dbget-bin/www_bget?ko:K01103	PFKFB; 6-phosphofructo-2-kinase / fructose-2,6-bisphosphatase [EC:2.7.1.105 3.1.3.46]
ep456.comp60151_c0_seq39	K01103|PFKFB|http://www.genome.jp/dbget-bin/www_bget?ko:K01103	PFKFB; 6-phosphofructo-2-kinase / fructose-2,6-bisphosphatase [EC:2.7.1.105 3.1.3.46]
ep456.comp60151_c0_seq32	K01103|PFKFB|http://www.genome.jp/dbget-bin/www_bget?ko:K01103	PFKFB; 6-phosphofructo-2-kinase / fructose-2,6-bisphosphatase [EC:2.7.1.105 3.1.3.46]
ep123.comp45298_c0_seq1	K01103|PFKFB|http://www.genome.jp/dbget-bin/www_bget?ko:K01103	PFKFB; 6-phosphofructo-2-kinase / fructose-2,6-bisphosphatase [EC:2.7.1.105 3.1.3.46]
ep123.comp45298_c0_seq7	K01103|PFKFB|http://www.genome.jp/dbget-bin/www_bget?ko:K01103	PFKFB; 6-phosphofructo-2-kinase / fructose-2,6-bisphosphatase [EC:2.7.1.105 3.1.3.46]
ep456.comp60151_c0_seq7	K01103|PFKFB|http://www.genome.jp/dbget-bin/www_bget?ko:K01103	PFKFB; 6-phosphofructo-2-kinase / fructose-2,6-bisphosphatase [EC:2.7.1.105 3.1.3.46]
ep456.comp56116_c0_seq1	K01104|E3.1.3.48|http://www.genome.jp/dbget-bin/www_bget?ko:K01104	E3.1.3.48; protein-tyrosine phosphatase [EC:3.1.3.48]
ep456.comp36298_c0_seq1	K01104|E3.1.3.48|http://www.genome.jp/dbget-bin/www_bget?ko:K01104	E3.1.3.48; protein-tyrosine phosphatase [EC:3.1.3.48]
ep123.comp41682_c0_seq1	K01104|E3.1.3.48|http://www.genome.jp/dbget-bin/www_bget?ko:K01104	E3.1.3.48; protein-tyrosine phosphatase [EC:3.1.3.48]
ep456.comp58061_c0_seq2	K01110|E3.1.3.67, PTEN|http://www.genome.jp/dbget-bin/www_bget?ko:K01110	PTEN; phosphatidylinositol-3,4,5-trisphosphate 3-phosphatase and dual-specificity protein phosphatase PTEN [EC:3.1.3.16 3.1.3.48 3.1.3.67]
ep456.comp58071_c0_seq2	K01110|E3.1.3.67, PTEN|http://www.genome.jp/dbget-bin/www_bget?ko:K01110	PTEN; phosphatidylinositol-3,4,5-trisphosphate 3-phosphatase and dual-specificity protein phosphatase PTEN [EC:3.1.3.16 3.1.3.48 3.1.3.67]
CL3074Contig1	K01110|E3.1.3.67, PTEN|http://www.genome.jp/dbget-bin/www_bget?ko:K01110	PTEN; phosphatidylinositol-3,4,5-trisphosphate 3-phosphatase and dual-specificity protein phosphatase PTEN [EC:3.1.3.16 3.1.3.48 3.1.3.67]
ep123.comp45697_c0_seq1	K01110|E3.1.3.67, PTEN|http://www.genome.jp/dbget-bin/www_bget?ko:K01110	PTEN; phosphatidylinositol-3,4,5-trisphosphate 3-phosphatase and dual-specificity protein phosphatase PTEN [EC:3.1.3.16 3.1.3.48 3.1.3.67]
ep123.comp46270_c0_seq1	K01114|plcC|http://www.genome.jp/dbget-bin/www_bget?ko:K01114	plcC; phospholipase C [EC:3.1.4.3]
ep123.comp252731_c0_seq1	K01114|plcC|http://www.genome.jp/dbget-bin/www_bget?ko:K01114	plcC; phospholipase C [EC:3.1.4.3]
ep123.comp45997_c0_seq1	K01114|plcC|http://www.genome.jp/dbget-bin/www_bget?ko:K01114	plcC; phospholipase C [EC:3.1.4.3]
ep123.comp33878_c0_seq1	K01114|plcC|http://www.genome.jp/dbget-bin/www_bget?ko:K01114	plcC; phospholipase C [EC:3.1.4.3]
ep456.comp48975_c0_seq1	K01114|plcC|http://www.genome.jp/dbget-bin/www_bget?ko:K01114	plcC; phospholipase C [EC:3.1.4.3]
ep456.comp57997_c0_seq1	K01114|plcC|http://www.genome.jp/dbget-bin/www_bget?ko:K01114	plcC; phospholipase C [EC:3.1.4.3]
ep123.comp49053_c0_seq1	K01115|E3.1.4.4, PLD|http://www.genome.jp/dbget-bin/www_bget?ko:K01115	PLD1_2; phospholipase D1/2 [EC:3.1.4.4]
ep456.comp59482_c0_seq4	K01115|E3.1.4.4, PLD|http://www.genome.jp/dbget-bin/www_bget?ko:K01115	PLD1_2; phospholipase D1/2 [EC:3.1.4.4]
ep456.comp59482_c0_seq1	K01115|E3.1.4.4, PLD|http://www.genome.jp/dbget-bin/www_bget?ko:K01115	PLD1_2; phospholipase D1/2 [EC:3.1.4.4]
ep456.comp59482_c0_seq2	K01115|E3.1.4.4, PLD|http://www.genome.jp/dbget-bin/www_bget?ko:K01115	PLD1_2; phospholipase D1/2 [EC:3.1.4.4]
ep456.comp59482_c0_seq3	K01115|E3.1.4.4, PLD|http://www.genome.jp/dbget-bin/www_bget?ko:K01115	PLD1_2; phospholipase D1/2 [EC:3.1.4.4]
ep456.comp56763_c0_seq1	K01115|E3.1.4.4, PLD|http://www.genome.jp/dbget-bin/www_bget?ko:K01115	PLD1_2; phospholipase D1/2 [EC:3.1.4.4]
CL8Contig2	K01115|E3.1.4.4, PLD|http://www.genome.jp/dbget-bin/www_bget?ko:K01115	PLD1_2; phospholipase D1/2 [EC:3.1.4.4]
ep123.comp47293_c0_seq4	K01115|E3.1.4.4, PLD|http://www.genome.jp/dbget-bin/www_bget?ko:K01115	PLD1_2; phospholipase D1/2 [EC:3.1.4.4]
ep456.comp55976_c0_seq1	K01115|E3.1.4.4, PLD|http://www.genome.jp/dbget-bin/www_bget?ko:K01115	PLD1_2; phospholipase D1/2 [EC:3.1.4.4]
ep123.comp45539_c0_seq1	K01115|E3.1.4.4, PLD|http://www.genome.jp/dbget-bin/www_bget?ko:K01115	PLD1_2; phospholipase D1/2 [EC:3.1.4.4]
ep456.comp56332_c0_seq1	K01115|E3.1.4.4, PLD|http://www.genome.jp/dbget-bin/www_bget?ko:K01115	PLD1_2; phospholipase D1/2 [EC:3.1.4.4]
ep123.comp48504_c0_seq1	K01115|E3.1.4.4, PLD|http://www.genome.jp/dbget-bin/www_bget?ko:K01115	PLD1_2; phospholipase D1/2 [EC:3.1.4.4]
ep123.comp44823_c0_seq1	K01126|E3.1.4.46, glpQ|http://www.genome.jp/dbget-bin/www_bget?ko:K01126	E3.1.4.46, glpQ, ugpQ; glycerophosphoryl diester phosphodiesterase [EC:3.1.4.46]
ep123.comp48566_c0_seq1	K01142|E3.1.11.2, xthA|http://www.genome.jp/dbget-bin/www_bget?ko:K01142	E3.1.11.2, xthA; exodeoxyribonuclease III [EC:3.1.11.2]
ep123.comp48566_c0_seq2	K01142|E3.1.11.2, xthA|http://www.genome.jp/dbget-bin/www_bget?ko:K01142	E3.1.11.2, xthA; exodeoxyribonuclease III [EC:3.1.11.2]
ep123.comp48566_c0_seq3	K01142|E3.1.11.2, xthA|http://www.genome.jp/dbget-bin/www_bget?ko:K01142	E3.1.11.2, xthA; exodeoxyribonuclease III [EC:3.1.11.2]
ep456.comp57616_c0_seq2	K01148|PARN|http://www.genome.jp/dbget-bin/www_bget?ko:K01148	PARN; poly(A)-specific ribonuclease [EC:3.1.13.4]
ep123.comp34418_c0_seq1	K01148|PARN|http://www.genome.jp/dbget-bin/www_bget?ko:K01148	PARN; poly(A)-specific ribonuclease [EC:3.1.13.4]
ep123.comp48839_c0_seq1	K01164|POP1|http://www.genome.jp/dbget-bin/www_bget?ko:K01164	POP1; ribonuclease P/MRP protein subunit POP1 [EC:3.1.26.5]
ep123.comp48839_c0_seq2	K01164|POP1|http://www.genome.jp/dbget-bin/www_bget?ko:K01164	POP1; ribonuclease P/MRP protein subunit POP1 [EC:3.1.26.5]
CL2985Contig1	K01176|E3.2.1.1, amyA, malS|http://www.genome.jp/dbget-bin/www_bget?ko:K01176	E3.2.1.1, amyA, malS; alpha-amylase [EC:3.2.1.1]
ep123.comp41366_c0_seq1	K01177|E3.2.1.2|http://www.genome.jp/dbget-bin/www_bget?ko:K01177	E3.2.1.2; beta-amylase [EC:3.2.1.2]
CL1Contig801	K01177|E3.2.1.2|http://www.genome.jp/dbget-bin/www_bget?ko:K01177	E3.2.1.2; beta-amylase [EC:3.2.1.2]
ep123.comp46343_c0_seq1	K01177|E3.2.1.2|http://www.genome.jp/dbget-bin/www_bget?ko:K01177	E3.2.1.2; beta-amylase [EC:3.2.1.2]
ep456.comp52564_c0_seq1	K01177|E3.2.1.2|http://www.genome.jp/dbget-bin/www_bget?ko:K01177	E3.2.1.2; beta-amylase [EC:3.2.1.2]
ep456.comp64325_c0_seq1	K01177|E3.2.1.2|http://www.genome.jp/dbget-bin/www_bget?ko:K01177	E3.2.1.2; beta-amylase [EC:3.2.1.2]
ep123.comp43521_c0_seq2	K01179|E3.2.1.4|http://www.genome.jp/dbget-bin/www_bget?ko:K01179	E3.2.1.4; endoglucanase [EC:3.2.1.4]
ep123.comp43521_c0_seq1	K01179|E3.2.1.4|http://www.genome.jp/dbget-bin/www_bget?ko:K01179	E3.2.1.4; endoglucanase [EC:3.2.1.4]
ep123.comp41396_c0_seq1	K01179|E3.2.1.4|http://www.genome.jp/dbget-bin/www_bget?ko:K01179	E3.2.1.4; endoglucanase [EC:3.2.1.4]
ep123.comp42849_c0_seq1	K01183|E3.2.1.14|http://www.genome.jp/dbget-bin/www_bget?ko:K01183	E3.2.1.14; chitinase [EC:3.2.1.14]
ep123.comp317384_c0_seq1	K01183|E3.2.1.14|http://www.genome.jp/dbget-bin/www_bget?ko:K01183	E3.2.1.14; chitinase [EC:3.2.1.14]
ep123.comp46825_c0_seq23	K01184|E3.2.1.15|http://www.genome.jp/dbget-bin/www_bget?ko:K01184	E3.2.1.15; polygalacturonase [EC:3.2.1.15]
ep123.comp10071_c0_seq1	K01184|E3.2.1.15|http://www.genome.jp/dbget-bin/www_bget?ko:K01184	E3.2.1.15; polygalacturonase [EC:3.2.1.15]
ep456.comp57635_c0_seq15	K01184|E3.2.1.15|http://www.genome.jp/dbget-bin/www_bget?ko:K01184	E3.2.1.15; polygalacturonase [EC:3.2.1.15]
ep456.comp57635_c0_seq18	K01184|E3.2.1.15|http://www.genome.jp/dbget-bin/www_bget?ko:K01184	E3.2.1.15; polygalacturonase [EC:3.2.1.15]
ep123.comp46825_c0_seq3	K01184|E3.2.1.15|http://www.genome.jp/dbget-bin/www_bget?ko:K01184	E3.2.1.15; polygalacturonase [EC:3.2.1.15]
ep123.comp42486_c0_seq1	K01184|E3.2.1.15|http://www.genome.jp/dbget-bin/www_bget?ko:K01184	E3.2.1.15; polygalacturonase [EC:3.2.1.15]
ep456.comp60305_c0_seq1	K01187|E3.2.1.20, malZ|http://www.genome.jp/dbget-bin/www_bget?ko:K01187	malZ; alpha-glucosidase [EC:3.2.1.20]
ep123.comp47201_c1_seq1	K01187|E3.2.1.20, malZ|http://www.genome.jp/dbget-bin/www_bget?ko:K01187	malZ; alpha-glucosidase [EC:3.2.1.20]
ep123.comp47201_c1_seq2	K01187|E3.2.1.20, malZ|http://www.genome.jp/dbget-bin/www_bget?ko:K01187	malZ; alpha-glucosidase [EC:3.2.1.20]
ep123.comp49545_c0_seq1	K01187|E3.2.1.20, malZ|http://www.genome.jp/dbget-bin/www_bget?ko:K01187	malZ; alpha-glucosidase [EC:3.2.1.20]
ep456.comp58326_c0_seq1	K01188|E3.2.1.21|http://www.genome.jp/dbget-bin/www_bget?ko:K01188	E3.2.1.21; beta-glucosidase [EC:3.2.1.21]
ep456.comp55587_c0_seq1	K01188|E3.2.1.21|http://www.genome.jp/dbget-bin/www_bget?ko:K01188	E3.2.1.21; beta-glucosidase [EC:3.2.1.21]
ep456.comp49809_c0_seq1	K01188|E3.2.1.21|http://www.genome.jp/dbget-bin/www_bget?ko:K01188	E3.2.1.21; beta-glucosidase [EC:3.2.1.21]
ep456.comp8798_c0_seq2	K01188|E3.2.1.21|http://www.genome.jp/dbget-bin/www_bget?ko:K01188	E3.2.1.21; beta-glucosidase [EC:3.2.1.21]
ep456.comp54837_c0_seq3	K01188|E3.2.1.21|http://www.genome.jp/dbget-bin/www_bget?ko:K01188	E3.2.1.21; beta-glucosidase [EC:3.2.1.21]
ep123.comp49607_c1_seq19	K01188|E3.2.1.21|http://www.genome.jp/dbget-bin/www_bget?ko:K01188	E3.2.1.21; beta-glucosidase [EC:3.2.1.21]
ep123.comp37322_c0_seq1	K01188|E3.2.1.21|http://www.genome.jp/dbget-bin/www_bget?ko:K01188	E3.2.1.21; beta-glucosidase [EC:3.2.1.21]
ep123.comp44967_c0_seq1	K01188|E3.2.1.21|http://www.genome.jp/dbget-bin/www_bget?ko:K01188	E3.2.1.21; beta-glucosidase [EC:3.2.1.21]
ep456.comp59720_c0_seq20	K01188|E3.2.1.21|http://www.genome.jp/dbget-bin/www_bget?ko:K01188	E3.2.1.21; beta-glucosidase [EC:3.2.1.21]
ep123.comp49607_c1_seq23	K01188|E3.2.1.21|http://www.genome.jp/dbget-bin/www_bget?ko:K01188	E3.2.1.21; beta-glucosidase [EC:3.2.1.21]
ep123.comp49607_c1_seq22	K01188|E3.2.1.21|http://www.genome.jp/dbget-bin/www_bget?ko:K01188	E3.2.1.21; beta-glucosidase [EC:3.2.1.21]
ep123.comp49607_c1_seq20	K01188|E3.2.1.21|http://www.genome.jp/dbget-bin/www_bget?ko:K01188	E3.2.1.21; beta-glucosidase [EC:3.2.1.21]
ep456.comp53342_c0_seq2	K01188|E3.2.1.21|http://www.genome.jp/dbget-bin/www_bget?ko:K01188	E3.2.1.21; beta-glucosidase [EC:3.2.1.21]
ep456.comp58642_c0_seq13	K01188|E3.2.1.21|http://www.genome.jp/dbget-bin/www_bget?ko:K01188	E3.2.1.21; beta-glucosidase [EC:3.2.1.21]
ep123.comp49607_c1_seq2	K01188|E3.2.1.21|http://www.genome.jp/dbget-bin/www_bget?ko:K01188	E3.2.1.21; beta-glucosidase [EC:3.2.1.21]
ep123.comp48080_c0_seq4	K01188|E3.2.1.21|http://www.genome.jp/dbget-bin/www_bget?ko:K01188	E3.2.1.21; beta-glucosidase [EC:3.2.1.21]
ep123.comp48080_c0_seq1	K01188|E3.2.1.21|http://www.genome.jp/dbget-bin/www_bget?ko:K01188	E3.2.1.21; beta-glucosidase [EC:3.2.1.21]
ep123.comp48080_c0_seq2	K01188|E3.2.1.21|http://www.genome.jp/dbget-bin/www_bget?ko:K01188	E3.2.1.21; beta-glucosidase [EC:3.2.1.21]
ep456.comp58642_c0_seq5	K01188|E3.2.1.21|http://www.genome.jp/dbget-bin/www_bget?ko:K01188	E3.2.1.21; beta-glucosidase [EC:3.2.1.21]
ep123.comp37322_c0_seq2	K01188|E3.2.1.21|http://www.genome.jp/dbget-bin/www_bget?ko:K01188	E3.2.1.21; beta-glucosidase [EC:3.2.1.21]
ep123.comp50144_c0_seq1	K01188|E3.2.1.21|http://www.genome.jp/dbget-bin/www_bget?ko:K01188	E3.2.1.21; beta-glucosidase [EC:3.2.1.21]
ep123.comp43774_c0_seq1	K01188|E3.2.1.21|http://www.genome.jp/dbget-bin/www_bget?ko:K01188	E3.2.1.21; beta-glucosidase [EC:3.2.1.21]
CL1350Contig1	K01190|lacZ|http://www.genome.jp/dbget-bin/www_bget?ko:K01190	lacZ; beta-galactosidase [EC:3.2.1.23]
ep123.comp50082_c0_seq7	K01190|lacZ|http://www.genome.jp/dbget-bin/www_bget?ko:K01190	lacZ; beta-galactosidase [EC:3.2.1.23]
ep123.comp50082_c0_seq2	K01190|lacZ|http://www.genome.jp/dbget-bin/www_bget?ko:K01190	lacZ; beta-galactosidase [EC:3.2.1.23]
ep123.comp50082_c0_seq1	K01190|lacZ|http://www.genome.jp/dbget-bin/www_bget?ko:K01190	lacZ; beta-galactosidase [EC:3.2.1.23]
ep123.comp50082_c0_seq9	K01190|lacZ|http://www.genome.jp/dbget-bin/www_bget?ko:K01190	lacZ; beta-galactosidase [EC:3.2.1.23]
ep123.comp47126_c0_seq1	K01191|E3.2.1.24|http://www.genome.jp/dbget-bin/www_bget?ko:K01191	E3.2.1.24; alpha-mannosidase [EC:3.2.1.24]
CL7832Contig1	K01191|E3.2.1.24|http://www.genome.jp/dbget-bin/www_bget?ko:K01191	E3.2.1.24; alpha-mannosidase [EC:3.2.1.24]
ep123.comp47126_c0_seq2	K01191|E3.2.1.24|http://www.genome.jp/dbget-bin/www_bget?ko:K01191	E3.2.1.24; alpha-mannosidase [EC:3.2.1.24]
ep123.comp283_c0_seq1	K01191|E3.2.1.24|http://www.genome.jp/dbget-bin/www_bget?ko:K01191	E3.2.1.24; alpha-mannosidase [EC:3.2.1.24]
ep123.comp44106_c0_seq5	K01191|E3.2.1.24|http://www.genome.jp/dbget-bin/www_bget?ko:K01191	E3.2.1.24; alpha-mannosidase [EC:3.2.1.24]
ep123.comp44106_c0_seq3	K01191|E3.2.1.24|http://www.genome.jp/dbget-bin/www_bget?ko:K01191	E3.2.1.24; alpha-mannosidase [EC:3.2.1.24]
ep123.comp44106_c0_seq1	K01191|E3.2.1.24|http://www.genome.jp/dbget-bin/www_bget?ko:K01191	E3.2.1.24; alpha-mannosidase [EC:3.2.1.24]
ep123.comp47475_c0_seq7	K01193|E3.2.1.26, sacA|http://www.genome.jp/dbget-bin/www_bget?ko:K01193	E3.2.1.26, sacA; beta-fructofuranosidase [EC:3.2.1.26]
ep456.comp46969_c0_seq3	K01193|E3.2.1.26, sacA|http://www.genome.jp/dbget-bin/www_bget?ko:K01193	E3.2.1.26, sacA; beta-fructofuranosidase [EC:3.2.1.26]
ep456.comp57601_c0_seq9	K01193|E3.2.1.26, sacA|http://www.genome.jp/dbget-bin/www_bget?ko:K01193	E3.2.1.26, sacA; beta-fructofuranosidase [EC:3.2.1.26]
ep456.comp57601_c0_seq8	K01193|E3.2.1.26, sacA|http://www.genome.jp/dbget-bin/www_bget?ko:K01193	E3.2.1.26, sacA; beta-fructofuranosidase [EC:3.2.1.26]
ep456.comp57601_c0_seq3	K01193|E3.2.1.26, sacA|http://www.genome.jp/dbget-bin/www_bget?ko:K01193	E3.2.1.26, sacA; beta-fructofuranosidase [EC:3.2.1.26]
ep456.comp57601_c0_seq2	K01193|E3.2.1.26, sacA|http://www.genome.jp/dbget-bin/www_bget?ko:K01193	E3.2.1.26, sacA; beta-fructofuranosidase [EC:3.2.1.26]
ep456.comp57601_c0_seq1	K01193|E3.2.1.26, sacA|http://www.genome.jp/dbget-bin/www_bget?ko:K01193	E3.2.1.26, sacA; beta-fructofuranosidase [EC:3.2.1.26]
ep456.comp57601_c0_seq7	K01193|E3.2.1.26, sacA|http://www.genome.jp/dbget-bin/www_bget?ko:K01193	E3.2.1.26, sacA; beta-fructofuranosidase [EC:3.2.1.26]
ep456.comp57601_c0_seq6	K01193|E3.2.1.26, sacA|http://www.genome.jp/dbget-bin/www_bget?ko:K01193	E3.2.1.26, sacA; beta-fructofuranosidase [EC:3.2.1.26]
ep456.comp57601_c0_seq5	K01193|E3.2.1.26, sacA|http://www.genome.jp/dbget-bin/www_bget?ko:K01193	E3.2.1.26, sacA; beta-fructofuranosidase [EC:3.2.1.26]
ep456.comp57601_c0_seq4	K01193|E3.2.1.26, sacA|http://www.genome.jp/dbget-bin/www_bget?ko:K01193	E3.2.1.26, sacA; beta-fructofuranosidase [EC:3.2.1.26]
ep456.comp57601_c0_seq14	K01193|E3.2.1.26, sacA|http://www.genome.jp/dbget-bin/www_bget?ko:K01193	E3.2.1.26, sacA; beta-fructofuranosidase [EC:3.2.1.26]
ep456.comp57601_c0_seq13	K01193|E3.2.1.26, sacA|http://www.genome.jp/dbget-bin/www_bget?ko:K01193	E3.2.1.26, sacA; beta-fructofuranosidase [EC:3.2.1.26]
ep456.comp57601_c0_seq11	K01193|E3.2.1.26, sacA|http://www.genome.jp/dbget-bin/www_bget?ko:K01193	E3.2.1.26, sacA; beta-fructofuranosidase [EC:3.2.1.26]
ep456.comp57601_c0_seq10	K01193|E3.2.1.26, sacA|http://www.genome.jp/dbget-bin/www_bget?ko:K01193	E3.2.1.26, sacA; beta-fructofuranosidase [EC:3.2.1.26]
ep123.comp48457_c0_seq1	K01193|E3.2.1.26, sacA|http://www.genome.jp/dbget-bin/www_bget?ko:K01193	E3.2.1.26, sacA; beta-fructofuranosidase [EC:3.2.1.26]
ep456.comp48167_c0_seq1	K01193|E3.2.1.26, sacA|http://www.genome.jp/dbget-bin/www_bget?ko:K01193	E3.2.1.26, sacA; beta-fructofuranosidase [EC:3.2.1.26]
ep456.comp51737_c0_seq1	K01193|E3.2.1.26, sacA|http://www.genome.jp/dbget-bin/www_bget?ko:K01193	E3.2.1.26, sacA; beta-fructofuranosidase [EC:3.2.1.26]
ep456.comp46079_c0_seq1	K01194|E3.2.1.28, treA|http://www.genome.jp/dbget-bin/www_bget?ko:K01194	E3.2.1.28, treA, treF; alpha,alpha-trehalase [EC:3.2.1.28]
ep123.comp28573_c0_seq1	K01194|E3.2.1.28, treA|http://www.genome.jp/dbget-bin/www_bget?ko:K01194	E3.2.1.28, treA, treF; alpha,alpha-trehalase [EC:3.2.1.28]
ep456.comp56470_c0_seq1	K01194|E3.2.1.28, treA|http://www.genome.jp/dbget-bin/www_bget?ko:K01194	E3.2.1.28, treA, treF; alpha,alpha-trehalase [EC:3.2.1.28]
ep456.comp54630_c0_seq2	K01205|NAGLU|http://www.genome.jp/dbget-bin/www_bget?ko:K01205	NAGLU; alpha-N-acetylglucosaminidase [EC:3.2.1.50]
ep123.comp47950_c0_seq2	K01205|NAGLU|http://www.genome.jp/dbget-bin/www_bget?ko:K01205	NAGLU; alpha-N-acetylglucosaminidase [EC:3.2.1.50]
ep123.comp47950_c0_seq1	K01205|NAGLU|http://www.genome.jp/dbget-bin/www_bget?ko:K01205	NAGLU; alpha-N-acetylglucosaminidase [EC:3.2.1.50]
ep123.comp38295_c0_seq1	K01213|E3.2.1.67|http://www.genome.jp/dbget-bin/www_bget?ko:K01213	E3.2.1.67; galacturan 1,4-alpha-galacturonidase [EC:3.2.1.67]
ep456.comp54764_c0_seq1	K01227|E3.2.1.96|http://www.genome.jp/dbget-bin/www_bget?ko:K01227	E3.2.1.96; mannosyl-glycoprotein endo-beta-N-acetylglucosaminidase [EC:3.2.1.96]
ep456.comp54764_c0_seq2	K01227|E3.2.1.96|http://www.genome.jp/dbget-bin/www_bget?ko:K01227	E3.2.1.96; mannosyl-glycoprotein endo-beta-N-acetylglucosaminidase [EC:3.2.1.96]
ep123.comp48289_c0_seq3	K01228|GCS1|http://www.genome.jp/dbget-bin/www_bget?ko:K01228	GCS1; mannosyl-oligosaccharide glucosidase [EC:3.2.1.106]
ep456.comp57534_c0_seq1	K01228|GCS1|http://www.genome.jp/dbget-bin/www_bget?ko:K01228	GCS1; mannosyl-oligosaccharide glucosidase [EC:3.2.1.106]
CL690Contig1	K01230|MAN1|http://www.genome.jp/dbget-bin/www_bget?ko:K01230	MAN1; mannosyl-oligosaccharide alpha-1,2-mannosidase [EC:3.2.1.113]
ep123.comp48904_c0_seq1	K01230|MAN1|http://www.genome.jp/dbget-bin/www_bget?ko:K01230	MAN1; mannosyl-oligosaccharide alpha-1,2-mannosidase [EC:3.2.1.113]
ep456.comp51400_c0_seq1	K01230|MAN1|http://www.genome.jp/dbget-bin/www_bget?ko:K01230	MAN1; mannosyl-oligosaccharide alpha-1,2-mannosidase [EC:3.2.1.113]
CL10921Contig1	K01231|MAN2|http://www.genome.jp/dbget-bin/www_bget?ko:K01231	MAN2; alpha-mannosidase II [EC:3.2.1.114]
ep123.comp36137_c0_seq1	K01244|MTN|http://www.genome.jp/dbget-bin/www_bget?ko:K01244	MTN; 5'-methylthioadenosine nucleosidase [EC:3.2.2.16]
ep123.comp147091_c0_seq1	K01246|tag|http://www.genome.jp/dbget-bin/www_bget?ko:K01246	tag; DNA-3-methyladenine glycosylase I [EC:3.2.2.20]
ep456.comp55615_c0_seq3	K01246|tag|http://www.genome.jp/dbget-bin/www_bget?ko:K01246	tag; DNA-3-methyladenine glycosylase I [EC:3.2.2.20]
ep456.comp58325_c0_seq1	K01246|tag|http://www.genome.jp/dbget-bin/www_bget?ko:K01246	tag; DNA-3-methyladenine glycosylase I [EC:3.2.2.20]
ep456.comp58325_c0_seq3	K01246|tag|http://www.genome.jp/dbget-bin/www_bget?ko:K01246	tag; DNA-3-methyladenine glycosylase I [EC:3.2.2.20]
ep456.comp55615_c0_seq4	K01246|tag|http://www.genome.jp/dbget-bin/www_bget?ko:K01246	tag; DNA-3-methyladenine glycosylase I [EC:3.2.2.20]
ep456.comp55615_c0_seq2	K01246|tag|http://www.genome.jp/dbget-bin/www_bget?ko:K01246	tag; DNA-3-methyladenine glycosylase I [EC:3.2.2.20]
ep456.comp55615_c0_seq1	K01246|tag|http://www.genome.jp/dbget-bin/www_bget?ko:K01246	tag; DNA-3-methyladenine glycosylase I [EC:3.2.2.20]
ep123.comp48361_c1_seq2	K01246|tag|http://www.genome.jp/dbget-bin/www_bget?ko:K01246	tag; DNA-3-methyladenine glycosylase I [EC:3.2.2.20]
ep123.comp48361_c1_seq1	K01246|tag|http://www.genome.jp/dbget-bin/www_bget?ko:K01246	tag; DNA-3-methyladenine glycosylase I [EC:3.2.2.20]
ep123.comp48361_c1_seq6	K01246|tag|http://www.genome.jp/dbget-bin/www_bget?ko:K01246	tag; DNA-3-methyladenine glycosylase I [EC:3.2.2.20]
ep123.comp42737_c0_seq1	K01247|alkA|http://www.genome.jp/dbget-bin/www_bget?ko:K01247	alkA; DNA-3-methyladenine glycosylase II [EC:3.2.2.21]
ep456.comp550910_c0_seq1	K01247|alkA|http://www.genome.jp/dbget-bin/www_bget?ko:K01247	alkA; DNA-3-methyladenine glycosylase II [EC:3.2.2.21]
ep123.comp42257_c0_seq1	K01247|alkA|http://www.genome.jp/dbget-bin/www_bget?ko:K01247	alkA; DNA-3-methyladenine glycosylase II [EC:3.2.2.21]
CL8009Contig1	K01251|E3.3.1.1, ahcY|http://www.genome.jp/dbget-bin/www_bget?ko:K01251	E3.3.1.1, ahcY; adenosylhomocysteinase [EC:3.3.1.1]
ep456.comp55471_c0_seq1	K01251|E3.3.1.1, ahcY|http://www.genome.jp/dbget-bin/www_bget?ko:K01251	E3.3.1.1, ahcY; adenosylhomocysteinase [EC:3.3.1.1]
ep123.comp44935_c0_seq4	K01251|E3.3.1.1, ahcY|http://www.genome.jp/dbget-bin/www_bget?ko:K01251	E3.3.1.1, ahcY; adenosylhomocysteinase [EC:3.3.1.1]
ep456.comp49091_c0_seq1	K01254|E3.3.2.6, LTA4H|http://www.genome.jp/dbget-bin/www_bget?ko:K01254	LTA4H; leukotriene-A4 hydrolase [EC:3.3.2.6]
ep123.comp46421_c0_seq1	K01255|CARP, pepA|http://www.genome.jp/dbget-bin/www_bget?ko:K01255	CARP, pepA; leucyl aminopeptidase [EC:3.4.11.1]
ep123.comp39002_c1_seq1	K01255|CARP, pepA|http://www.genome.jp/dbget-bin/www_bget?ko:K01255	CARP, pepA; leucyl aminopeptidase [EC:3.4.11.1]
ep123.comp39002_c0_seq1	K01255|CARP, pepA|http://www.genome.jp/dbget-bin/www_bget?ko:K01255	CARP, pepA; leucyl aminopeptidase [EC:3.4.11.1]
ep123.comp48913_c0_seq1	K01256|pepN|http://www.genome.jp/dbget-bin/www_bget?ko:K01256	pepN; aminopeptidase N [EC:3.4.11.2]
ep456.comp53003_c0_seq1	K01259|pip|http://www.genome.jp/dbget-bin/www_bget?ko:K01259	pip; proline iminopeptidase [EC:3.4.11.5]
ep456.comp48436_c0_seq1	K01262|pepP|http://www.genome.jp/dbget-bin/www_bget?ko:K01262	pepP; Xaa-Pro aminopeptidase [EC:3.4.11.9]
ep456.comp55127_c0_seq2	K01262|pepP|http://www.genome.jp/dbget-bin/www_bget?ko:K01262	pepP; Xaa-Pro aminopeptidase [EC:3.4.11.9]
ep456.comp57710_c0_seq1	K01262|pepP|http://www.genome.jp/dbget-bin/www_bget?ko:K01262	pepP; Xaa-Pro aminopeptidase [EC:3.4.11.9]
ep456.comp57710_c0_seq2	K01262|pepP|http://www.genome.jp/dbget-bin/www_bget?ko:K01262	pepP; Xaa-Pro aminopeptidase [EC:3.4.11.9]
ep123.comp45890_c0_seq1	K01262|pepP|http://www.genome.jp/dbget-bin/www_bget?ko:K01262	pepP; Xaa-Pro aminopeptidase [EC:3.4.11.9]
ep456.comp52426_c0_seq1	K01265|E3.4.11.18, map|http://www.genome.jp/dbget-bin/www_bget?ko:K01265	map; methionyl aminopeptidase [EC:3.4.11.18]
ep456.comp52426_c1_seq1	K01265|E3.4.11.18, map|http://www.genome.jp/dbget-bin/www_bget?ko:K01265	map; methionyl aminopeptidase [EC:3.4.11.18]
CL6835Contig1	K01265|E3.4.11.18, map|http://www.genome.jp/dbget-bin/www_bget?ko:K01265	map; methionyl aminopeptidase [EC:3.4.11.18]
ep456.comp41189_c0_seq2	K01265|E3.4.11.18, map|http://www.genome.jp/dbget-bin/www_bget?ko:K01265	map; methionyl aminopeptidase [EC:3.4.11.18]
ep456.comp41189_c0_seq1	K01265|E3.4.11.18, map|http://www.genome.jp/dbget-bin/www_bget?ko:K01265	map; methionyl aminopeptidase [EC:3.4.11.18]
ep456.comp52426_c1_seq4	K01265|E3.4.11.18, map|http://www.genome.jp/dbget-bin/www_bget?ko:K01265	map; methionyl aminopeptidase [EC:3.4.11.18]
ep456.comp52426_c1_seq5	K01265|E3.4.11.18, map|http://www.genome.jp/dbget-bin/www_bget?ko:K01265	map; methionyl aminopeptidase [EC:3.4.11.18]
ep456.comp52426_c1_seq6	K01265|E3.4.11.18, map|http://www.genome.jp/dbget-bin/www_bget?ko:K01265	map; methionyl aminopeptidase [EC:3.4.11.18]
ep456.comp52426_c1_seq2	K01265|E3.4.11.18, map|http://www.genome.jp/dbget-bin/www_bget?ko:K01265	map; methionyl aminopeptidase [EC:3.4.11.18]
CL521Contig1	K01265|E3.4.11.18, map|http://www.genome.jp/dbget-bin/www_bget?ko:K01265	map; methionyl aminopeptidase [EC:3.4.11.18]
ep456.comp55735_c0_seq5	K01265|E3.4.11.18, map|http://www.genome.jp/dbget-bin/www_bget?ko:K01265	map; methionyl aminopeptidase [EC:3.4.11.18]
ep123.comp42149_c0_seq2	K01265|E3.4.11.18, map|http://www.genome.jp/dbget-bin/www_bget?ko:K01265	map; methionyl aminopeptidase [EC:3.4.11.18]
ep456.comp56786_c0_seq19	K01265|E3.4.11.18, map|http://www.genome.jp/dbget-bin/www_bget?ko:K01265	map; methionyl aminopeptidase [EC:3.4.11.18]
CL510Contig2	K01265|E3.4.11.18, map|http://www.genome.jp/dbget-bin/www_bget?ko:K01265	map; methionyl aminopeptidase [EC:3.4.11.18]
CL510Contig1	K01265|E3.4.11.18, map|http://www.genome.jp/dbget-bin/www_bget?ko:K01265	map; methionyl aminopeptidase [EC:3.4.11.18]
ep123.comp48849_c0_seq10	K01265|E3.4.11.18, map|http://www.genome.jp/dbget-bin/www_bget?ko:K01265	map; methionyl aminopeptidase [EC:3.4.11.18]
ep123.comp48849_c0_seq1	K01265|E3.4.11.18, map|http://www.genome.jp/dbget-bin/www_bget?ko:K01265	map; methionyl aminopeptidase [EC:3.4.11.18]
ep123.comp48849_c0_seq3	K01265|E3.4.11.18, map|http://www.genome.jp/dbget-bin/www_bget?ko:K01265	map; methionyl aminopeptidase [EC:3.4.11.18]
ep456.comp57786_c0_seq18	K01265|E3.4.11.18, map|http://www.genome.jp/dbget-bin/www_bget?ko:K01265	map; methionyl aminopeptidase [EC:3.4.11.18]
ep456.comp57786_c0_seq11	K01265|E3.4.11.18, map|http://www.genome.jp/dbget-bin/www_bget?ko:K01265	map; methionyl aminopeptidase [EC:3.4.11.18]
ep456.comp57786_c0_seq10	K01265|E3.4.11.18, map|http://www.genome.jp/dbget-bin/www_bget?ko:K01265	map; methionyl aminopeptidase [EC:3.4.11.18]
ep456.comp57786_c0_seq12	K01265|E3.4.11.18, map|http://www.genome.jp/dbget-bin/www_bget?ko:K01265	map; methionyl aminopeptidase [EC:3.4.11.18]
CL1Contig313	K01265|E3.4.11.18, map|http://www.genome.jp/dbget-bin/www_bget?ko:K01265	map; methionyl aminopeptidase [EC:3.4.11.18]
ep123.comp42149_c0_seq3	K01265|E3.4.11.18, map|http://www.genome.jp/dbget-bin/www_bget?ko:K01265	map; methionyl aminopeptidase [EC:3.4.11.18]
ep123.comp42149_c0_seq1	K01265|E3.4.11.18, map|http://www.genome.jp/dbget-bin/www_bget?ko:K01265	map; methionyl aminopeptidase [EC:3.4.11.18]
ep456.comp57786_c0_seq1	K01265|E3.4.11.18, map|http://www.genome.jp/dbget-bin/www_bget?ko:K01265	map; methionyl aminopeptidase [EC:3.4.11.18]
ep456.comp57786_c0_seq3	K01265|E3.4.11.18, map|http://www.genome.jp/dbget-bin/www_bget?ko:K01265	map; methionyl aminopeptidase [EC:3.4.11.18]
ep456.comp57786_c0_seq2	K01265|E3.4.11.18, map|http://www.genome.jp/dbget-bin/www_bget?ko:K01265	map; methionyl aminopeptidase [EC:3.4.11.18]
ep456.comp57786_c0_seq5	K01265|E3.4.11.18, map|http://www.genome.jp/dbget-bin/www_bget?ko:K01265	map; methionyl aminopeptidase [EC:3.4.11.18]
ep456.comp57786_c0_seq4	K01265|E3.4.11.18, map|http://www.genome.jp/dbget-bin/www_bget?ko:K01265	map; methionyl aminopeptidase [EC:3.4.11.18]
ep456.comp57786_c0_seq7	K01265|E3.4.11.18, map|http://www.genome.jp/dbget-bin/www_bget?ko:K01265	map; methionyl aminopeptidase [EC:3.4.11.18]
ep456.comp57786_c0_seq6	K01265|E3.4.11.18, map|http://www.genome.jp/dbget-bin/www_bget?ko:K01265	map; methionyl aminopeptidase [EC:3.4.11.18]
ep456.comp57786_c0_seq9	K01265|E3.4.11.18, map|http://www.genome.jp/dbget-bin/www_bget?ko:K01265	map; methionyl aminopeptidase [EC:3.4.11.18]
ep456.comp57786_c0_seq8	K01265|E3.4.11.18, map|http://www.genome.jp/dbget-bin/www_bget?ko:K01265	map; methionyl aminopeptidase [EC:3.4.11.18]
ep456.comp56786_c0_seq5	K01265|E3.4.11.18, map|http://www.genome.jp/dbget-bin/www_bget?ko:K01265	map; methionyl aminopeptidase [EC:3.4.11.18]
ep123.comp48849_c0_seq9	K01265|E3.4.11.18, map|http://www.genome.jp/dbget-bin/www_bget?ko:K01265	map; methionyl aminopeptidase [EC:3.4.11.18]
CL323Contig2	K01267|E3.4.11.21, DNPEP|http://www.genome.jp/dbget-bin/www_bget?ko:K01267	E3.4.11.21, DNPEP; aspartyl aminopeptidase [EC:3.4.11.21]
ep456.comp52128_c0_seq1	K01267|E3.4.11.21, DNPEP|http://www.genome.jp/dbget-bin/www_bget?ko:K01267	E3.4.11.21, DNPEP; aspartyl aminopeptidase [EC:3.4.11.21]
ep456.comp50682_c0_seq1	K01267|E3.4.11.21, DNPEP|http://www.genome.jp/dbget-bin/www_bget?ko:K01267	E3.4.11.21, DNPEP; aspartyl aminopeptidase [EC:3.4.11.21]
ep456.comp50682_c0_seq3	K01267|E3.4.11.21, DNPEP|http://www.genome.jp/dbget-bin/www_bget?ko:K01267	E3.4.11.21, DNPEP; aspartyl aminopeptidase [EC:3.4.11.21]
ep456.comp50682_c0_seq4	K01267|E3.4.11.21, DNPEP|http://www.genome.jp/dbget-bin/www_bget?ko:K01267	E3.4.11.21, DNPEP; aspartyl aminopeptidase [EC:3.4.11.21]
ep123.comp50148_c0_seq2	K01278|DPP4|http://www.genome.jp/dbget-bin/www_bget?ko:K01278	DPP4; dipeptidyl-peptidase 4 [EC:3.4.14.5]
ep456.comp59394_c0_seq2	K01280|TPP2|http://www.genome.jp/dbget-bin/www_bget?ko:K01280	TPP2; tripeptidyl-peptidase II [EC:3.4.14.10]
ep456.comp59394_c0_seq6	K01280|TPP2|http://www.genome.jp/dbget-bin/www_bget?ko:K01280	TPP2; tripeptidyl-peptidase II [EC:3.4.14.10]
ep456.comp59394_c0_seq4	K01280|TPP2|http://www.genome.jp/dbget-bin/www_bget?ko:K01280	TPP2; tripeptidyl-peptidase II [EC:3.4.14.10]
ep123.comp49682_c0_seq1	K01280|TPP2|http://www.genome.jp/dbget-bin/www_bget?ko:K01280	TPP2; tripeptidyl-peptidase II [EC:3.4.14.10]
ep456.comp57332_c0_seq1	K01285|PRCP|http://www.genome.jp/dbget-bin/www_bget?ko:K01285	PRCP; lysosomal Pro-X carboxypeptidase [EC:3.4.16.2]
ep456.comp57332_c0_seq6	K01285|PRCP|http://www.genome.jp/dbget-bin/www_bget?ko:K01285	PRCP; lysosomal Pro-X carboxypeptidase [EC:3.4.16.2]
ep123.comp49134_c0_seq1	K01285|PRCP|http://www.genome.jp/dbget-bin/www_bget?ko:K01285	PRCP; lysosomal Pro-X carboxypeptidase [EC:3.4.16.2]
ep456.comp48440_c0_seq1	K01285|PRCP|http://www.genome.jp/dbget-bin/www_bget?ko:K01285	PRCP; lysosomal Pro-X carboxypeptidase [EC:3.4.16.2]
ep456.comp48440_c0_seq2	K01285|PRCP|http://www.genome.jp/dbget-bin/www_bget?ko:K01285	PRCP; lysosomal Pro-X carboxypeptidase [EC:3.4.16.2]
ep123.comp26509_c0_seq1	K01285|PRCP|http://www.genome.jp/dbget-bin/www_bget?ko:K01285	PRCP; lysosomal Pro-X carboxypeptidase [EC:3.4.16.2]
ep456.comp208412_c0_seq1	K01285|PRCP|http://www.genome.jp/dbget-bin/www_bget?ko:K01285	PRCP; lysosomal Pro-X carboxypeptidase [EC:3.4.16.2]
ep123.comp49141_c0_seq2	K01303|APEH|http://www.genome.jp/dbget-bin/www_bget?ko:K01303	APEH; acylaminoacyl-peptidase [EC:3.4.19.1]
ep123.comp49141_c0_seq1	K01303|APEH|http://www.genome.jp/dbget-bin/www_bget?ko:K01303	APEH; acylaminoacyl-peptidase [EC:3.4.19.1]
ep456.comp59178_c0_seq7	K01303|APEH|http://www.genome.jp/dbget-bin/www_bget?ko:K01303	APEH; acylaminoacyl-peptidase [EC:3.4.19.1]
ep456.comp59178_c0_seq8	K01303|APEH|http://www.genome.jp/dbget-bin/www_bget?ko:K01303	APEH; acylaminoacyl-peptidase [EC:3.4.19.1]
ep123.comp46833_c0_seq3	K01304|E3.4.19.3, pcp|http://www.genome.jp/dbget-bin/www_bget?ko:K01304	E3.4.19.3, pcp; pyroglutamyl-peptidase [EC:3.4.19.3]
ep456.comp54747_c0_seq1	K01307|GGH|http://www.genome.jp/dbget-bin/www_bget?ko:K01307	GGH; gamma-glutamyl hydrolase [EC:3.4.19.9]
ep123.comp46273_c0_seq6	K01322|E3.4.21.26, PREP|http://www.genome.jp/dbget-bin/www_bget?ko:K01322	E3.4.21.26, PREP; prolyl oligopeptidase [EC:3.4.21.26]
ep456.comp55875_c0_seq2	K01322|E3.4.21.26, PREP|http://www.genome.jp/dbget-bin/www_bget?ko:K01322	E3.4.21.26, PREP; prolyl oligopeptidase [EC:3.4.21.26]
ep456.comp55875_c0_seq1	K01322|E3.4.21.26, PREP|http://www.genome.jp/dbget-bin/www_bget?ko:K01322	E3.4.21.26, PREP; prolyl oligopeptidase [EC:3.4.21.26]
ep123.comp41135_c0_seq5	K01322|E3.4.21.26, PREP|http://www.genome.jp/dbget-bin/www_bget?ko:K01322	E3.4.21.26, PREP; prolyl oligopeptidase [EC:3.4.21.26]
ep456.comp50815_c0_seq1	K01322|E3.4.21.26, PREP|http://www.genome.jp/dbget-bin/www_bget?ko:K01322	E3.4.21.26, PREP; prolyl oligopeptidase [EC:3.4.21.26]
ep456.comp49560_c0_seq1	K01338|lon|http://www.genome.jp/dbget-bin/www_bget?ko:K01338	lon; ATP-dependent Lon protease [EC:3.4.21.53]
ep123.comp42592_c0_seq2	K01338|lon|http://www.genome.jp/dbget-bin/www_bget?ko:K01338	lon; ATP-dependent Lon protease [EC:3.4.21.53]
ep456.comp59377_c0_seq1	K01354|ptrB|http://www.genome.jp/dbget-bin/www_bget?ko:K01354	ptrB; oligopeptidase B [EC:3.4.21.83]
ep456.comp60379_c0_seq1	K01358|clpP, CLPP|http://www.genome.jp/dbget-bin/www_bget?ko:K01358	clpP, CLPP; ATP-dependent Clp protease, protease subunit [EC:3.4.21.92]
ep456.comp60379_c0_seq2	K01358|clpP, CLPP|http://www.genome.jp/dbget-bin/www_bget?ko:K01358	clpP, CLPP; ATP-dependent Clp protease, protease subunit [EC:3.4.21.92]
ep123.comp32285_c0_seq1	K01358|clpP, CLPP|http://www.genome.jp/dbget-bin/www_bget?ko:K01358	clpP, CLPP; ATP-dependent Clp protease, protease subunit [EC:3.4.21.92]
ep456.comp52269_c3_seq2	K01358|clpP, CLPP|http://www.genome.jp/dbget-bin/www_bget?ko:K01358	clpP, CLPP; ATP-dependent Clp protease, protease subunit [EC:3.4.21.92]
ep456.comp52269_c3_seq1	K01358|clpP, CLPP|http://www.genome.jp/dbget-bin/www_bget?ko:K01358	clpP, CLPP; ATP-dependent Clp protease, protease subunit [EC:3.4.21.92]
ep456.comp53053_c1_seq1	K01358|clpP, CLPP|http://www.genome.jp/dbget-bin/www_bget?ko:K01358	clpP, CLPP; ATP-dependent Clp protease, protease subunit [EC:3.4.21.92]
ep456.comp51324_c1_seq1	K01358|clpP, CLPP|http://www.genome.jp/dbget-bin/www_bget?ko:K01358	clpP, CLPP; ATP-dependent Clp protease, protease subunit [EC:3.4.21.92]
ep123.comp42162_c0_seq1	K01358|clpP, CLPP|http://www.genome.jp/dbget-bin/www_bget?ko:K01358	clpP, CLPP; ATP-dependent Clp protease, protease subunit [EC:3.4.21.92]
ep123.comp46685_c0_seq3	K01362|E3.4.21.-|http://www.genome.jp/dbget-bin/www_bget?ko:K01362	E3.4.21.- [EC:3.4.21.-]
ep456.comp53874_c0_seq1	K01362|E3.4.21.-|http://www.genome.jp/dbget-bin/www_bget?ko:K01362	E3.4.21.- [EC:3.4.21.-]
ep123.comp46685_c0_seq4	K01362|E3.4.21.-|http://www.genome.jp/dbget-bin/www_bget?ko:K01362	E3.4.21.- [EC:3.4.21.-]
ep123.comp42925_c0_seq1	K01363|CTSB|http://www.genome.jp/dbget-bin/www_bget?ko:K01363	CTSB; cathepsin B [EC:3.4.22.1] Increasing endopeptidase activity, protection from alkaline pH denaturation
ep456.comp49413_c1_seq1	K01363|CTSB|http://www.genome.jp/dbget-bin/www_bget?ko:K01363	CTSB; cathepsin B [EC:3.4.22.1] Increasing endopeptidase activity, protection from alkaline pH denaturation
ep456.comp49413_c0_seq1	K01363|CTSB|http://www.genome.jp/dbget-bin/www_bget?ko:K01363	CTSB; cathepsin B [EC:3.4.22.1] Increasing endopeptidase activity, protection from alkaline pH denaturation
ep123.comp19993_c0_seq1	K01365|CTSL|http://www.genome.jp/dbget-bin/www_bget?ko:K01365	CTSL; cathepsin L [EC:3.4.22.15]
ep456.comp37147_c0_seq1	K01365|CTSL|http://www.genome.jp/dbget-bin/www_bget?ko:K01365	CTSL; cathepsin L [EC:3.4.22.15]
ep123.comp47530_c0_seq1	K01365|CTSL|http://www.genome.jp/dbget-bin/www_bget?ko:K01365	CTSL; cathepsin L [EC:3.4.22.15]
ep123.comp26317_c0_seq1	K01365|CTSL|http://www.genome.jp/dbget-bin/www_bget?ko:K01365	CTSL; cathepsin L [EC:3.4.22.15]
ep456.comp58495_c0_seq1	K01366|CTSH|http://www.genome.jp/dbget-bin/www_bget?ko:K01366	CTSH; cathepsin H [EC:3.4.22.16]
ep456.comp51532_c0_seq1	K01366|CTSH|http://www.genome.jp/dbget-bin/www_bget?ko:K01366	CTSH; cathepsin H [EC:3.4.22.16]
ep456.comp58495_c1_seq1	K01366|CTSH|http://www.genome.jp/dbget-bin/www_bget?ko:K01366	CTSH; cathepsin H [EC:3.4.22.16]
ep123.comp40119_c0_seq2	K01369|LGMN|http://www.genome.jp/dbget-bin/www_bget?ko:K01369	LGMN; legumain [EC:3.4.22.34]
ep123.comp40119_c0_seq1	K01369|LGMN|http://www.genome.jp/dbget-bin/www_bget?ko:K01369	LGMN; legumain [EC:3.4.22.34]
ep123.comp45818_c0_seq1	K01369|LGMN|http://www.genome.jp/dbget-bin/www_bget?ko:K01369	LGMN; legumain [EC:3.4.22.34]
ep456.comp40652_c0_seq1	K01376|E3.4.22.-|http://www.genome.jp/dbget-bin/www_bget?ko:K01376	E3.4.22.- [EC:3.4.22.-]
ep123.comp45570_c0_seq1	K01392|THOP1|http://www.genome.jp/dbget-bin/www_bget?ko:K01392	THOP1; thimet oligopeptidase [EC:3.4.24.15]
ep456.comp57264_c0_seq2	K01404|GP63|http://www.genome.jp/dbget-bin/www_bget?ko:K01404	GP63; leishmanolysin [EC:3.4.24.36]
ep123.comp49357_c0_seq2	K01404|GP63|http://www.genome.jp/dbget-bin/www_bget?ko:K01404	GP63; leishmanolysin [EC:3.4.24.36]
ep456.comp57264_c0_seq1	K01404|GP63|http://www.genome.jp/dbget-bin/www_bget?ko:K01404	GP63; leishmanolysin [EC:3.4.24.36]
ep123.comp49357_c0_seq9	K01404|GP63|http://www.genome.jp/dbget-bin/www_bget?ko:K01404	GP63; leishmanolysin [EC:3.4.24.36]
ep123.comp49357_c0_seq7	K01404|GP63|http://www.genome.jp/dbget-bin/www_bget?ko:K01404	GP63; leishmanolysin [EC:3.4.24.36]
ep123.comp49357_c0_seq6	K01404|GP63|http://www.genome.jp/dbget-bin/www_bget?ko:K01404	GP63; leishmanolysin [EC:3.4.24.36]
ep123.comp49357_c0_seq1	K01404|GP63|http://www.genome.jp/dbget-bin/www_bget?ko:K01404	GP63; leishmanolysin [EC:3.4.24.36]
ep123.comp49357_c0_seq3	K01404|GP63|http://www.genome.jp/dbget-bin/www_bget?ko:K01404	GP63; leishmanolysin [EC:3.4.24.36]
ep123.comp49544_c0_seq1	K01408|IDE, ide|http://www.genome.jp/dbget-bin/www_bget?ko:K01408	IDE, ide; insulysin [EC:3.4.24.56]
ep123.comp49544_c0_seq5	K01408|IDE, ide|http://www.genome.jp/dbget-bin/www_bget?ko:K01408	IDE, ide; insulysin [EC:3.4.24.56]
ep456.comp58678_c0_seq3	K01408|IDE, ide|http://www.genome.jp/dbget-bin/www_bget?ko:K01408	IDE, ide; insulysin [EC:3.4.24.56]
ep456.comp58678_c0_seq6	K01408|IDE, ide|http://www.genome.jp/dbget-bin/www_bget?ko:K01408	IDE, ide; insulysin [EC:3.4.24.56]
ep456.comp58678_c0_seq4	K01408|IDE, ide|http://www.genome.jp/dbget-bin/www_bget?ko:K01408	IDE, ide; insulysin [EC:3.4.24.56]
ep456.comp32878_c0_seq1	K01409|E3.4.24.57, gcp|http://www.genome.jp/dbget-bin/www_bget?ko:K01409	gcp, QRI7, OSGEPL, tsaD; O-sialoglycoprotein endopeptidase [EC:3.4.24.57]
ep456.comp55428_c0_seq1	K01409|E3.4.24.57, gcp|http://www.genome.jp/dbget-bin/www_bget?ko:K01409	gcp, QRI7, OSGEPL, tsaD; O-sialoglycoprotein endopeptidase [EC:3.4.24.57]
ep456.comp55428_c0_seq2	K01409|E3.4.24.57, gcp|http://www.genome.jp/dbget-bin/www_bget?ko:K01409	gcp, QRI7, OSGEPL, tsaD; O-sialoglycoprotein endopeptidase [EC:3.4.24.57]
ep123.comp45994_c1_seq2	K01410|E3.4.24.59, MIPEP|http://www.genome.jp/dbget-bin/www_bget?ko:K01410	MIPEP; mitochondrial intermediate peptidase [EC:3.4.24.59]
ep123.comp45994_c1_seq7	K01410|E3.4.24.59, MIPEP|http://www.genome.jp/dbget-bin/www_bget?ko:K01410	MIPEP; mitochondrial intermediate peptidase [EC:3.4.24.59]
ep123.comp45994_c1_seq5	K01410|E3.4.24.59, MIPEP|http://www.genome.jp/dbget-bin/www_bget?ko:K01410	MIPEP; mitochondrial intermediate peptidase [EC:3.4.24.59]
ep456.comp59689_c1_seq3	K01410|E3.4.24.59, MIPEP|http://www.genome.jp/dbget-bin/www_bget?ko:K01410	MIPEP; mitochondrial intermediate peptidase [EC:3.4.24.59]
ep456.comp59689_c1_seq1	K01410|E3.4.24.59, MIPEP|http://www.genome.jp/dbget-bin/www_bget?ko:K01410	MIPEP; mitochondrial intermediate peptidase [EC:3.4.24.59]
ep456.comp59689_c1_seq4	K01410|E3.4.24.59, MIPEP|http://www.genome.jp/dbget-bin/www_bget?ko:K01410	MIPEP; mitochondrial intermediate peptidase [EC:3.4.24.59]
ep123.comp45994_c1_seq3	K01410|E3.4.24.59, MIPEP|http://www.genome.jp/dbget-bin/www_bget?ko:K01410	MIPEP; mitochondrial intermediate peptidase [EC:3.4.24.59]
ep456.comp56841_c0_seq6	K01411|NRD1|http://www.genome.jp/dbget-bin/www_bget?ko:K01411	NRD1; nardilysin [EC:3.4.24.61]
ep456.comp56841_c0_seq2	K01411|NRD1|http://www.genome.jp/dbget-bin/www_bget?ko:K01411	NRD1; nardilysin [EC:3.4.24.61]
ep456.comp56841_c0_seq1	K01411|NRD1|http://www.genome.jp/dbget-bin/www_bget?ko:K01411	NRD1; nardilysin [EC:3.4.24.61]
ep456.comp56841_c0_seq7	K01411|NRD1|http://www.genome.jp/dbget-bin/www_bget?ko:K01411	NRD1; nardilysin [EC:3.4.24.61]
ep456.comp56841_c0_seq5	K01411|NRD1|http://www.genome.jp/dbget-bin/www_bget?ko:K01411	NRD1; nardilysin [EC:3.4.24.61]
ep456.comp54381_c0_seq2	K01412|E3.4.24.64|http://www.genome.jp/dbget-bin/www_bget?ko:K01412	PMPCA, MAS2; mitochondrial-processing peptidase subunit alpha [EC:3.4.24.64]
ep123.comp47507_c0_seq3	K01412|E3.4.24.64|http://www.genome.jp/dbget-bin/www_bget?ko:K01412	PMPCA, MAS2; mitochondrial-processing peptidase subunit alpha [EC:3.4.24.64]
ep123.comp47507_c0_seq4	K01412|E3.4.24.64|http://www.genome.jp/dbget-bin/www_bget?ko:K01412	PMPCA, MAS2; mitochondrial-processing peptidase subunit alpha [EC:3.4.24.64]
ep123.comp46652_c0_seq4	K01412|E3.4.24.64|http://www.genome.jp/dbget-bin/www_bget?ko:K01412	PMPCA, MAS2; mitochondrial-processing peptidase subunit alpha [EC:3.4.24.64]
CL10221Contig1	K01412|E3.4.24.64|http://www.genome.jp/dbget-bin/www_bget?ko:K01412	PMPCA, MAS2; mitochondrial-processing peptidase subunit alpha [EC:3.4.24.64]
ep456.comp59450_c0_seq11	K01412|E3.4.24.64|http://www.genome.jp/dbget-bin/www_bget?ko:K01412	PMPCA, MAS2; mitochondrial-processing peptidase subunit alpha [EC:3.4.24.64]
ep456.comp59450_c0_seq14	K01412|E3.4.24.64|http://www.genome.jp/dbget-bin/www_bget?ko:K01412	PMPCA, MAS2; mitochondrial-processing peptidase subunit alpha [EC:3.4.24.64]
ep123.comp40342_c0_seq1	K01412|E3.4.24.64|http://www.genome.jp/dbget-bin/www_bget?ko:K01412	PMPCA, MAS2; mitochondrial-processing peptidase subunit alpha [EC:3.4.24.64]
ep123.comp40342_c0_seq2	K01412|E3.4.24.64|http://www.genome.jp/dbget-bin/www_bget?ko:K01412	PMPCA, MAS2; mitochondrial-processing peptidase subunit alpha [EC:3.4.24.64]
ep456.comp59450_c0_seq3	K01412|E3.4.24.64|http://www.genome.jp/dbget-bin/www_bget?ko:K01412	PMPCA, MAS2; mitochondrial-processing peptidase subunit alpha [EC:3.4.24.64]
ep123.comp41580_c0_seq1	K01412|E3.4.24.64|http://www.genome.jp/dbget-bin/www_bget?ko:K01412	PMPCA, MAS2; mitochondrial-processing peptidase subunit alpha [EC:3.4.24.64]
ep456.comp53126_c0_seq1	K01412|E3.4.24.64|http://www.genome.jp/dbget-bin/www_bget?ko:K01412	PMPCA, MAS2; mitochondrial-processing peptidase subunit alpha [EC:3.4.24.64]
ep123.comp46652_c0_seq3	K01412|E3.4.24.64|http://www.genome.jp/dbget-bin/www_bget?ko:K01412	PMPCA, MAS2; mitochondrial-processing peptidase subunit alpha [EC:3.4.24.64]
ep456.comp51724_c0_seq1	K01414|prlC|http://www.genome.jp/dbget-bin/www_bget?ko:K01414	prlC; oligopeptidase A [EC:3.4.24.70]
ep123.comp41952_c0_seq2	K01414|prlC|http://www.genome.jp/dbget-bin/www_bget?ko:K01414	prlC; oligopeptidase A [EC:3.4.24.70]
ep123.comp41952_c0_seq1	K01414|prlC|http://www.genome.jp/dbget-bin/www_bget?ko:K01414	prlC; oligopeptidase A [EC:3.4.24.70]
ep456.comp57985_c0_seq4	K01427|URE|http://www.genome.jp/dbget-bin/www_bget?ko:K01427	URE; urease [EC:3.5.1.5]
ep456.comp57985_c0_seq5	K01427|URE|http://www.genome.jp/dbget-bin/www_bget?ko:K01427	URE; urease [EC:3.5.1.5]
ep123.comp44063_c0_seq9	K01427|URE|http://www.genome.jp/dbget-bin/www_bget?ko:K01427	URE; urease [EC:3.5.1.5]
ep123.comp44063_c0_seq1	K01427|URE|http://www.genome.jp/dbget-bin/www_bget?ko:K01427	URE; urease [EC:3.5.1.5]
ep123.comp49164_c0_seq2	K01431|E3.5.1.6|http://www.genome.jp/dbget-bin/www_bget?ko:K01431	UPB1; beta-ureidopropionase [EC:3.5.1.6]
ep123.comp47962_c0_seq2	K01433|purU|http://www.genome.jp/dbget-bin/www_bget?ko:K01433	purU; formyltetrahydrofolate deformylase [EC:3.5.1.10]
ep123.comp47962_c0_seq5	K01433|purU|http://www.genome.jp/dbget-bin/www_bget?ko:K01433	purU; formyltetrahydrofolate deformylase [EC:3.5.1.10]
ep123.comp47962_c0_seq6	K01433|purU|http://www.genome.jp/dbget-bin/www_bget?ko:K01433	purU; formyltetrahydrofolate deformylase [EC:3.5.1.10]
ep123.comp47962_c0_seq8	K01433|purU|http://www.genome.jp/dbget-bin/www_bget?ko:K01433	purU; formyltetrahydrofolate deformylase [EC:3.5.1.10]
ep123.comp47962_c0_seq18	K01433|purU|http://www.genome.jp/dbget-bin/www_bget?ko:K01433	purU; formyltetrahydrofolate deformylase [EC:3.5.1.10]
ep123.comp47962_c0_seq15	K01433|purU|http://www.genome.jp/dbget-bin/www_bget?ko:K01433	purU; formyltetrahydrofolate deformylase [EC:3.5.1.10]
ep123.comp47962_c0_seq14	K01433|purU|http://www.genome.jp/dbget-bin/www_bget?ko:K01433	purU; formyltetrahydrofolate deformylase [EC:3.5.1.10]
ep123.comp47962_c0_seq21	K01433|purU|http://www.genome.jp/dbget-bin/www_bget?ko:K01433	purU; formyltetrahydrofolate deformylase [EC:3.5.1.10]
ep123.comp47962_c0_seq23	K01433|purU|http://www.genome.jp/dbget-bin/www_bget?ko:K01433	purU; formyltetrahydrofolate deformylase [EC:3.5.1.10]
ep123.comp47962_c0_seq11	K01433|purU|http://www.genome.jp/dbget-bin/www_bget?ko:K01433	purU; formyltetrahydrofolate deformylase [EC:3.5.1.10]
CL368Contig1	K01433|purU|http://www.genome.jp/dbget-bin/www_bget?ko:K01433	purU; formyltetrahydrofolate deformylase [EC:3.5.1.10]
ep456.comp59495_c0_seq13	K01433|purU|http://www.genome.jp/dbget-bin/www_bget?ko:K01433	purU; formyltetrahydrofolate deformylase [EC:3.5.1.10]
ep456.comp59495_c0_seq16	K01433|purU|http://www.genome.jp/dbget-bin/www_bget?ko:K01433	purU; formyltetrahydrofolate deformylase [EC:3.5.1.10]
ep456.comp59495_c0_seq15	K01433|purU|http://www.genome.jp/dbget-bin/www_bget?ko:K01433	purU; formyltetrahydrofolate deformylase [EC:3.5.1.10]
ep123.comp47962_c0_seq1	K01433|purU|http://www.genome.jp/dbget-bin/www_bget?ko:K01433	purU; formyltetrahydrofolate deformylase [EC:3.5.1.10]
ep123.comp47962_c0_seq9	K01433|purU|http://www.genome.jp/dbget-bin/www_bget?ko:K01433	purU; formyltetrahydrofolate deformylase [EC:3.5.1.10]
ep123.comp47962_c0_seq19	K01433|purU|http://www.genome.jp/dbget-bin/www_bget?ko:K01433	purU; formyltetrahydrofolate deformylase [EC:3.5.1.10]
ep123.comp47962_c0_seq10	K01433|purU|http://www.genome.jp/dbget-bin/www_bget?ko:K01433	purU; formyltetrahydrofolate deformylase [EC:3.5.1.10]
ep123.comp47962_c0_seq13	K01433|purU|http://www.genome.jp/dbget-bin/www_bget?ko:K01433	purU; formyltetrahydrofolate deformylase [EC:3.5.1.10]
ep456.comp56710_c0_seq1	K01436|K01436|http://www.genome.jp/dbget-bin/www_bget?ko:K01436	K01436; amidohydrolase [EC:3.5.1.-]
ep456.comp56710_c0_seq4	K01436|K01436|http://www.genome.jp/dbget-bin/www_bget?ko:K01436	K01436; amidohydrolase [EC:3.5.1.-]
ep456.comp56710_c0_seq3	K01436|K01436|http://www.genome.jp/dbget-bin/www_bget?ko:K01436	K01436; amidohydrolase [EC:3.5.1.-]
ep456.comp56710_c0_seq2	K01436|K01436|http://www.genome.jp/dbget-bin/www_bget?ko:K01436	K01436; amidohydrolase [EC:3.5.1.-]
ep456.comp57584_c0_seq1	K01438|argE|http://www.genome.jp/dbget-bin/www_bget?ko:K01438	argE; acetylornithine deacetylase [EC:3.5.1.16]
ep123.comp42649_c0_seq4	K01444|E3.5.1.26|http://www.genome.jp/dbget-bin/www_bget?ko:K01444	AGA, aspG; N4-(beta-N-acetylglucosaminyl)-L-asparaginase [EC:3.5.1.26]
ep123.comp42649_c0_seq1	K01444|E3.5.1.26|http://www.genome.jp/dbget-bin/www_bget?ko:K01444	AGA, aspG; N4-(beta-N-acetylglucosaminyl)-L-asparaginase [EC:3.5.1.26]
ep456.comp50832_c0_seq2	K01444|E3.5.1.26|http://www.genome.jp/dbget-bin/www_bget?ko:K01444	AGA, aspG; N4-(beta-N-acetylglucosaminyl)-L-asparaginase [EC:3.5.1.26]
ep456.comp59515_c0_seq9	K01455|E3.5.1.49|http://www.genome.jp/dbget-bin/www_bget?ko:K01455	E3.5.1.49; formamidase [EC:3.5.1.49]
ep456.comp59515_c0_seq7	K01455|E3.5.1.49|http://www.genome.jp/dbget-bin/www_bget?ko:K01455	E3.5.1.49; formamidase [EC:3.5.1.49]
CL499Contig1	K01455|E3.5.1.49|http://www.genome.jp/dbget-bin/www_bget?ko:K01455	E3.5.1.49; formamidase [EC:3.5.1.49]
ep456.comp59515_c0_seq10	K01455|E3.5.1.49|http://www.genome.jp/dbget-bin/www_bget?ko:K01455	E3.5.1.49; formamidase [EC:3.5.1.49]
ep456.comp59579_c0_seq2	K01455|E3.5.1.49|http://www.genome.jp/dbget-bin/www_bget?ko:K01455	E3.5.1.49; formamidase [EC:3.5.1.49]
ep123.comp49142_c1_seq3	K01455|E3.5.1.49|http://www.genome.jp/dbget-bin/www_bget?ko:K01455	E3.5.1.49; formamidase [EC:3.5.1.49]
CL7998Contig1	K01455|E3.5.1.49|http://www.genome.jp/dbget-bin/www_bget?ko:K01455	E3.5.1.49; formamidase [EC:3.5.1.49]
ep123.comp49925_c0_seq3	K01455|E3.5.1.49|http://www.genome.jp/dbget-bin/www_bget?ko:K01455	E3.5.1.49; formamidase [EC:3.5.1.49]
ep123.comp49925_c0_seq4	K01455|E3.5.1.49|http://www.genome.jp/dbget-bin/www_bget?ko:K01455	E3.5.1.49; formamidase [EC:3.5.1.49]
ep123.comp49925_c0_seq7	K01455|E3.5.1.49|http://www.genome.jp/dbget-bin/www_bget?ko:K01455	E3.5.1.49; formamidase [EC:3.5.1.49]
ep123.comp49925_c0_seq8	K01455|E3.5.1.49|http://www.genome.jp/dbget-bin/www_bget?ko:K01455	E3.5.1.49; formamidase [EC:3.5.1.49]
ep456.comp59515_c0_seq8	K01455|E3.5.1.49|http://www.genome.jp/dbget-bin/www_bget?ko:K01455	E3.5.1.49; formamidase [EC:3.5.1.49]
CL640Contig1	K01456|E3.5.1.52, NGLY1, PNG1|http://www.genome.jp/dbget-bin/www_bget?ko:K01456	E3.5.1.52, NGLY1, PNG1; peptide-N4-(N-acetyl-beta-glucosaminyl)asparagine amidase [EC:3.5.1.52]
ep456.comp60212_c0_seq12	K01456|E3.5.1.52, NGLY1, PNG1|http://www.genome.jp/dbget-bin/www_bget?ko:K01456	E3.5.1.52, NGLY1, PNG1; peptide-N4-(N-acetyl-beta-glucosaminyl)asparagine amidase [EC:3.5.1.52]
CL2Contig36	K01456|E3.5.1.52, NGLY1, PNG1|http://www.genome.jp/dbget-bin/www_bget?ko:K01456	E3.5.1.52, NGLY1, PNG1; peptide-N4-(N-acetyl-beta-glucosaminyl)asparagine amidase [EC:3.5.1.52]
ep456.comp60212_c0_seq1	K01456|E3.5.1.52, NGLY1, PNG1|http://www.genome.jp/dbget-bin/www_bget?ko:K01456	E3.5.1.52, NGLY1, PNG1; peptide-N4-(N-acetyl-beta-glucosaminyl)asparagine amidase [EC:3.5.1.52]
ep456.comp60212_c0_seq3	K01456|E3.5.1.52, NGLY1, PNG1|http://www.genome.jp/dbget-bin/www_bget?ko:K01456	E3.5.1.52, NGLY1, PNG1; peptide-N4-(N-acetyl-beta-glucosaminyl)asparagine amidase [EC:3.5.1.52]
ep456.comp60212_c0_seq5	K01456|E3.5.1.52, NGLY1, PNG1|http://www.genome.jp/dbget-bin/www_bget?ko:K01456	E3.5.1.52, NGLY1, PNG1; peptide-N4-(N-acetyl-beta-glucosaminyl)asparagine amidase [EC:3.5.1.52]
ep456.comp60212_c0_seq6	K01456|E3.5.1.52, NGLY1, PNG1|http://www.genome.jp/dbget-bin/www_bget?ko:K01456	E3.5.1.52, NGLY1, PNG1; peptide-N4-(N-acetyl-beta-glucosaminyl)asparagine amidase [EC:3.5.1.52]
ep123.comp49298_c0_seq6	K01456|E3.5.1.52, NGLY1, PNG1|http://www.genome.jp/dbget-bin/www_bget?ko:K01456	E3.5.1.52, NGLY1, PNG1; peptide-N4-(N-acetyl-beta-glucosaminyl)asparagine amidase [EC:3.5.1.52]
ep456.comp53183_c0_seq1	K01462|PDF, def|http://www.genome.jp/dbget-bin/www_bget?ko:K01462	PDF, def; peptide deformylase [EC:3.5.1.88]
ep456.comp54525_c0_seq3	K01462|PDF, def|http://www.genome.jp/dbget-bin/www_bget?ko:K01462	PDF, def; peptide deformylase [EC:3.5.1.88]
ep456.comp54525_c0_seq1	K01462|PDF, def|http://www.genome.jp/dbget-bin/www_bget?ko:K01462	PDF, def; peptide deformylase [EC:3.5.1.88]
CL1102Contig1	K01464|E3.5.2.2, DPYS|http://www.genome.jp/dbget-bin/www_bget?ko:K01464	DPYS, dht, hydA; dihydropyrimidinase [EC:3.5.2.2]
ep123.comp44892_c0_seq4	K01465|URA4, pyrC|http://www.genome.jp/dbget-bin/www_bget?ko:K01465	URA4, pyrC; dihydroorotase [EC:3.5.2.3]
ep123.comp44892_c0_seq5	K01465|URA4, pyrC|http://www.genome.jp/dbget-bin/www_bget?ko:K01465	URA4, pyrC; dihydroorotase [EC:3.5.2.3]
ep123.comp44892_c0_seq6	K01465|URA4, pyrC|http://www.genome.jp/dbget-bin/www_bget?ko:K01465	URA4, pyrC; dihydroorotase [EC:3.5.2.3]
ep123.comp44892_c0_seq7	K01465|URA4, pyrC|http://www.genome.jp/dbget-bin/www_bget?ko:K01465	URA4, pyrC; dihydroorotase [EC:3.5.2.3]
ep123.comp44892_c0_seq2	K01465|URA4, pyrC|http://www.genome.jp/dbget-bin/www_bget?ko:K01465	URA4, pyrC; dihydroorotase [EC:3.5.2.3]
ep123.comp44892_c0_seq3	K01465|URA4, pyrC|http://www.genome.jp/dbget-bin/www_bget?ko:K01465	URA4, pyrC; dihydroorotase [EC:3.5.2.3]
ep123.comp44892_c0_seq8	K01465|URA4, pyrC|http://www.genome.jp/dbget-bin/www_bget?ko:K01465	URA4, pyrC; dihydroorotase [EC:3.5.2.3]
ep456.comp55316_c0_seq8	K01465|URA4, pyrC|http://www.genome.jp/dbget-bin/www_bget?ko:K01465	URA4, pyrC; dihydroorotase [EC:3.5.2.3]
ep456.comp55316_c0_seq6	K01465|URA4, pyrC|http://www.genome.jp/dbget-bin/www_bget?ko:K01465	URA4, pyrC; dihydroorotase [EC:3.5.2.3]
ep456.comp55316_c0_seq7	K01465|URA4, pyrC|http://www.genome.jp/dbget-bin/www_bget?ko:K01465	URA4, pyrC; dihydroorotase [EC:3.5.2.3]
ep123.comp44812_c0_seq1	K01466|E3.5.2.5, allB|http://www.genome.jp/dbget-bin/www_bget?ko:K01466	allB; allantoinase [EC:3.5.2.5]
ep123.comp44812_c0_seq2	K01466|E3.5.2.5, allB|http://www.genome.jp/dbget-bin/www_bget?ko:K01466	allB; allantoinase [EC:3.5.2.5]
ep123.comp29178_c0_seq1	K01467|E3.5.2.6, ampC, penP|http://www.genome.jp/dbget-bin/www_bget?ko:K01467	ampC; beta-lactamase class C [EC:3.5.2.6]
ep123.comp49721_c0_seq1	K01469|E3.5.2.9|http://www.genome.jp/dbget-bin/www_bget?ko:K01469	OPLAH, OXP1, oplAH; 5-oxoprolinase (ATP-hydrolysing) [EC:3.5.2.9]
ep123.comp47519_c0_seq1	K01476|E3.5.3.1, rocF, arg|http://www.genome.jp/dbget-bin/www_bget?ko:K01476	E3.5.3.1, rocF, arg; arginase [EC:3.5.3.1]
ep123.comp47519_c0_seq7	K01476|E3.5.3.1, rocF, arg|http://www.genome.jp/dbget-bin/www_bget?ko:K01476	E3.5.3.1, rocF, arg; arginase [EC:3.5.3.1]
ep123.comp47519_c0_seq5	K01476|E3.5.3.1, rocF, arg|http://www.genome.jp/dbget-bin/www_bget?ko:K01476	E3.5.3.1, rocF, arg; arginase [EC:3.5.3.1]
ep123.comp47519_c0_seq8	K01476|E3.5.3.1, rocF, arg|http://www.genome.jp/dbget-bin/www_bget?ko:K01476	E3.5.3.1, rocF, arg; arginase [EC:3.5.3.1]
ep123.comp47519_c0_seq3	K01476|E3.5.3.1, rocF, arg|http://www.genome.jp/dbget-bin/www_bget?ko:K01476	E3.5.3.1, rocF, arg; arginase [EC:3.5.3.1]
ep456.comp56648_c0_seq1	K01476|E3.5.3.1, rocF, arg|http://www.genome.jp/dbget-bin/www_bget?ko:K01476	E3.5.3.1, rocF, arg; arginase [EC:3.5.3.1]
ep456.comp51787_c1_seq5	K01488|E3.5.4.4, ADA, add|http://www.genome.jp/dbget-bin/www_bget?ko:K01488	add, ADA; adenosine deaminase [EC:3.5.4.4]
ep456.comp51787_c1_seq4	K01488|E3.5.4.4, ADA, add|http://www.genome.jp/dbget-bin/www_bget?ko:K01488	add, ADA; adenosine deaminase [EC:3.5.4.4]
ep456.comp51787_c1_seq6	K01488|E3.5.4.4, ADA, add|http://www.genome.jp/dbget-bin/www_bget?ko:K01488	add, ADA; adenosine deaminase [EC:3.5.4.4]
ep456.comp51787_c1_seq3	K01488|E3.5.4.4, ADA, add|http://www.genome.jp/dbget-bin/www_bget?ko:K01488	add, ADA; adenosine deaminase [EC:3.5.4.4]
ep123.comp48246_c0_seq1	K01488|E3.5.4.4, ADA, add|http://www.genome.jp/dbget-bin/www_bget?ko:K01488	add, ADA; adenosine deaminase [EC:3.5.4.4]
ep123.comp48246_c0_seq2	K01488|E3.5.4.4, ADA, add|http://www.genome.jp/dbget-bin/www_bget?ko:K01488	add, ADA; adenosine deaminase [EC:3.5.4.4]
ep123.comp48246_c0_seq8	K01488|E3.5.4.4, ADA, add|http://www.genome.jp/dbget-bin/www_bget?ko:K01488	add, ADA; adenosine deaminase [EC:3.5.4.4]
CL1Contig715	K01488|E3.5.4.4, ADA, add|http://www.genome.jp/dbget-bin/www_bget?ko:K01488	add, ADA; adenosine deaminase [EC:3.5.4.4]
CL1Contig347	K01488|E3.5.4.4, ADA, add|http://www.genome.jp/dbget-bin/www_bget?ko:K01488	add, ADA; adenosine deaminase [EC:3.5.4.4]
CL1Contig348	K01488|E3.5.4.4, ADA, add|http://www.genome.jp/dbget-bin/www_bget?ko:K01488	add, ADA; adenosine deaminase [EC:3.5.4.4]
CL4938Contig1	K01489|E3.5.4.5, cdd|http://www.genome.jp/dbget-bin/www_bget?ko:K01489	cdd, CDA; cytidine deaminase [EC:3.5.4.5]
CL3794Contig1	K01489|E3.5.4.5, cdd|http://www.genome.jp/dbget-bin/www_bget?ko:K01489	cdd, CDA; cytidine deaminase [EC:3.5.4.5]
ep456.comp55887_c0_seq1	K01490|E3.5.4.6, AMPD|http://www.genome.jp/dbget-bin/www_bget?ko:K01490	AMPD; AMP deaminase [EC:3.5.4.6]
ep123.comp48524_c0_seq6	K01490|E3.5.4.6, AMPD|http://www.genome.jp/dbget-bin/www_bget?ko:K01490	AMPD; AMP deaminase [EC:3.5.4.6]
ep456.comp270106_c0_seq1	K01493|comEB|http://www.genome.jp/dbget-bin/www_bget?ko:K01493	comEB; dCMP deaminase [EC:3.5.4.12]
ep456.comp24579_c0_seq1	K01493|comEB|http://www.genome.jp/dbget-bin/www_bget?ko:K01493	comEB; dCMP deaminase [EC:3.5.4.12]
ep123.comp48532_c0_seq5	K01495|E3.5.4.16, folE|http://www.genome.jp/dbget-bin/www_bget?ko:K01495	GCH1, folE; GTP cyclohydrolase I [EC:3.5.4.16]
ep123.comp48532_c0_seq3	K01495|E3.5.4.16, folE|http://www.genome.jp/dbget-bin/www_bget?ko:K01495	GCH1, folE; GTP cyclohydrolase I [EC:3.5.4.16]
ep123.comp48532_c0_seq2	K01495|E3.5.4.16, folE|http://www.genome.jp/dbget-bin/www_bget?ko:K01495	GCH1, folE; GTP cyclohydrolase I [EC:3.5.4.16]
ep123.comp48532_c0_seq1	K01495|E3.5.4.16, folE|http://www.genome.jp/dbget-bin/www_bget?ko:K01495	GCH1, folE; GTP cyclohydrolase I [EC:3.5.4.16]
ep123.comp42042_c0_seq1	K01507|E3.6.1.1, ppa|http://www.genome.jp/dbget-bin/www_bget?ko:K01507	ppa; inorganic pyrophosphatase [EC:3.6.1.1]
ep456.comp46771_c0_seq1	K01507|E3.6.1.1, ppa|http://www.genome.jp/dbget-bin/www_bget?ko:K01507	ppa; inorganic pyrophosphatase [EC:3.6.1.1]
ep456.comp46771_c0_seq2	K01507|E3.6.1.1, ppa|http://www.genome.jp/dbget-bin/www_bget?ko:K01507	ppa; inorganic pyrophosphatase [EC:3.6.1.1]
ep123.comp315821_c0_seq1	K01507|E3.6.1.1, ppa|http://www.genome.jp/dbget-bin/www_bget?ko:K01507	ppa; inorganic pyrophosphatase [EC:3.6.1.1]
ep456.comp48769_c0_seq1	K01507|E3.6.1.1, ppa|http://www.genome.jp/dbget-bin/www_bget?ko:K01507	ppa; inorganic pyrophosphatase [EC:3.6.1.1]
ep456.comp44083_c0_seq1	K01507|E3.6.1.1, ppa|http://www.genome.jp/dbget-bin/www_bget?ko:K01507	ppa; inorganic pyrophosphatase [EC:3.6.1.1]
ep123.comp201762_c0_seq1	K01507|E3.6.1.1, ppa|http://www.genome.jp/dbget-bin/www_bget?ko:K01507	ppa; inorganic pyrophosphatase [EC:3.6.1.1]
ep123.comp36885_c0_seq1	K01507|E3.6.1.1, ppa|http://www.genome.jp/dbget-bin/www_bget?ko:K01507	ppa; inorganic pyrophosphatase [EC:3.6.1.1]
ep123.comp21061_c0_seq1	K01507|E3.6.1.1, ppa|http://www.genome.jp/dbget-bin/www_bget?ko:K01507	ppa; inorganic pyrophosphatase [EC:3.6.1.1]
ep456.comp59818_c0_seq1	K01507|E3.6.1.1, ppa|http://www.genome.jp/dbget-bin/www_bget?ko:K01507	ppa; inorganic pyrophosphatase [EC:3.6.1.1]
ep123.comp36885_c0_seq2	K01507|E3.6.1.1, ppa|http://www.genome.jp/dbget-bin/www_bget?ko:K01507	ppa; inorganic pyrophosphatase [EC:3.6.1.1]
ep123.comp44461_c0_seq10	K01510|ENTPD1_3_8|http://www.genome.jp/dbget-bin/www_bget?ko:K01510	ENTPD1_3_8; apyrase [EC:3.6.1.5]
CL8336Contig1	K01510|ENTPD1_3_8|http://www.genome.jp/dbget-bin/www_bget?ko:K01510	ENTPD1_3_8; apyrase [EC:3.6.1.5]
ep123.comp44461_c0_seq9	K01510|ENTPD1_3_8|http://www.genome.jp/dbget-bin/www_bget?ko:K01510	ENTPD1_3_8; apyrase [EC:3.6.1.5]
ep456.comp55987_c0_seq1	K01510|ENTPD1_3_8|http://www.genome.jp/dbget-bin/www_bget?ko:K01510	ENTPD1_3_8; apyrase [EC:3.6.1.5]
ep456.comp55987_c0_seq2	K01510|ENTPD1_3_8|http://www.genome.jp/dbget-bin/www_bget?ko:K01510	ENTPD1_3_8; apyrase [EC:3.6.1.5]
ep123.comp44461_c0_seq6	K01510|ENTPD1_3_8|http://www.genome.jp/dbget-bin/www_bget?ko:K01510	ENTPD1_3_8; apyrase [EC:3.6.1.5]
ep123.comp44461_c0_seq5	K01510|ENTPD1_3_8|http://www.genome.jp/dbget-bin/www_bget?ko:K01510	ENTPD1_3_8; apyrase [EC:3.6.1.5]
ep123.comp37069_c0_seq1	K01512|acyP|http://www.genome.jp/dbget-bin/www_bget?ko:K01512	acyP; acylphosphatase [EC:3.6.1.7]
ep123.comp37069_c0_seq2	K01512|acyP|http://www.genome.jp/dbget-bin/www_bget?ko:K01512	acyP; acylphosphatase [EC:3.6.1.7]
ep456.comp46744_c0_seq1	K01512|acyP|http://www.genome.jp/dbget-bin/www_bget?ko:K01512	acyP; acylphosphatase [EC:3.6.1.7]
ep456.comp46744_c0_seq2	K01512|acyP|http://www.genome.jp/dbget-bin/www_bget?ko:K01512	acyP; acylphosphatase [EC:3.6.1.7]
ep456.comp50356_c0_seq1	K01512|acyP|http://www.genome.jp/dbget-bin/www_bget?ko:K01512	acyP; acylphosphatase [EC:3.6.1.7]
ep123.comp33872_c0_seq1	K01517|ADPRM|http://www.genome.jp/dbget-bin/www_bget?ko:K01517	ADPRM; manganese-dependent ADP-ribose/CDP-alcohol diphosphatase [EC:3.6.1.13 3.6.1.16 3.6.1.53]
ep123.comp33872_c0_seq2	K01517|ADPRM|http://www.genome.jp/dbget-bin/www_bget?ko:K01517	ADPRM; manganese-dependent ADP-ribose/CDP-alcohol diphosphatase [EC:3.6.1.13 3.6.1.16 3.6.1.53]
CL8961Contig1	K01519|ITPA|http://www.genome.jp/dbget-bin/www_bget?ko:K01519	ITPA; inosine triphosphate pyrophosphatase [EC:3.6.1.19]
ep456.comp50292_c0_seq1	K01520|E3.6.1.23, dut|http://www.genome.jp/dbget-bin/www_bget?ko:K01520	dut, DUT; dUTP pyrophosphatase [EC:3.6.1.23]
ep456.comp40132_c0_seq1	K01520|E3.6.1.23, dut|http://www.genome.jp/dbget-bin/www_bget?ko:K01520	dut, DUT; dUTP pyrophosphatase [EC:3.6.1.23]
ep123.comp47313_c0_seq4	K01522|FHIT|http://www.genome.jp/dbget-bin/www_bget?ko:K01522	FHIT; bis(5'-adenosyl)-triphosphatase [EC:3.6.1.29]
CL8115Contig1	K01522|FHIT|http://www.genome.jp/dbget-bin/www_bget?ko:K01522	FHIT; bis(5'-adenosyl)-triphosphatase [EC:3.6.1.29]
CL8746Contig1	K01522|FHIT|http://www.genome.jp/dbget-bin/www_bget?ko:K01522	FHIT; bis(5'-adenosyl)-triphosphatase [EC:3.6.1.29]
ep123.comp47313_c0_seq1	K01522|FHIT|http://www.genome.jp/dbget-bin/www_bget?ko:K01522	FHIT; bis(5'-adenosyl)-triphosphatase [EC:3.6.1.29]
ep456.comp51640_c0_seq1	K01527|EGD1, BTF3|http://www.genome.jp/dbget-bin/www_bget?ko:K01527	-
ep123.comp42715_c0_seq2	K01527|EGD1, BTF3|http://www.genome.jp/dbget-bin/www_bget?ko:K01527	-
ep123.comp42715_c0_seq1	K01527|EGD1, BTF3|http://www.genome.jp/dbget-bin/www_bget?ko:K01527	-
ep456.comp36247_c0_seq1	K01528|DNM|http://www.genome.jp/dbget-bin/www_bget?ko:K01528	DNM; dynamin GTPase [EC:3.6.5.5]
ep123.comp48222_c0_seq3	K01528|DNM|http://www.genome.jp/dbget-bin/www_bget?ko:K01528	DNM; dynamin GTPase [EC:3.6.5.5]
ep456.comp51579_c0_seq2	K01528|DNM|http://www.genome.jp/dbget-bin/www_bget?ko:K01528	DNM; dynamin GTPase [EC:3.6.5.5]
ep456.comp51579_c1_seq2	K01528|DNM|http://www.genome.jp/dbget-bin/www_bget?ko:K01528	DNM; dynamin GTPase [EC:3.6.5.5]
ep456.comp54594_c0_seq1	K01528|DNM|http://www.genome.jp/dbget-bin/www_bget?ko:K01528	DNM; dynamin GTPase [EC:3.6.5.5]
ep456.comp51579_c1_seq3	K01528|DNM|http://www.genome.jp/dbget-bin/www_bget?ko:K01528	DNM; dynamin GTPase [EC:3.6.5.5]
CL2210Contig1	K01528|DNM|http://www.genome.jp/dbget-bin/www_bget?ko:K01528	DNM; dynamin GTPase [EC:3.6.5.5]
ep123.comp50093_c0_seq9	K01529|E3.6.1.-|http://www.genome.jp/dbget-bin/www_bget?ko:K01529	E3.6.1.- [EC:3.6.1.-]
ep123.comp50093_c0_seq2	K01529|E3.6.1.-|http://www.genome.jp/dbget-bin/www_bget?ko:K01529	E3.6.1.- [EC:3.6.1.-]
ep456.comp59964_c0_seq9	K01529|E3.6.1.-|http://www.genome.jp/dbget-bin/www_bget?ko:K01529	E3.6.1.- [EC:3.6.1.-]
ep456.comp59964_c0_seq3	K01529|E3.6.1.-|http://www.genome.jp/dbget-bin/www_bget?ko:K01529	E3.6.1.- [EC:3.6.1.-]
ep456.comp59440_c1_seq4	K01530|E3.6.3.1|http://www.genome.jp/dbget-bin/www_bget?ko:K01530	E3.6.3.1; phospholipid-translocating ATPase [EC:3.6.3.1]
ep456.comp60055_c0_seq8	K01530|E3.6.3.1|http://www.genome.jp/dbget-bin/www_bget?ko:K01530	E3.6.3.1; phospholipid-translocating ATPase [EC:3.6.3.1]
ep456.comp60055_c0_seq9	K01530|E3.6.3.1|http://www.genome.jp/dbget-bin/www_bget?ko:K01530	E3.6.3.1; phospholipid-translocating ATPase [EC:3.6.3.1]
ep456.comp60055_c0_seq2	K01530|E3.6.3.1|http://www.genome.jp/dbget-bin/www_bget?ko:K01530	E3.6.3.1; phospholipid-translocating ATPase [EC:3.6.3.1]
ep456.comp60055_c0_seq4	K01530|E3.6.3.1|http://www.genome.jp/dbget-bin/www_bget?ko:K01530	E3.6.3.1; phospholipid-translocating ATPase [EC:3.6.3.1]
ep123.comp48892_c0_seq12	K01530|E3.6.3.1|http://www.genome.jp/dbget-bin/www_bget?ko:K01530	E3.6.3.1; phospholipid-translocating ATPase [EC:3.6.3.1]
ep456.comp55105_c0_seq4	K01530|E3.6.3.1|http://www.genome.jp/dbget-bin/www_bget?ko:K01530	E3.6.3.1; phospholipid-translocating ATPase [EC:3.6.3.1]
ep456.comp55105_c0_seq2	K01530|E3.6.3.1|http://www.genome.jp/dbget-bin/www_bget?ko:K01530	E3.6.3.1; phospholipid-translocating ATPase [EC:3.6.3.1]
ep456.comp57739_c0_seq5	K01530|E3.6.3.1|http://www.genome.jp/dbget-bin/www_bget?ko:K01530	E3.6.3.1; phospholipid-translocating ATPase [EC:3.6.3.1]
ep456.comp4309_c0_seq1	K01530|E3.6.3.1|http://www.genome.jp/dbget-bin/www_bget?ko:K01530	E3.6.3.1; phospholipid-translocating ATPase [EC:3.6.3.1]
ep456.comp59440_c1_seq13	K01530|E3.6.3.1|http://www.genome.jp/dbget-bin/www_bget?ko:K01530	E3.6.3.1; phospholipid-translocating ATPase [EC:3.6.3.1]
ep123.comp48892_c0_seq3	K01530|E3.6.3.1|http://www.genome.jp/dbget-bin/www_bget?ko:K01530	E3.6.3.1; phospholipid-translocating ATPase [EC:3.6.3.1]
CL2275Contig1	K01530|E3.6.3.1|http://www.genome.jp/dbget-bin/www_bget?ko:K01530	E3.6.3.1; phospholipid-translocating ATPase [EC:3.6.3.1]
ep123.comp48892_c0_seq1	K01530|E3.6.3.1|http://www.genome.jp/dbget-bin/www_bget?ko:K01530	E3.6.3.1; phospholipid-translocating ATPase [EC:3.6.3.1]
ep123.comp48892_c0_seq7	K01530|E3.6.3.1|http://www.genome.jp/dbget-bin/www_bget?ko:K01530	E3.6.3.1; phospholipid-translocating ATPase [EC:3.6.3.1]
ep123.comp48892_c0_seq8	K01530|E3.6.3.1|http://www.genome.jp/dbget-bin/www_bget?ko:K01530	E3.6.3.1; phospholipid-translocating ATPase [EC:3.6.3.1]
ep456.comp157166_c0_seq1	K01530|E3.6.3.1|http://www.genome.jp/dbget-bin/www_bget?ko:K01530	E3.6.3.1; phospholipid-translocating ATPase [EC:3.6.3.1]
ep456.comp59440_c1_seq5	K01530|E3.6.3.1|http://www.genome.jp/dbget-bin/www_bget?ko:K01530	E3.6.3.1; phospholipid-translocating ATPase [EC:3.6.3.1]
ep456.comp59440_c1_seq1	K01530|E3.6.3.1|http://www.genome.jp/dbget-bin/www_bget?ko:K01530	E3.6.3.1; phospholipid-translocating ATPase [EC:3.6.3.1]
ep123.comp45208_c0_seq1	K01530|E3.6.3.1|http://www.genome.jp/dbget-bin/www_bget?ko:K01530	E3.6.3.1; phospholipid-translocating ATPase [EC:3.6.3.1]
ep123.comp45208_c0_seq3	K01530|E3.6.3.1|http://www.genome.jp/dbget-bin/www_bget?ko:K01530	E3.6.3.1; phospholipid-translocating ATPase [EC:3.6.3.1]
ep123.comp22185_c0_seq1	K01530|E3.6.3.1|http://www.genome.jp/dbget-bin/www_bget?ko:K01530	E3.6.3.1; phospholipid-translocating ATPase [EC:3.6.3.1]
CL3251Contig1	K01530|E3.6.3.1|http://www.genome.jp/dbget-bin/www_bget?ko:K01530	E3.6.3.1; phospholipid-translocating ATPase [EC:3.6.3.1]
ep123.comp49893_c0_seq4	K01530|E3.6.3.1|http://www.genome.jp/dbget-bin/www_bget?ko:K01530	E3.6.3.1; phospholipid-translocating ATPase [EC:3.6.3.1]
ep123.comp49893_c0_seq5	K01530|E3.6.3.1|http://www.genome.jp/dbget-bin/www_bget?ko:K01530	E3.6.3.1; phospholipid-translocating ATPase [EC:3.6.3.1]
ep123.comp21649_c0_seq1	K01530|E3.6.3.1|http://www.genome.jp/dbget-bin/www_bget?ko:K01530	E3.6.3.1; phospholipid-translocating ATPase [EC:3.6.3.1]
ep456.comp60111_c0_seq1	K01530|E3.6.3.1|http://www.genome.jp/dbget-bin/www_bget?ko:K01530	E3.6.3.1; phospholipid-translocating ATPase [EC:3.6.3.1]
ep456.comp60289_c0_seq1	K01533|E3.6.3.4, ATP7, copA|http://www.genome.jp/dbget-bin/www_bget?ko:K01533	copB; Cu2+-exporting ATPase [EC:3.6.3.4]
CL3280Contig1	K01533|E3.6.3.4, ATP7, copA|http://www.genome.jp/dbget-bin/www_bget?ko:K01533	copB; Cu2+-exporting ATPase [EC:3.6.3.4]
ep456.comp3488_c0_seq1	K01533|E3.6.3.4, ATP7, copA|http://www.genome.jp/dbget-bin/www_bget?ko:K01533	copB; Cu2+-exporting ATPase [EC:3.6.3.4]
CL8418Contig1	K01533|E3.6.3.4, ATP7, copA|http://www.genome.jp/dbget-bin/www_bget?ko:K01533	copB; Cu2+-exporting ATPase [EC:3.6.3.4]
ep123.comp49806_c0_seq2	K01533|E3.6.3.4, ATP7, copA|http://www.genome.jp/dbget-bin/www_bget?ko:K01533	copB; Cu2+-exporting ATPase [EC:3.6.3.4]
ep456.comp390981_c0_seq1	K01533|E3.6.3.4, ATP7, copA|http://www.genome.jp/dbget-bin/www_bget?ko:K01533	copB; Cu2+-exporting ATPase [EC:3.6.3.4]
ep456.comp36717_c0_seq2	K01533|E3.6.3.4, ATP7, copA|http://www.genome.jp/dbget-bin/www_bget?ko:K01533	copB; Cu2+-exporting ATPase [EC:3.6.3.4]
ep123.comp47472_c0_seq1	K01534|zntA|http://www.genome.jp/dbget-bin/www_bget?ko:K01534	zntA; Cd2+/Zn2+-exporting ATPase [EC:3.6.3.3 3.6.3.5]
ep123.comp47472_c0_seq2	K01534|zntA|http://www.genome.jp/dbget-bin/www_bget?ko:K01534	zntA; Cd2+/Zn2+-exporting ATPase [EC:3.6.3.3 3.6.3.5]
ep123.comp40323_c1_seq1	K01535|E3.6.3.6|http://www.genome.jp/dbget-bin/www_bget?ko:K01535	E3.6.3.6; H+-transporting ATPase [EC:3.6.3.6]
CL4999Contig1	K01535|E3.6.3.6|http://www.genome.jp/dbget-bin/www_bget?ko:K01535	E3.6.3.6; H+-transporting ATPase [EC:3.6.3.6]
ep123.comp44378_c0_seq2	K01535|E3.6.3.6|http://www.genome.jp/dbget-bin/www_bget?ko:K01535	E3.6.3.6; H+-transporting ATPase [EC:3.6.3.6]
ep123.comp44378_c0_seq1	K01535|E3.6.3.6|http://www.genome.jp/dbget-bin/www_bget?ko:K01535	E3.6.3.6; H+-transporting ATPase [EC:3.6.3.6]
ep123.comp45324_c2_seq1	K01535|E3.6.3.6|http://www.genome.jp/dbget-bin/www_bget?ko:K01535	E3.6.3.6; H+-transporting ATPase [EC:3.6.3.6]
CL614Contig1	K01535|E3.6.3.6|http://www.genome.jp/dbget-bin/www_bget?ko:K01535	E3.6.3.6; H+-transporting ATPase [EC:3.6.3.6]
ep456.comp56576_c0_seq1	K01535|E3.6.3.6|http://www.genome.jp/dbget-bin/www_bget?ko:K01535	E3.6.3.6; H+-transporting ATPase [EC:3.6.3.6]
ep123.comp32107_c0_seq1	K01535|E3.6.3.6|http://www.genome.jp/dbget-bin/www_bget?ko:K01535	E3.6.3.6; H+-transporting ATPase [EC:3.6.3.6]
ep123.comp40323_c0_seq1	K01535|E3.6.3.6|http://www.genome.jp/dbget-bin/www_bget?ko:K01535	E3.6.3.6; H+-transporting ATPase [EC:3.6.3.6]
ep123.comp46041_c2_seq8	K01535|E3.6.3.6|http://www.genome.jp/dbget-bin/www_bget?ko:K01535	E3.6.3.6; H+-transporting ATPase [EC:3.6.3.6]
ep123.comp46041_c2_seq4	K01535|E3.6.3.6|http://www.genome.jp/dbget-bin/www_bget?ko:K01535	E3.6.3.6; H+-transporting ATPase [EC:3.6.3.6]
ep456.comp60190_c0_seq1	K01535|E3.6.3.6|http://www.genome.jp/dbget-bin/www_bget?ko:K01535	E3.6.3.6; H+-transporting ATPase [EC:3.6.3.6]
CL8266Contig1	K01535|E3.6.3.6|http://www.genome.jp/dbget-bin/www_bget?ko:K01535	E3.6.3.6; H+-transporting ATPase [EC:3.6.3.6]
CL255Contig1	K01537|E3.6.3.8|http://www.genome.jp/dbget-bin/www_bget?ko:K01537	E3.6.3.8; Ca2+-transporting ATPase [EC:3.6.3.8]
CL255Contig3	K01537|E3.6.3.8|http://www.genome.jp/dbget-bin/www_bget?ko:K01537	E3.6.3.8; Ca2+-transporting ATPase [EC:3.6.3.8]
CL255Contig2	K01537|E3.6.3.8|http://www.genome.jp/dbget-bin/www_bget?ko:K01537	E3.6.3.8; Ca2+-transporting ATPase [EC:3.6.3.8]
ep123.comp47679_c1_seq1	K01537|E3.6.3.8|http://www.genome.jp/dbget-bin/www_bget?ko:K01537	E3.6.3.8; Ca2+-transporting ATPase [EC:3.6.3.8]
ep456.comp29906_c0_seq1	K01537|E3.6.3.8|http://www.genome.jp/dbget-bin/www_bget?ko:K01537	E3.6.3.8; Ca2+-transporting ATPase [EC:3.6.3.8]
ep456.comp56450_c0_seq1	K01537|E3.6.3.8|http://www.genome.jp/dbget-bin/www_bget?ko:K01537	E3.6.3.8; Ca2+-transporting ATPase [EC:3.6.3.8]
ep456.comp59111_c0_seq11	K01537|E3.6.3.8|http://www.genome.jp/dbget-bin/www_bget?ko:K01537	E3.6.3.8; Ca2+-transporting ATPase [EC:3.6.3.8]
ep456.comp59111_c0_seq1	K01537|E3.6.3.8|http://www.genome.jp/dbget-bin/www_bget?ko:K01537	E3.6.3.8; Ca2+-transporting ATPase [EC:3.6.3.8]
ep456.comp59111_c0_seq5	K01537|E3.6.3.8|http://www.genome.jp/dbget-bin/www_bget?ko:K01537	E3.6.3.8; Ca2+-transporting ATPase [EC:3.6.3.8]
ep456.comp59111_c0_seq7	K01537|E3.6.3.8|http://www.genome.jp/dbget-bin/www_bget?ko:K01537	E3.6.3.8; Ca2+-transporting ATPase [EC:3.6.3.8]
ep456.comp59111_c0_seq9	K01537|E3.6.3.8|http://www.genome.jp/dbget-bin/www_bget?ko:K01537	E3.6.3.8; Ca2+-transporting ATPase [EC:3.6.3.8]
ep456.comp59111_c0_seq8	K01537|E3.6.3.8|http://www.genome.jp/dbget-bin/www_bget?ko:K01537	E3.6.3.8; Ca2+-transporting ATPase [EC:3.6.3.8]
ep123.comp48964_c0_seq1	K01537|E3.6.3.8|http://www.genome.jp/dbget-bin/www_bget?ko:K01537	E3.6.3.8; Ca2+-transporting ATPase [EC:3.6.3.8]
ep456.comp57210_c0_seq9	K01537|E3.6.3.8|http://www.genome.jp/dbget-bin/www_bget?ko:K01537	E3.6.3.8; Ca2+-transporting ATPase [EC:3.6.3.8]
ep456.comp57210_c0_seq8	K01537|E3.6.3.8|http://www.genome.jp/dbget-bin/www_bget?ko:K01537	E3.6.3.8; Ca2+-transporting ATPase [EC:3.6.3.8]
ep456.comp53509_c0_seq1	K01537|E3.6.3.8|http://www.genome.jp/dbget-bin/www_bget?ko:K01537	E3.6.3.8; Ca2+-transporting ATPase [EC:3.6.3.8]
ep456.comp224227_c0_seq1	K01537|E3.6.3.8|http://www.genome.jp/dbget-bin/www_bget?ko:K01537	E3.6.3.8; Ca2+-transporting ATPase [EC:3.6.3.8]
ep123.comp44499_c0_seq1	K01537|E3.6.3.8|http://www.genome.jp/dbget-bin/www_bget?ko:K01537	E3.6.3.8; Ca2+-transporting ATPase [EC:3.6.3.8]
ep456.comp222663_c0_seq1	K01537|E3.6.3.8|http://www.genome.jp/dbget-bin/www_bget?ko:K01537	E3.6.3.8; Ca2+-transporting ATPase [EC:3.6.3.8]
CL8578Contig1	K01551|E3.6.3.16, arsA|http://www.genome.jp/dbget-bin/www_bget?ko:K01551	arsA, ASNA1; arsenite-transporting ATPase [EC:3.6.3.16]
ep456.comp54161_c0_seq1	K01551|E3.6.3.16, arsA|http://www.genome.jp/dbget-bin/www_bget?ko:K01551	arsA, ASNA1; arsenite-transporting ATPase [EC:3.6.3.16]
ep123.comp32256_c0_seq1	K01551|E3.6.3.16, arsA|http://www.genome.jp/dbget-bin/www_bget?ko:K01551	arsA, ASNA1; arsenite-transporting ATPase [EC:3.6.3.16]
ep123.comp46080_c0_seq2	K01551|E3.6.3.16, arsA|http://www.genome.jp/dbget-bin/www_bget?ko:K01551	arsA, ASNA1; arsenite-transporting ATPase [EC:3.6.3.16]
ep123.comp46881_c0_seq2	K01551|E3.6.3.16, arsA|http://www.genome.jp/dbget-bin/www_bget?ko:K01551	arsA, ASNA1; arsenite-transporting ATPase [EC:3.6.3.16]
ep123.comp46881_c0_seq1	K01551|E3.6.3.16, arsA|http://www.genome.jp/dbget-bin/www_bget?ko:K01551	arsA, ASNA1; arsenite-transporting ATPase [EC:3.6.3.16]
ep123.comp44490_c0_seq1	K01555|E3.7.1.2, FAH|http://www.genome.jp/dbget-bin/www_bget?ko:K01555	FAH, fahA; fumarylacetoacetase [EC:3.7.1.2]
CL6843Contig1	K01568|E4.1.1.1, pdc|http://www.genome.jp/dbget-bin/www_bget?ko:K01568	E4.1.1.1, pdc; pyruvate decarboxylase [EC:4.1.1.1]
ep123.comp41541_c1_seq2	K01568|E4.1.1.1, pdc|http://www.genome.jp/dbget-bin/www_bget?ko:K01568	E4.1.1.1, pdc; pyruvate decarboxylase [EC:4.1.1.1]
CL7072Contig1	K01568|E4.1.1.1, pdc|http://www.genome.jp/dbget-bin/www_bget?ko:K01568	E4.1.1.1, pdc; pyruvate decarboxylase [EC:4.1.1.1]
ep123.comp40945_c0_seq1	K01578|E4.1.1.9, MLYCD|http://www.genome.jp/dbget-bin/www_bget?ko:K01578	MLYCD; malonyl-CoA decarboxylase [EC:4.1.1.9]
ep123.comp33285_c0_seq1	K01580|E4.1.1.15, gadB, gadA, GAD|http://www.genome.jp/dbget-bin/www_bget?ko:K01580	E4.1.1.15, gadB, gadA, GAD; glutamate decarboxylase [EC:4.1.1.15]
ep456.comp51113_c0_seq1	K01580|E4.1.1.15, gadB, gadA, GAD|http://www.genome.jp/dbget-bin/www_bget?ko:K01580	E4.1.1.15, gadB, gadA, GAD; glutamate decarboxylase [EC:4.1.1.15]
ep123.comp44882_c0_seq2	K01580|E4.1.1.15, gadB, gadA, GAD|http://www.genome.jp/dbget-bin/www_bget?ko:K01580	E4.1.1.15, gadB, gadA, GAD; glutamate decarboxylase [EC:4.1.1.15]
ep123.comp44882_c0_seq1	K01580|E4.1.1.15, gadB, gadA, GAD|http://www.genome.jp/dbget-bin/www_bget?ko:K01580	E4.1.1.15, gadB, gadA, GAD; glutamate decarboxylase [EC:4.1.1.15]
ep456.comp59636_c1_seq5	K01583|E4.1.1.19|http://www.genome.jp/dbget-bin/www_bget?ko:K01583	E4.1.1.19; arginine decarboxylase [EC:4.1.1.19]
ep456.comp59636_c1_seq1	K01583|E4.1.1.19|http://www.genome.jp/dbget-bin/www_bget?ko:K01583	E4.1.1.19; arginine decarboxylase [EC:4.1.1.19]
ep456.comp59636_c1_seq2	K01583|E4.1.1.19|http://www.genome.jp/dbget-bin/www_bget?ko:K01583	E4.1.1.19; arginine decarboxylase [EC:4.1.1.19]
CL3182Contig1	K01583|E4.1.1.19|http://www.genome.jp/dbget-bin/www_bget?ko:K01583	E4.1.1.19; arginine decarboxylase [EC:4.1.1.19]
ep123.comp27298_c0_seq1	K01583|E4.1.1.19|http://www.genome.jp/dbget-bin/www_bget?ko:K01583	E4.1.1.19; arginine decarboxylase [EC:4.1.1.19]
ep123.comp45407_c0_seq5	K01583|E4.1.1.19|http://www.genome.jp/dbget-bin/www_bget?ko:K01583	E4.1.1.19; arginine decarboxylase [EC:4.1.1.19]
ep456.comp59636_c0_seq2	K01583|E4.1.1.19|http://www.genome.jp/dbget-bin/www_bget?ko:K01583	E4.1.1.19; arginine decarboxylase [EC:4.1.1.19]
CL8977Contig1	K01586|lysA|http://www.genome.jp/dbget-bin/www_bget?ko:K01586	lysA; diaminopimelate decarboxylase [EC:4.1.1.20]
ep456.comp56889_c0_seq1	K01586|lysA|http://www.genome.jp/dbget-bin/www_bget?ko:K01586	lysA; diaminopimelate decarboxylase [EC:4.1.1.20]
ep123.comp44214_c0_seq1	K01590|E4.1.1.22, HDC|http://www.genome.jp/dbget-bin/www_bget?ko:K01590	hdc, HDC; histidine decarboxylase [EC:4.1.1.22]
ep123.comp49322_c0_seq1	K01592|E4.1.1.25|http://www.genome.jp/dbget-bin/www_bget?ko:K01592	E4.1.1.25; tyrosine decarboxylase [EC:4.1.1.25]
ep123.comp49322_c0_seq2	K01592|E4.1.1.25|http://www.genome.jp/dbget-bin/www_bget?ko:K01592	E4.1.1.25; tyrosine decarboxylase [EC:4.1.1.25]
ep123.comp49677_c0_seq1	K01592|E4.1.1.25|http://www.genome.jp/dbget-bin/www_bget?ko:K01592	E4.1.1.25; tyrosine decarboxylase [EC:4.1.1.25]
ep123.comp27438_c0_seq1	K01592|E4.1.1.25|http://www.genome.jp/dbget-bin/www_bget?ko:K01592	E4.1.1.25; tyrosine decarboxylase [EC:4.1.1.25]
ep123.comp30398_c1_seq1	K01595|ppc|http://www.genome.jp/dbget-bin/www_bget?ko:K01595	ppc; phosphoenolpyruvate carboxylase [EC:4.1.1.31]
ep123.comp42189_c0_seq1	K01595|ppc|http://www.genome.jp/dbget-bin/www_bget?ko:K01595	ppc; phosphoenolpyruvate carboxylase [EC:4.1.1.31]
ep456.comp122232_c0_seq1	K01595|ppc|http://www.genome.jp/dbget-bin/www_bget?ko:K01595	ppc; phosphoenolpyruvate carboxylase [EC:4.1.1.31]
ep456.comp57558_c0_seq2	K01595|ppc|http://www.genome.jp/dbget-bin/www_bget?ko:K01595	ppc; phosphoenolpyruvate carboxylase [EC:4.1.1.31]
ep456.comp57558_c0_seq1	K01595|ppc|http://www.genome.jp/dbget-bin/www_bget?ko:K01595	ppc; phosphoenolpyruvate carboxylase [EC:4.1.1.31]
ep123.comp30398_c0_seq1	K01595|ppc|http://www.genome.jp/dbget-bin/www_bget?ko:K01595	ppc; phosphoenolpyruvate carboxylase [EC:4.1.1.31]
ep123.comp47367_c0_seq1	K01597|E4.1.1.33, mvaD|http://www.genome.jp/dbget-bin/www_bget?ko:K01597	MVD, mvaD; diphosphomevalonate decarboxylase [EC:4.1.1.33]
ep456.comp51025_c0_seq1	K01598|PPCDC, coaC|http://www.genome.jp/dbget-bin/www_bget?ko:K01598	PPCDC, coaC; phosphopantothenoylcysteine decarboxylase [EC:4.1.1.36]
ep123.comp40166_c0_seq2	K01598|PPCDC, coaC|http://www.genome.jp/dbget-bin/www_bget?ko:K01598	PPCDC, coaC; phosphopantothenoylcysteine decarboxylase [EC:4.1.1.36]
ep123.comp40166_c0_seq4	K01598|PPCDC, coaC|http://www.genome.jp/dbget-bin/www_bget?ko:K01598	PPCDC, coaC; phosphopantothenoylcysteine decarboxylase [EC:4.1.1.36]
ep456.comp53774_c0_seq1	K01598|PPCDC, coaC|http://www.genome.jp/dbget-bin/www_bget?ko:K01598	PPCDC, coaC; phosphopantothenoylcysteine decarboxylase [EC:4.1.1.36]
ep123.comp41576_c0_seq1	K01598|PPCDC, coaC|http://www.genome.jp/dbget-bin/www_bget?ko:K01598	PPCDC, coaC; phosphopantothenoylcysteine decarboxylase [EC:4.1.1.36]
ep123.comp40166_c0_seq3	K01598|PPCDC, coaC|http://www.genome.jp/dbget-bin/www_bget?ko:K01598	PPCDC, coaC; phosphopantothenoylcysteine decarboxylase [EC:4.1.1.36]
ep123.comp45140_c0_seq2	K01599|hemE, UROD|http://www.genome.jp/dbget-bin/www_bget?ko:K01599	hemE, UROD; uroporphyrinogen decarboxylase [EC:4.1.1.37]
ep123.comp46182_c0_seq2	K01599|hemE, UROD|http://www.genome.jp/dbget-bin/www_bget?ko:K01599	hemE, UROD; uroporphyrinogen decarboxylase [EC:4.1.1.37]
ep123.comp45140_c0_seq1	K01599|hemE, UROD|http://www.genome.jp/dbget-bin/www_bget?ko:K01599	hemE, UROD; uroporphyrinogen decarboxylase [EC:4.1.1.37]
ep456.comp56279_c0_seq1	K01599|hemE, UROD|http://www.genome.jp/dbget-bin/www_bget?ko:K01599	hemE, UROD; uroporphyrinogen decarboxylase [EC:4.1.1.37]
ep456.comp56279_c0_seq2	K01599|hemE, UROD|http://www.genome.jp/dbget-bin/www_bget?ko:K01599	hemE, UROD; uroporphyrinogen decarboxylase [EC:4.1.1.37]
ep456.comp50110_c0_seq2	K01599|hemE, UROD|http://www.genome.jp/dbget-bin/www_bget?ko:K01599	hemE, UROD; uroporphyrinogen decarboxylase [EC:4.1.1.37]
ep456.comp253812_c0_seq1	K01601|rbcL|http://www.genome.jp/dbget-bin/www_bget?ko:K01601	rbcL; ribulose-bisphosphate carboxylase large chain [EC:4.1.1.39]
CL8698Contig1	K01602|rbcS|http://www.genome.jp/dbget-bin/www_bget?ko:K01602	rbcS; ribulose-bisphosphate carboxylase small chain [EC:4.1.1.39]
ep456.comp25598_c0_seq1	K01602|rbcS|http://www.genome.jp/dbget-bin/www_bget?ko:K01602	rbcS; ribulose-bisphosphate carboxylase small chain [EC:4.1.1.39]
ep123.comp44889_c0_seq1	K01609|trpC|http://www.genome.jp/dbget-bin/www_bget?ko:K01609	trpC; indole-3-glycerol phosphate synthase [EC:4.1.1.48]
ep456.comp56820_c1_seq1	K01610|E4.1.1.49, pckA|http://www.genome.jp/dbget-bin/www_bget?ko:K01610	E4.1.1.49, pckA; phosphoenolpyruvate carboxykinase (ATP) [EC:4.1.1.49]
ep456.comp56820_c1_seq4	K01610|E4.1.1.49, pckA|http://www.genome.jp/dbget-bin/www_bget?ko:K01610	E4.1.1.49, pckA; phosphoenolpyruvate carboxykinase (ATP) [EC:4.1.1.49]
ep456.comp25974_c0_seq1	K01610|E4.1.1.49, pckA|http://www.genome.jp/dbget-bin/www_bget?ko:K01610	E4.1.1.49, pckA; phosphoenolpyruvate carboxykinase (ATP) [EC:4.1.1.49]
ep456.comp43459_c0_seq1	K01610|E4.1.1.49, pckA|http://www.genome.jp/dbget-bin/www_bget?ko:K01610	E4.1.1.49, pckA; phosphoenolpyruvate carboxykinase (ATP) [EC:4.1.1.49]
ep456.comp456555_c0_seq1	K01610|E4.1.1.49, pckA|http://www.genome.jp/dbget-bin/www_bget?ko:K01610	E4.1.1.49, pckA; phosphoenolpyruvate carboxykinase (ATP) [EC:4.1.1.49]
ep456.comp10360_c0_seq1	K01611|E4.1.1.50, speD|http://www.genome.jp/dbget-bin/www_bget?ko:K01611	speD, AMD1; S-adenosylmethionine decarboxylase [EC:4.1.1.50]
[truncated: 9,878 more rows]
