# Supplementary material for: Integrated mRNA and microRNA transcriptome variations in the multi-tepal mutant provide insights into the floral patterning of the orchid Cymbidium goeringii
Source: BMC Genomics. 2017 May 11;18:367. doi: 10.1186/s12864-017-3756-9 (PMC5426072; doi:10.1186/s12864-017-3756-9)
Supplement: Supplementary file 4 — Gene ID and transcript fold changes of the DEGs (differentially expressed genes) between the wild type and mutant (XLS 2888 kb) [file 12864_2017_3756_MOESM4_ESM.xls]

## Sheet: Sheet1
Additional file 4. differentially expressed genes between the wild type and the mutant
Unigene	mutant	WT	logFC	logCPM	PValue	FDR
ep456.comp60265_c0_seq5	215.74	0	15.5721	7.48634	9.78e-30	7.74e-25
ep123.comp49770_c0_seq3	22.82	0	14.4243	6.33875	2.75e-26	3.66e-22
ep456.comp56254_c0_seq1	117.34	0	14.302	6.21658	6.41e-26	7.3e-22
CL71Contig1	36.64	0	14.1948	6.10936	1.34e-25	1.34e-21
ep456.comp59765_c0_seq2	24.04	0	13.7235	5.63833	3.48e-24	2.13e-20
ep456.comp59728_c0_seq1	69.46	0	13.5971	5.51201	8.33e-24	4.15e-20
ep456.comp59718_c0_seq2	77.93	0	13.5618	5.47668	1.06e-23	4.97e-20
ep123.comp49770_c0_seq19	28.43	0	12.8515	6.17766	9.2e-25	7.49e-21
ep456.comp47989_c0_seq1	86.25	0	12.8201	4.7356	1.75e-21	4.11e-18
ep456.comp59720_c0_seq3	18.45	0	12.6634	4.57909	5.14e-21	1.08e-17
ep456.comp56412_c0_seq1	18.31	0	12.5137	4.42956	1.44e-20	2.6e-17
ep456.comp55789_c0_seq2	17.61	0	12.4852	4.40113	1.75e-20	3.04e-17
ep456.comp48087_c0_seq1	42.7	0	12.4101	4.32614	2.93e-20	4.67e-17
ep456.comp60302_c0_seq23	22	0	12.2611	4.17732	8.16e-20	1.18e-16
ep456.comp60105_c0_seq6	7.37	0	12.2505	4.16669	8.77e-20	1.25e-16
ep456.comp60302_c0_seq2	10.31	0	12.2332	4.14951	9.84e-20	1.38e-16
ep456.comp60337_c0_seq6	24.83	0	12.2039	4.12021	1.2e-19	1.65e-16
ep456.comp58185_c0_seq17	34.49	0	12.1651	4.08149	1.57e-19	2.08e-16
CL1Contig863	9.49	0	12.1554	4.07182	1.68e-19	2.19e-16
ep456.comp47548_c0_seq1	26.18	0	12.114	4.03045	2.23e-19	2.82e-16
ep456.comp55899_c0_seq2	15.97	0	12.1021	4.0186	2.42e-19	2.96e-16
ep456.comp47612_c0_seq1	36.54	0	12.0567	3.97321	3.3e-19	3.98e-16
ep456.comp59288_c0_seq6	20.36	0	12.014	3.93067	4.42e-19	4.96e-16
ep456.comp59718_c0_seq16	82.26	0	11.9706	3.88735	5.92e-19	6.47e-16
ep456.comp57877_c0_seq3	8.03	0	11.8566	3.77353	1.29e-18	1.32e-15
ep456.comp59337_c0_seq1	17.83	0	11.7854	3.70251	2.09e-18	1.98e-15
ep456.comp58701_c0_seq2	19.87	0	11.7689	3.68601	2.34e-18	2.17e-15
ep456.comp57877_c0_seq4	7.44	0	11.7379	3.65504	2.91e-18	2.55e-15
ep456.comp56695_c0_seq2	9.21	0	11.6915	3.60877	4e-18	3.39e-15
ep456.comp59073_c1_seq12	21.51	0	11.6678	3.58512	4.67e-18	3.92e-15
ep456.comp59013_c0_seq4	11.6	0	11.63	3.54745	6.05e-18	4.82e-15
ep456.comp34162_c0_seq1	40.47	0	11.6167	3.53411	6.61e-18	5.21e-15
ep456.comp58302_c0_seq3	28.56	0	11.5824	3.4999	8.41e-18	6.39e-15
ep456.comp43824_c0_seq1	18.23	0	11.5678	3.48533	9.21e-18	6.86e-15
ep456.comp44290_c0_seq2	17.79	0	11.5311	3.44871	1.18e-17	8.49e-15
ep456.comp57096_c0_seq2	13.32	0	11.5286	3.44621	1.21e-17	8.65e-15
ep456.comp59146_c1_seq2	8.39	0	11.5027	3.42039	1.45e-17	9.95e-15
ep456.comp59950_c0_seq5	6.97	0	11.475	3.39276	1.73e-17	1.18e-14
ep456.comp59243_c2_seq1	15.83	0	11.4739	3.39169	1.75e-17	1.18e-14
ep456.comp55107_c0_seq1	10.34	0	11.4538	3.37161	2.02e-17	1.34e-14
ep456.comp60138_c0_seq4	2.26	0	11.4405	3.35834	2.19e-17	1.45e-14
ep456.comp27709_c0_seq1	20.56	0	11.416	3.33396	2.61e-17	1.7e-14
ep456.comp53440_c0_seq1	17.14	0	11.4059	3.32387	2.76e-17	1.76e-14
ep456.comp49502_c0_seq3	8.56	0	11.3806	3.29866	3.29e-17	2.07e-14
ep456.comp56939_c0_seq2	7.22	0	11.3578	3.27594	3.82e-17	2.36e-14
ep456.comp44388_c0_seq6	14.13	0	11.344	3.26214	4.24e-17	2.6e-14
ep456.comp52072_c0_seq8	12.29	0	11.3396	3.25774	4.37e-17	2.64e-14
ep456.comp58777_c0_seq7	23.05	0	11.3234	3.24159	4.87e-17	2.87e-14
CL179Contig3	5.66	0	11.2807	3.19905	6.44e-17	3.72e-14
ep456.comp35462_c0_seq2	23.67	0	11.2479	3.16632	8.05e-17	4.59e-14
ep456.comp60302_c0_seq14	9.71	0	11.2154	3.13395	1.01e-16	5.6e-14
ep456.comp58185_c0_seq18	18.08	0	11.2055	3.12405	1.08e-16	5.91e-14
CL2974Contig1	7.17	0	11.1934	3.112	1.18e-16	6.29e-14
ep123.comp49770_c0_seq13	2.93	0	11.1539	3.07255	1.52e-16	7.65e-14
ep456.comp56924_c0_seq2	5.06	0	11.1457	3.06444	1.63e-16	7.95e-14
ep456.comp59277_c0_seq1	14.89	0	11.1443	3.06302	1.63e-16	7.95e-14
ep456.comp59912_c0_seq6	3.3	0	11.0686	2.98753	2.72e-16	1.26e-13
ep456.comp60399_c0_seq9	4.92	0	11.0592	2.97815	2.87e-16	1.3e-13
ep456.comp58671_c0_seq8	6.05	0	11.0591	2.9781	2.87e-16	1.3e-13
ep456.comp59850_c1_seq46	4.76	0	11.01	2.92916	4.02e-16	1.79e-13
ep456.comp58967_c0_seq2	2.73	0	10.9704	2.8897	5.26e-16	2.24e-13
ep456.comp59682_c0_seq2	2.23	0	10.9673	2.88662	5.36e-16	2.25e-13
ep456.comp60216_c1_seq1	10.2	0	10.9481	2.86748	6.15e-16	2.52e-13
ep456.comp57258_c0_seq1	3.64	0	10.893	2.81257	8.84e-16	3.44e-13
ep456.comp49032_c0_seq2	6.88	0	10.8619	2.78164	1.09e-15	4.13e-13
ep456.comp54291_c0_seq2	6.16	0	10.8606	2.78033	1.11e-15	4.2e-13
ep456.comp55786_c0_seq1	4.65	0	10.8576	2.77731	1.13e-15	4.23e-13
ep456.comp57619_c0_seq3	4.21	0	10.8561	2.7758	1.13e-15	4.23e-13
ep456.comp54895_c0_seq1	25.14	0	10.8549	2.77465	1.13e-15	4.23e-13
ep456.comp21617_c0_seq2	8.25	0	10.848	2.76778	1.21e-15	4.44e-13
ep456.comp51876_c0_seq8	13.51	0	10.8427	2.76248	1.23e-15	4.49e-13
ep456.comp52330_c0_seq1	8.42	0	10.8318	2.75156	1.34e-15	4.85e-13
ep456.comp52259_c0_seq2	7.41	0	10.8147	2.73456	1.5e-15	5.33e-13
ep456.comp56700_c0_seq1	9.81	0	10.8104	2.73029	1.53e-15	5.42e-13
ep456.comp53563_c0_seq3	11.14	0	10.8081	2.72801	1.56e-15	5.52e-13
ep456.comp60232_c1_seq2	2.11	0	10.8028	2.72268	1.63e-15	5.71e-13
ep456.comp44192_c0_seq1	9.21	0	10.7962	2.71616	1.71e-15	5.89e-13
ep456.comp54341_c0_seq2	5.47	0	10.7911	2.71102	1.74e-15	5.99e-13
ep456.comp60240_c0_seq15	15.89	0	10.7834	2.70339	1.86e-15	6.35e-13
ep456.comp60144_c0_seq1	2.58	0	10.7791	2.69915	1.9e-15	6.46e-13
ep456.comp59295_c0_seq4	3.86	0	10.7689	2.68893	2.04e-15	6.82e-13
ep456.comp54770_c0_seq4	5.39	0	10.7623	2.68238	2.13e-15	7.04e-13
ep456.comp52476_c0_seq1	10.42	0	10.7521	2.67223	2.28e-15	7.44e-13
ep456.comp42566_c0_seq1	6.79	0	10.7194	2.63963	2.86e-15	9.02e-13
ep456.comp60276_c1_seq1	1.45	0	10.7168	2.63705	2.86e-15	9.02e-13
ep456.comp60214_c0_seq3	4.02	0	10.6958	2.61616	3.29e-15	1.01e-12
CL581Contig1	95.03	0.05	10.6865	5.92011	1.41e-22	3.88e-19
ep456.comp48585_c0_seq1	9.19	0	10.6805	2.60089	3.7e-15	1.13e-12
ep456.comp57640_c0_seq8	10.16	0	10.6736	2.59406	3.88e-15	1.18e-12
ep456.comp57127_c0_seq1	6.43	0	10.6556	2.57608	4.37e-15	1.33e-12
ep456.comp34543_c0_seq1	37.48	0	10.6531	2.57366	4.48e-15	1.35e-12
ep456.comp46824_c0_seq2	15.15	0	10.6457	2.56627	4.7e-15	1.41e-12
ep456.comp49272_c0_seq1	17.3	0	10.6323	2.55295	5.06e-15	1.5e-12
ep456.comp59172_c0_seq1	14.45	0	10.6303	2.55095	5.18e-15	1.51e-12
ep456.comp60226_c0_seq1	13.36	0	10.6204	2.54111	5.44e-15	1.58e-12
ep456.comp60022_c0_seq9	11.54	0	10.6158	2.71808	1.67e-15	5.79e-13
ep456.comp21570_c0_seq1	8.55	0	10.6139	2.53457	5.72e-15	1.66e-12
ep456.comp56910_c0_seq5	10.57	0	10.6054	2.52618	6.16e-15	1.77e-12
ep456.comp59562_c0_seq1	3.66	0	10.6042	2.52498	6.16e-15	1.77e-12
ep456.comp59932_c0_seq3	2	0	10.6012	2.52199	6.32e-15	1.8e-12
ep456.comp57031_c0_seq3	8.37	0	10.575	2.49583	7.53e-15	2.08e-12
ep456.comp57865_c0_seq3	6.26	0	10.5729	2.49382	7.53e-15	2.08e-12
ep456.comp56887_c0_seq1	4.88	0	10.5629	2.48378	8.13e-15	2.23e-12
ep456.comp60240_c0_seq1	6.62	0	10.5563	2.47729	8.34e-15	2.27e-12
ep456.comp51249_c0_seq2	9.46	0	10.554	2.47492	8.56e-15	2.31e-12
ep456.comp57517_c0_seq2	5.07	0	10.5417	2.4627	9.25e-15	2.49e-12
ep456.comp60294_c0_seq3	9.05	0	10.5386	2.45967	9.5e-15	2.55e-12
ep456.comp57931_c0_seq5	5.49	0	10.516	2.43713	1.11e-14	2.93e-12
ep456.comp56521_c0_seq2	5.78	0	10.4874	2.40872	1.34e-14	3.47e-12
ep456.comp49704_c0_seq2	8.73	0	10.4828	2.40409	1.38e-14	3.55e-12
ep123.comp47521_c0_seq5	2.95	0	10.458	2.37937	1.62e-14	4.1e-12
ep456.comp44294_c0_seq1	8.09	0	10.4538	2.37527	1.67e-14	4.19e-12
ep456.comp59923_c0_seq1	1.37	0	10.4503	2.37176	1.71e-14	4.26e-12
ep456.comp58525_c0_seq10	4.64	0	10.4414	2.36292	1.81e-14	4.46e-12
ep456.comp58422_c0_seq8	3.9	0	10.4402	2.36169	1.81e-14	4.46e-12
ep456.comp59073_c1_seq2	4.68	0	10.4149	2.33649	2.14e-14	5.12e-12
ep456.comp58751_c0_seq2	3.14	0	10.4044	2.32605	2.33e-14	5.46e-12
ep456.comp57953_c0_seq2	2.88	0	10.4012	2.32284	2.4e-14	5.57e-12
ep456.comp57565_c0_seq2	2.64	0	10.3533	2.27521	3.3e-14	7.38e-12
ep456.comp59422_c0_seq1	1.96	0	10.3528	2.27478	3.3e-14	7.38e-12
ep456.comp56366_c0_seq1	5	0	10.344	2.266	3.5e-14	7.72e-12
CL102Contig3	1.91	0	10.3405	2.26249	3.5e-14	7.72e-12
ep456.comp59534_c0_seq1	2.99	0	10.3321	2.25411	3.71e-14	8.15e-12
ep456.comp59345_c0_seq2	3.07	0	10.331	2.31605	2.47e-14	5.7e-12
CL1Contig322	4.99	0	10.3272	2.24924	3.82e-14	8.35e-12
ep456.comp58776_c0_seq8	3.69	0	10.3134	2.23555	4.18e-14	9.09e-12
ep456.comp59496_c0_seq2	4.14	0	10.3107	2.23287	4.31e-14	9.27e-12
ep456.comp59426_c1_seq1	10.79	0	10.2958	2.21807	4.73e-14	9.99e-12
ep456.comp57947_c0_seq2	6.34	0	10.2866	2.20885	5.02e-14	1.05e-11
ep456.comp59129_c0_seq4	3.2	0	10.255	2.17746	6.24e-14	1.28e-11
ep456.comp58341_c0_seq1	18.16	0.01	10.2509	4.64693	3.55e-20	5.44e-17
ep456.comp51195_c0_seq1	5.34	0	10.2101	2.1328	8.32e-14	1.63e-11
ep456.comp58618_c0_seq1	3.88	0	10.2037	2.1264	8.87e-14	1.72e-11
ep123.comp47868_c0_seq15	16.45	0	10.1947	2.11751	9.17e-14	1.76e-11
ep456.comp47190_c1_seq1	136.04	0.1	10.1776	4.92231	3.17e-20	4.95e-17
ep456.comp60003_c0_seq2	4.06	0	10.176	2.09893	1.05e-13	1.97e-11
ep123.comp49810_c0_seq2	3.77	0	10.1751	2.09794	1.05e-13	1.97e-11
ep456.comp59260_c0_seq11	10.23	0	10.17	2.09292	1.08e-13	2.02e-11
ep456.comp50355_c0_seq2	6.9	0	10.1507	2.07374	1.24e-13	2.26e-11
ep456.comp55999_c0_seq1	4.58	0	10.1476	2.07069	1.28e-13	2.32e-11
ep456.comp47995_c1_seq2	4.22	0	10.1458	2.06886	1.28e-13	2.32e-11
ep123.comp49913_c0_seq7	3.08	0	10.1335	2.05661	1.41e-13	2.55e-11
ep123.comp50376_c0_seq3	1.87	0	10.1115	2.65358	2.61e-15	8.39e-13
ep456.comp59637_c0_seq1	4.74	0	10.1093	2.03259	1.62e-13	2.85e-11
ep456.comp64819_c0_seq1	16.85	0	10.0911	2.01444	1.86e-13	3.24e-11
ep456.comp45239_c0_seq2	12.48	0	10.0781	2.00157	2e-13	3.46e-11
ep456.comp48042_c0_seq2	5.51	0	10.0716	1.99505	2.07e-13	3.56e-11
ep456.comp60131_c0_seq15	3	0	10.0642	1.98777	2.22e-13	3.78e-11
ep456.comp47504_c0_seq2	6.81	0	10.0585	1.9821	2.31e-13	3.9e-11
ep456.comp60357_c0_seq1	5.19	0	10.0527	1.97632	2.39e-13	4.03e-11
ep456.comp44126_c0_seq3	3.71	0	10.052	1.97563	2.39e-13	4.03e-11
ep456.comp52302_c0_seq1	7.76	0	10.047	1.9706	2.48e-13	4.15e-11
ep456.comp21101_c0_seq1	8.28	0	10.0464	1.97007	2.48e-13	4.15e-11
CL8260Contig1	1.62	0	10.0457	1.96933	2.48e-13	4.15e-11
ep456.comp56267_c0_seq5	4.26	0	10.034	1.95773	2.66e-13	4.44e-11
ep456.comp59382_c0_seq5	7.4	0	10.0259	3.20264	6.78e-16	2.74e-13
ep456.comp60241_c0_seq1	3.06	0	10.0249	1.94862	2.86e-13	4.73e-11
ep123.comp50335_c0_seq9	2.83	0	10.0244	1.94818	2.86e-13	4.73e-11
ep456.comp59426_c2_seq1	7.32	0	10.0176	1.94145	2.97e-13	4.88e-11
ep456.comp60198_c0_seq11	1.08	0	10.0155	1.93931	3.08e-13	5.02e-11
ep456.comp59712_c0_seq1	0.74	0	10.0094	1.93325	3.2e-13	5.17e-11
ep123.comp49229_c0_seq2	2.44	0	10.0093	1.9332	3.2e-13	5.17e-11
ep456.comp57701_c0_seq5	2.97	0	10.0091	1.933	3.2e-13	5.17e-11
ep456.comp58298_c0_seq1	3.26	0	10.0027	1.92661	3.32e-13	5.32e-11
ep456.comp59295_c0_seq7	2.33	0	9.99934	1.92327	3.32e-13	5.32e-11
ep456.comp57100_c0_seq8	4.32	0	9.99481	1.91877	3.44e-13	5.49e-11
ep123.comp49783_c0_seq4	6.1	0	9.98539	1.90941	3.71e-13	5.85e-11
ep456.comp58703_c0_seq2	2.01	0	9.98303	1.90706	3.71e-13	5.85e-11
ep456.comp70074_c0_seq1	13.95	0	9.98205	1.90609	3.71e-13	5.85e-11
ep456.comp57456_c0_seq1	2.53	0	9.96345	1.88761	4.32e-13	6.7e-11
CL59Contig3	2.21	0	9.96314	1.8873	4.32e-13	6.7e-11
ep456.comp59857_c0_seq3	2.6	0	9.96027	1.88444	4.32e-13	6.7e-11
ep456.comp53803_c0_seq3	6.71	0	9.94888	1.87313	4.66e-13	7.16e-11
ep456.comp55423_c0_seq1	3.5	0	9.9473	1.87156	4.66e-13	7.16e-11
ep456.comp53009_c0_seq3	3.46	0	9.94577	1.87004	4.84e-13	7.37e-11
ep456.comp60337_c0_seq21	11.07	0	9.94117	1.86547	4.84e-13	7.37e-11
ep456.comp55542_c0_seq2	6.02	0	9.94027	1.86458	5.04e-13	7.62e-11
ep456.comp59212_c0_seq4	5.77	0	9.93916	1.86347	5.04e-13	7.62e-11
ep456.comp59420_c0_seq2	4.18	0	9.93432	1.85867	5.23e-13	7.87e-11
ep456.comp59220_c0_seq18	5.77	0	9.92899	1.85337	5.23e-13	7.87e-11
ep456.comp57620_c0_seq1	2.09	0	9.92429	1.8487	5.44e-13	8.12e-11
ep456.comp53520_c0_seq2	4.22	0	9.90139	1.82595	6.37e-13	9.4e-11
ep456.comp46935_c0_seq1	9.35	0	9.89986	1.82443	6.37e-13	9.4e-11
ep456.comp59166_c0_seq16	2.55	0	9.89621	1.8208	6.63e-13	9.69e-11
ep456.comp43121_c0_seq3	4.14	0	9.89205	1.81667	6.9e-13	9.95e-11
ep456.comp57477_c0_seq2	4.55	0	9.8915	1.81613	6.9e-13	9.95e-11
ep456.comp53739_c0_seq2	4.32	0	9.88892	1.81357	6.9e-13	9.95e-11
ep456.comp49220_c0_seq1	6.82	0	9.88832	1.81297	6.9e-13	9.95e-11
ep456.comp58128_c0_seq8	1.56	0	9.88799	1.81264	6.9e-13	9.95e-11
ep123.comp47558_c1_seq3	2.92	0	9.87541	1.80014	7.47e-13	1.07e-10
ep456.comp60326_c0_seq18	6.65	0	9.87325	1.79799	7.78e-13	1.11e-10
ep456.comp60112_c0_seq2	1.76	0	9.86974	1.79452	7.78e-13	1.11e-10
ep456.comp60212_c0_seq1	2.61	0	9.86534	1.79014	8.1e-13	1.15e-10
ep456.comp55743_c0_seq2	2.35	0	9.86512	1.78992	8.1e-13	1.15e-10
ep456.comp60058_c0_seq1	0.87	0	9.86087	1.7857	8.44e-13	1.19e-10
ep123.comp41237_c0_seq14	10.3	0	9.85554	1.78041	8.44e-13	1.19e-10
ep456.comp57690_c0_seq3	6.06	0	9.84188	1.76684	9.54e-13	1.32e-10
ep456.comp46840_c0_seq2	6.94	0	9.83699	1.76199	9.54e-13	1.32e-10
CL1Contig734	1.83	0	9.83591	1.76091	9.94e-13	1.38e-10
ep456.comp57554_c0_seq2	3.84	0	9.81699	1.74212	1.13e-12	1.55e-10
ep456.comp58400_c2_seq3	2.48	0	9.81676	1.74189	1.13e-12	1.55e-10
ep456.comp59917_c0_seq5	0.85	0	9.80406	1.72928	1.23e-12	1.67e-10
ep456.comp59531_c0_seq3	1.71	0	9.79712	1.72238	1.28e-12	1.73e-10
ep456.comp54741_c0_seq2	4.7	0	9.79659	1.72186	1.28e-12	1.73e-10
ep456.comp55067_c0_seq1	4.73	0	9.78914	1.71446	1.33e-12	1.8e-10
ep456.comp57563_c0_seq1	3.14	0	9.77625	1.70167	1.45e-12	1.94e-10
ep456.comp65619_c0_seq1	19.54	0	9.77185	1.6973	1.45e-12	1.94e-10
ep456.comp59952_c0_seq7	6.92	0	9.77144	1.69688	1.52e-12	2.01e-10
ep456.comp55466_c0_seq1	2.93	0	9.77066	1.69612	1.52e-12	2.01e-10
ep456.comp54613_c0_seq1	7.01	0	9.7675	1.69298	1.52e-12	2.01e-10
ep456.comp60396_c0_seq4	2.5	0	9.76247	1.68799	1.58e-12	2.08e-10
ep456.comp59111_c0_seq8	2.8	0	9.76025	1.68578	1.58e-12	2.08e-10
CL29Contig2	2.65	0	9.75152	1.67711	1.73e-12	2.24e-10
ep456.comp59901_c1_seq5	4.52	0	9.74735	1.67297	1.73e-12	2.24e-10
ep456.comp56117_c0_seq1	4.03	0	9.73598	1.66168	1.89e-12	2.44e-10
ep456.comp56664_c0_seq7	6.33	0	9.73017	1.65591	1.97e-12	2.53e-10
ep456.comp59076_c0_seq7	2.55	0	9.71687	1.64271	2.16e-12	2.75e-10
ep456.comp60150_c0_seq3	0.56	0	9.70837	1.63427	2.26e-12	2.85e-10
ep456.comp58632_c0_seq3	1.71	0	9.70687	1.63279	2.26e-12	2.85e-10
ep456.comp43910_c0_seq1	9.31	0	9.70544	1.63137	2.26e-12	2.85e-10
ep456.comp52194_c0_seq1	3.97	0	9.70432	1.63025	2.26e-12	2.85e-10
CL389Contig2	2.57	0	9.70351	1.62945	2.36e-12	2.97e-10
ep456.comp59850_c1_seq8	1	0	9.69524	1.62124	2.47e-12	3.09e-10
ep456.comp58527_c0_seq1	3.96	0	9.68926	1.61531	2.58e-12	3.22e-10
ep456.comp55956_c0_seq2	2.8	0	9.67901	1.60513	2.71e-12	3.36e-10
ep456.comp57238_c0_seq2	3.59	0	9.6745	1.60065	2.83e-12	3.48e-10
ep456.comp59853_c0_seq3	3.05	0	9.67297	1.59913	2.83e-12	3.48e-10
ep456.comp56244_c0_seq3	6.97	0	9.67041	1.5966	2.83e-12	3.48e-10
ep456.comp59161_c0_seq3	3.37	0	9.64898	1.57533	3.25e-12	3.94e-10
ep456.comp56965_c0_seq1	8.84	0	9.64755	1.57391	3.25e-12	3.94e-10
ep456.comp53052_c1_seq1	5.64	0	9.64755	1.57391	3.25e-12	3.94e-10
ep456.comp50204_c0_seq2	3.92	0	9.63117	1.55765	3.75e-12	4.46e-10
CL297Contig2	1.9	0	9.62525	1.55178	3.75e-12	4.46e-10
ep456.comp60219_c0_seq2	1.18	0	9.61791	1.5445	3.93e-12	4.65e-10
ep456.comp49168_c0_seq2	2.42	0	9.61772	1.5443	3.93e-12	4.65e-10
ep456.comp55487_c0_seq1	2.81	0	9.61008	1.53672	4.32e-12	5.07e-10
ep456.comp59485_c0_seq3	3.28	0	9.60888	1.53553	4.32e-12	5.07e-10
ep456.comp59668_c0_seq5	1.64	0	9.60353	1.53023	4.32e-12	5.07e-10
ep456.comp59470_c0_seq13	1.1	0	9.60193	1.52863	4.54e-12	5.25e-10
ep456.comp59973_c0_seq8	2.06	0	9.59985	1.52657	4.54e-12	5.25e-10
ep456.comp58812_c0_seq4	1.4	0	9.59944	1.52617	4.54e-12	5.25e-10
ep456.comp59616_c0_seq4	4.42	0	9.59656	1.5233	4.54e-12	5.25e-10
ep456.comp59926_c0_seq4	2.01	0	9.58264	1.50949	5e-12	5.75e-10
CL1174Contig2	1.67	0	9.58026	1.50713	5.25e-12	6e-10
ep456.comp58631_c0_seq1	1.36	0	9.57672	1.50362	5.25e-12	6e-10
CL377Contig2	2.1	0	9.56556	1.49255	5.51e-12	6.26e-10
ep456.comp56689_c0_seq3	3.44	0	9.56481	1.4918	5.79e-12	6.52e-10
ep456.comp59054_c0_seq3	1.54	0	9.55992	1.48696	5.79e-12	6.52e-10
ep456.comp52072_c0_seq3	2.08	0	9.55474	1.48181	6.08e-12	6.83e-10
ep456.comp57403_c0_seq9	3.9	0	9.54884	1.47597	6.39e-12	7.11e-10
ep456.comp55047_c0_seq5	2.51	0	9.5446	1.47175	6.39e-12	7.11e-10
ep456.comp60296_c0_seq5	3.43	0	9.54034	1.46753	6.72e-12	7.4e-10
ep456.comp59095_c0_seq1	1.72	0	9.54034	1.46753	6.72e-12	7.4e-10
ep456.comp59022_c0_seq1	1.72	0	9.53235	1.4596	7.07e-12	7.71e-10
ep456.comp54836_c0_seq9	3.74	0	9.5308	1.45807	7.07e-12	7.71e-10
ep456.comp55947_c0_seq5	1.91	0	9.52876	1.45604	7.07e-12	7.71e-10
ep456.comp50605_c1_seq4	11.29	0	9.52572	1.45303	7.43e-12	8.03e-10
ep456.comp56263_c0_seq1	2.12	0	9.52233	1.44966	7.43e-12	8.03e-10
ep456.comp55954_c0_seq1	2.58	0	9.51701	1.44439	7.82e-12	8.38e-10
ep456.comp51866_c0_seq2	4.52	0	9.51544	1.44284	7.82e-12	8.38e-10
ep456.comp60222_c0_seq1	1.63	0	9.51024	1.43768	8.23e-12	8.75e-10
ep456.comp55135_c0_seq16	2.07	0	9.51017	1.43761	8.23e-12	8.75e-10
ep456.comp55369_c0_seq1	3.64	0	9.50889	1.43633	8.23e-12	8.75e-10
ep456.comp54709_c0_seq1	1246.32	1.71	9.50578	10.1478	7.08e-24	3.76e-20
CL196Contig2	3.74	0	9.50287	1.43037	8.23e-12	8.75e-10
ep456.comp50683_c0_seq1	5.45	0	9.50187	1.42937	8.66e-12	9.16e-10
ep456.comp57906_c0_seq2	2.16	0	9.50043	1.42794	8.66e-12	9.16e-10
ep456.comp57240_c0_seq3	3.71	0	9.4938	1.42137	9.12e-12	9.55e-10
ep456.comp38829_c0_seq3	5.38	0	9.48685	1.41448	9.12e-12	9.55e-10
ep456.comp59767_c0_seq2	1.74	0	9.48591	1.41354	9.61e-12	9.97e-10
ep456.comp59012_c0_seq13	7.8	0	9.48213	1.4098	9.61e-12	9.97e-10
ep456.comp44654_c0_seq1	5.3	0	9.48126	1.40893	9.61e-12	9.97e-10
ep456.comp60222_c0_seq9	8.4	0	9.47637	1.40408	1.01e-11	1.05e-09
ep456.comp56272_c0_seq1	3.07	0	9.46573	1.39353	1.07e-11	1.1e-09
ep456.comp59129_c0_seq8	1.92	0	9.46492	1.39273	1.07e-11	1.1e-09
ep456.comp54706_c0_seq3	3.5	0	9.45909	1.38695	1.12e-11	1.15e-09
ep456.comp43234_c0_seq2	10.03	0	9.45702	1.38489	1.12e-11	1.15e-09
ep456.comp76459_c0_seq1	9.99	0	9.45331	1.38121	1.19e-11	1.2e-09
ep456.comp59924_c0_seq1	16.58	0.02	9.45178	5.61253	1.23e-20	2.34e-17
ep456.comp60064_c0_seq1	1.16	0	9.4484	1.37635	1.19e-11	1.2e-09
ep456.comp55135_c0_seq5	1.91	0	9.44736	1.37531	1.19e-11	1.2e-09
ep456.comp57182_c0_seq3	2.4	0	9.44542	1.37339	1.19e-11	1.2e-09
ep456.comp57536_c0_seq1	2.6	0	9.44467	1.37265	1.25e-11	1.26e-09
ep456.comp60240_c0_seq25	8.97	0	9.44295	1.37094	1.25e-11	1.26e-09
ep456.comp52859_c0_seq2	4.32	0	9.44243	1.37042	1.25e-11	1.26e-09
ep456.comp56587_c0_seq1	1.98	0	9.44101	1.36901	1.25e-11	1.26e-09
ep456.comp59511_c0_seq5	1.31	0	9.43417	1.36224	1.32e-11	1.31e-09
ep456.comp56009_c0_seq4	5.42	0	9.42875	1.35686	1.32e-11	1.31e-09
ep456.comp59151_c0_seq1	2.4	0	9.42413	1.35228	1.39e-11	1.38e-09
ep456.comp57640_c0_seq12	5.62	0	9.42216	1.35033	1.39e-11	1.38e-09
ep456.comp53608_c0_seq2	4.27	0	9.4163	1.34452	1.47e-11	1.45e-09
ep123.comp49630_c0_seq23	1.61	0	9.4118	1.34006	1.47e-11	1.45e-09
ep456.comp59531_c0_seq6	1.35	0	9.41119	1.33945	1.55e-11	1.51e-09
ep456.comp58020_c0_seq1	2.43	0	9.40383	1.33216	1.55e-11	1.51e-09
ep456.comp59670_c0_seq3	1.65	0	9.3996	1.32796	1.64e-11	1.59e-09
ep456.comp59965_c1_seq6	12.23	0	9.39264	1.32107	1.73e-11	1.67e-09
ep456.comp56346_c0_seq1	2.95	0	9.39262	1.55758	3.75e-12	4.46e-10
ep456.comp59880_c0_seq1	1.74	0	9.38799	1.31645	1.73e-11	1.67e-09
ep456.comp49168_c0_seq4	2.16	0	9.3848	1.31329	1.83e-11	1.74e-09
ep456.comp59767_c0_seq12	1.74	0	9.38285	1.31136	1.83e-11	1.74e-09
ep456.comp55997_c0_seq4	3.16	0	9.3827	1.3112	1.83e-11	1.74e-09
ep456.comp58009_c1_seq6	1.35	0	9.38246	1.31097	1.83e-11	1.74e-09
ep456.comp58220_c0_seq1	2.21	0	9.37911	1.30764	1.83e-11	1.74e-09
ep456.comp56208_c0_seq4	1.15	0	9.37723	1.30578	1.83e-11	1.74e-09
ep456.comp59669_c2_seq1	13.84	0	9.37707	1.30563	1.93e-11	1.83e-09
ep456.comp58977_c0_seq15	1.11	0	9.37292	1.30151	1.93e-11	1.83e-09
ep456.comp58152_c0_seq4	1.38	0	9.36038	1.28908	2.04e-11	1.93e-09
ep456.comp55620_c0_seq5	3.15	0	9.35951	1.28822	2.16e-11	2.03e-09
ep456.comp48834_c0_seq2	9.85	0	9.35856	1.28727	2.16e-11	2.03e-09
ep456.comp30685_c0_seq1	8.07	0	9.35339	1.28215	2.16e-11	2.03e-09
ep456.comp53728_c0_seq5	1.9	0	9.34965	1.27844	2.29e-11	2.13e-09
ep456.comp58422_c0_seq3	1.74	0	9.34341	1.27226	2.29e-11	2.13e-09
ep456.comp59519_c0_seq6	2.67	0	9.3414	1.27027	2.42e-11	2.22e-09
ep456.comp56103_c0_seq2	2.74	0	9.33706	1.26597	2.42e-11	2.22e-09
ep456.comp60118_c0_seq15	3.98	0	9.3369	1.26581	2.42e-11	2.22e-09
ep456.comp60209_c1_seq10	2.2	0	9.33602	1.26493	2.42e-11	2.22e-09
ep456.comp58511_c0_seq1	1.29	0	9.33432	1.26326	2.42e-11	2.22e-09
ep456.comp55701_c0_seq9	1.99	0	9.3247	1.25371	2.56e-11	2.33e-09
ep456.comp58457_c0_seq3	2.24	0	9.32185	1.25089	2.72e-11	2.44e-09
ep123.comp47521_c0_seq6	1.36	0	9.31941	1.24847	2.72e-11	2.44e-09
ep456.comp60139_c0_seq22	2.51	0	9.31884	1.24791	2.72e-11	2.44e-09
ep456.comp54545_c0_seq2	4.49	0	9.30943	1.23859	2.88e-11	2.57e-09
ep456.comp57877_c0_seq1	1.22	0	9.3031	1.23231	3.05e-11	2.7e-09
ep456.comp57016_c0_seq2	3.44	0	9.29932	1.66808	1.81e-12	2.34e-10
ep456.comp44373_c0_seq1	3	0	9.28886	1.2182	3.23e-11	2.85e-09
ep456.comp58117_c0_seq1	1.66	0	9.28569	1.21506	3.43e-11	2.99e-09
ep456.comp59381_c0_seq5	1.13	0	9.28477	1.21415	3.43e-11	2.99e-09
ep456.comp55101_c0_seq1	3.62	0	9.28244	1.21183	3.43e-11	2.99e-09
ep456.comp58956_c0_seq1	1.83	0	9.28018	1.2096	3.43e-11	2.99e-09
ep456.comp57215_c1_seq6	3.32	0	9.27321	1.20269	3.64e-11	3.14e-09
ep456.comp54979_c0_seq2	1.77	0	9.2706	1.20011	3.64e-11	3.14e-09
ep456.comp55933_c0_seq2	4.92	0	9.26782	1.19735	3.86e-11	3.32e-09
ep456.comp59810_c1_seq22	3.77	0	9.2641	1.19366	3.86e-11	3.32e-09
ep456.comp55762_c0_seq2	1.56	0	9.26104	1.19064	3.86e-11	3.32e-09
ep456.comp59718_c0_seq15	9.23	0	9.24715	1.17687	4.36e-11	3.71e-09
ep456.comp58834_c0_seq7	5.68	0	9.24689	1.17662	4.36e-11	3.71e-09
ep456.comp56792_c0_seq3	7.41	0	9.24423	1.17398	4.36e-11	3.71e-09
ep456.comp52351_c0_seq2	3.13	0	9.23597	1.16579	4.63e-11	3.91e-09
ep456.comp51178_c0_seq2	2.72	0	9.22653	1.15644	4.92e-11	4.11e-09
ep456.comp55072_c0_seq5	2.05	0	9.22496	1.15489	4.92e-11	4.11e-09
ep456.comp57786_c0_seq2	2.69	0	9.22322	1.15317	4.92e-11	4.11e-09
ep456.comp59924_c0_seq5	3.19	0	9.22226	1.15222	4.92e-11	4.11e-09
ep456.comp60267_c0_seq2	2.29	0	9.22217	1.15213	4.92e-11	4.11e-09
ep456.comp22223_c0_seq1	7.71	0	9.22104	1.15101	4.92e-11	4.11e-09
ep456.comp53555_c1_seq2	3.97	0	9.21483	1.14486	5.23e-11	4.33e-09
ep456.comp59850_c1_seq2	0.69	0	9.20834	1.13842	5.56e-11	4.59e-09
ep456.comp49220_c0_seq2	4.34	0	9.20243	1.13257	5.56e-11	4.59e-09
ep456.comp49597_c0_seq1	5.13	0	9.20137	1.13152	5.56e-11	4.59e-09
ep456.comp52611_c0_seq2	3.15	0	9.19623	1.12643	5.92e-11	4.86e-09
ep456.comp44077_c0_seq2	3.8	0	9.19428	1.1245	5.92e-11	4.86e-09
ep456.comp58661_c0_seq7	2.32	0	9.18151	1.11185	6.3e-11	5.13e-09
ep456.comp59491_c1_seq14	1.35	0	9.1754	1.1058	6.71e-11	5.44e-09
ep123.comp44270_c0_seq1	1.46	0	9.17486	1.10527	6.71e-11	5.44e-09
ep456.comp55705_c0_seq4	4.23	0	9.17153	1.10196	6.71e-11	5.44e-09
ep456.comp55575_c1_seq5	3.05	0	9.169	1.09946	7.15e-11	5.77e-09
ep456.comp54095_c0_seq4	1.73	0	9.1602	1.09074	7.62e-11	6.12e-09
ep456.comp54999_c0_seq2	1.82	0	9.15947	1.09002	7.62e-11	6.12e-09
ep456.comp52824_c0_seq2	4.2	0	9.15272	1.08334	7.62e-11	6.12e-09
ep456.comp45250_c0_seq1	2.35	0	9.15107	1.0817	7.62e-11	6.12e-09
ep456.comp59335_c0_seq1	3.47	0	9.1485	1.07916	8.12e-11	6.48e-09
ep456.comp59120_c0_seq1	1.72	0	9.1485	1.07916	8.12e-11	6.48e-09
ep456.comp60317_c0_seq4	0.31	0	9.14768	1.07835	8.12e-11	6.48e-09
ep456.comp58450_c0_seq1	1.85	0	9.13403	1.06483	8.67e-11	6.87e-09
ep456.comp58887_c0_seq2	1.3	0	9.13186	1.299	1.93e-11	1.83e-09
ep456.comp55962_c0_seq4	4.18	0	9.13153	1.06235	8.67e-11	6.87e-09
ep456.comp55672_c0_seq1	2.14	0	9.12734	1.05821	9.25e-11	7.24e-09
ep456.comp53052_c0_seq2	2.98	0	9.1266	1.05747	9.25e-11	7.24e-09
ep456.comp57269_c0_seq3	2.58	0	9.12557	1.05646	9.25e-11	7.24e-09
ep456.comp59343_c0_seq2	1.66	0	9.12137	1.0523	9.25e-11	7.24e-09
ep456.comp58843_c0_seq1	4.81	0	9.12072	1.05165	9.25e-11	7.24e-09
ep456.comp59833_c0_seq3	2.46	0	9.11641	1.04739	9.87e-11	7.66e-09
ep456.comp59653_c0_seq22	2.8	0	9.11171	1.04273	9.87e-11	7.66e-09
ep123.comp49770_c0_seq5	6.72	0.01	9.10717	4.54315	1.86e-18	1.81e-15
CL321Contig2	2.07	0	9.1017	1.03282	1.05e-10	8.14e-09
ep456.comp40288_c0_seq1	2.14	0	9.09239	1.0236	1.13e-10	8.66e-09
ep456.comp58527_c0_seq2	2.77	0	9.09019	1.02143	1.13e-10	8.66e-09
ep456.comp59054_c0_seq10	2.09	0	9.089	1.86857	4.84e-13	7.37e-11
ep456.comp55688_c0_seq1	1.08	0	9.08503	1.01631	1.2e-10	9.19e-09
ep456.comp60097_c0_seq1	1.49	0	9.07801	1.00937	1.2e-10	9.19e-09
ep456.comp57872_c0_seq17	2.3	0	9.07714	1.00851	1.29e-10	9.72e-09
ep456.comp56009_c0_seq2	4.09	0	9.0756	1.00698	1.29e-10	9.72e-09
ep456.comp43833_c0_seq1	52.83	0.09	9.07452	4.31113	9.06e-18	6.81e-15
ep456.comp51000_c0_seq2	4.03	0	9.07048	1.00191	1.29e-10	9.72e-09
ep456.comp59097_c0_seq12	3.69	0	9.06815	0.999609	1.29e-10	9.72e-09
ep456.comp54200_c0_seq3	5.35	0	9.06728	0.998745	1.29e-10	9.72e-09
ep456.comp50605_c1_seq1	3.46	0	9.06349	0.994994	1.38e-10	1.03e-08
ep456.comp57096_c0_seq4	2.45	0	9.063	0.994512	1.38e-10	1.03e-08
CL273Contig3	0.69	0	9.06213	0.993645	1.38e-10	1.03e-08
ep456.comp47161_c0_seq4	8.36	0	9.05666	0.988236	1.38e-10	1.03e-08
ep456.comp59390_c0_seq2	3.46	0	9.05373	0.98533	1.48e-10	1.09e-08
ep456.comp60020_c0_seq11	3	0	9.05304	0.984651	1.48e-10	1.09e-08
ep456.comp58128_c0_seq10	1.8	0	9.05111	1.99885	2.14e-12	2.73e-10
ep456.comp57508_c0_seq6	4.29	0	9.0502	0.981835	1.48e-10	1.09e-08
ep456.comp59058_c0_seq12	5.48	0	9.04252	0.974234	1.58e-10	1.16e-08
ep456.comp53065_c0_seq2	3.45	0	9.03559	0.967377	1.58e-10	1.16e-08
ep456.comp59293_c2_seq4	9.45	0	9.03241	0.964232	1.69e-10	1.23e-08
ep456.comp58832_c0_seq1	1	0	9.02833	0.960192	1.69e-10	1.23e-08
CL2720Contig1	3.49	0	9.02693	0.95881	1.69e-10	1.23e-08
ep456.comp53098_c0_seq6	1.32	0	9.02693	0.95881	1.69e-10	1.23e-08
ep456.comp60258_c0_seq1	2.38	0	9.02604	0.957921	1.69e-10	1.23e-08
ep456.comp60297_c0_seq2	1.45	0	9.02604	0.957921	1.69e-10	1.23e-08
ep456.comp53016_c0_seq2	1.3	0	9.02404	0.955943	1.69e-10	1.23e-08
ep456.comp55589_c0_seq6	3.22	0	9.01943	0.951383	1.81e-10	1.31e-08
ep456.comp57968_c0_seq2	2.97	0	9.01893	0.950887	1.81e-10	1.31e-08
ep456.comp59252_c0_seq2	1.48	0	9.01863	0.950589	1.81e-10	1.31e-08
ep456.comp56596_c0_seq11	3.33	0	9.01752	0.949496	1.81e-10	1.31e-08
ep456.comp59759_c1_seq3	3.73	0	9.01199	0.944018	1.81e-10	1.31e-08
ep456.comp44376_c0_seq2	6.06	0	9.00906	0.941121	1.95e-10	1.38e-08
ep456.comp57954_c0_seq9	1.28	0	9.00825	0.940321	1.95e-10	1.38e-08
ep456.comp60128_c0_seq11	1.41	0	9.00643	0.938519	1.95e-10	1.38e-08
ep456.comp59164_c0_seq2	0.83	0	9.00065	0.932798	1.95e-10	1.38e-08
ep456.comp57963_c0_seq4	1.66	0	9.00024	0.932395	2.09e-10	1.47e-08
ep456.comp46468_c0_seq1	6.59	0	8.9975	0.929677	2.09e-10	1.47e-08
ep456.comp57846_c0_seq28	1.15	0	8.98717	0.919461	2.24e-10	1.56e-08
ep456.comp58277_c0_seq5	1.77	0	8.98502	0.917327	2.24e-10	1.56e-08
ep456.comp52050_c0_seq1	3.53	0	8.98306	0.915395	2.24e-10	1.56e-08
ep456.comp60065_c0_seq1	0.95	0	8.9744	0.906818	2.41e-10	1.66e-08
ep456.comp51724_c0_seq1	16.64	0.03	8.973	4.57957	1.45e-18	1.44e-15
ep456.comp59672_c0_seq30	1.78	0	8.97098	0.903435	2.41e-10	1.66e-08
ep456.comp56773_c0_seq4	2.31	0	8.9688	0.901277	2.41e-10	1.66e-08
ep456.comp60302_c0_seq53	5.96	0	8.9664	0.898911	2.41e-10	1.66e-08
ep456.comp59674_c0_seq1	4.82	0	8.96276	0.895303	2.59e-10	1.77e-08
ep456.comp56295_c0_seq4	1.71	0	8.96265	0.895199	2.59e-10	1.77e-08
ep456.comp50031_c0_seq4	0.8	0	8.96015	0.89272	2.59e-10	1.77e-08
ep456.comp41918_c0_seq1	5.82	0	8.9525	0.88515	2.78e-10	1.89e-08
ep456.comp40508_c0_seq1	1.69	0	8.95229	0.884942	2.78e-10	1.89e-08
ep456.comp58524_c0_seq2	1.11	0	8.95029	0.882966	2.78e-10	1.89e-08
ep456.comp50218_c0_seq2	3.99	0	8.94713	0.879839	2.78e-10	1.89e-08
ep456.comp57395_c2_seq5	3.18	0	8.94417	0.876914	2.78e-10	1.89e-08
ep456.comp51379_c0_seq2	2.95	0	8.94174	0.874507	2.99e-10	2.02e-08
ep456.comp32058_c0_seq1	5.41	0	8.93888	0.871676	2.99e-10	2.02e-08
ep456.comp44388_c0_seq5	2.48	0	8.93026	0.863151	3.22e-10	2.15e-08
ep456.comp56900_c0_seq1	5.2	0	8.92041	0.853406	3.22e-10	2.15e-08
CL687Contig1	0.98	0	8.91621	0.849255	3.47e-10	2.29e-08
ep456.comp60038_c1_seq1	0.59	0	8.91621	0.849255	3.47e-10	2.29e-08
ep456.comp57905_c2_seq16	2.71	0	8.91395	0.847015	3.47e-10	2.29e-08
ep456.comp55954_c0_seq5	1.7	0	8.89985	0.833069	3.74e-10	2.46e-08
ep456.comp47990_c0_seq1	37.58	0.06	8.89372	3.27032	4.34e-16	1.91e-13
ep456.comp53008_c1_seq8	2.48	0	8.89362	0.826911	4.03e-10	2.62e-08
ep456.comp50765_c0_seq3	4.55	0	8.88968	0.823009	4.03e-10	2.62e-08
ep456.comp58581_c0_seq7	0.94	0	8.88935	0.822683	4.03e-10	2.62e-08
ep456.comp58002_c0_seq2	4.53	0	8.88715	0.82051	4.03e-10	2.62e-08
ep456.comp60102_c2_seq1	3.97	0	8.88704	0.820401	4.03e-10	2.62e-08
ep456.comp57454_c0_seq5	2.58	0	8.8833	0.816699	4.03e-10	2.62e-08
ep456.comp58748_c2_seq7	1.57	0	8.88219	0.815608	4.35e-10	2.8e-08
ep456.comp56587_c0_seq4	1.55	0	8.87534	0.808827	4.35e-10	2.8e-08
ep456.comp55598_c0_seq4	1.57	0	8.87445	0.807949	4.35e-10	2.8e-08
ep456.comp57271_c0_seq3	2.95	0	8.87312	0.806632	4.35e-10	2.8e-08
ep123.comp48178_c0_seq1	0.96	0	8.86733	0.800911	4.69e-10	3e-08
ep456.comp51385_c0_seq2	1.82	0	8.86197	0.79561	4.69e-10	3e-08
ep456.comp48049_c0_seq1	235.74	0.5	8.86181	7.09732	4.27e-21	9.45e-18
ep456.comp58289_c1_seq3	1.99	0	8.86041	0.79406	4.69e-10	3e-08
ep456.comp50755_c0_seq1	9.55	0	8.85446	0.788178	5.07e-10	3.2e-08
ep456.comp55072_c0_seq7	1.64	0	8.84328	0.777125	5.48e-10	3.4e-08
ep456.comp31623_c0_seq1	2.61	0	8.84317	0.777012	5.48e-10	3.4e-08
ep456.comp59210_c0_seq4	4.36	0	8.83851	0.77241	5.48e-10	3.4e-08
ep456.comp56364_c0_seq2	2.98	0	8.83851	0.77241	5.48e-10	3.4e-08
ep456.comp54674_c0_seq1	2.3	0	8.83441	0.768356	5.48e-10	3.4e-08
ep456.comp60298_c0_seq1	1.74	0	8.83407	0.768017	5.48e-10	3.4e-08
ep456.comp59339_c0_seq11	1.28	0	8.83293	0.766889	5.48e-10	3.4e-08
ep456.comp58705_c0_seq11	2.67	0	8.82973	0.763725	5.92e-10	3.64e-08
ep456.comp58347_c0_seq1	1.24	0	8.82927	0.763272	5.92e-10	3.64e-08
ep456.comp55947_c0_seq2	1.13	0	8.82538	0.75942	5.92e-10	3.64e-08
ep456.comp59337_c1_seq13	5.75	0	8.82262	0.756694	5.92e-10	3.64e-08
ep456.comp58525_c0_seq21	2.05	0	8.81928	0.753393	6.41e-10	3.88e-08
ep456.comp58494_c0_seq9	1.09	0	8.81824	0.752367	6.41e-10	3.88e-08
ep456.comp59045_c0_seq18	2.58	0	8.8157	0.749856	6.41e-10	3.88e-08
ep456.comp59920_c0_seq1	1.01	0	8.81293	0.747112	6.41e-10	3.88e-08
ep456.comp59123_c0_seq4	1.81	0	8.81108	0.74528	6.41e-10	3.88e-08
ep456.comp58577_c2_seq4	1.92	0	8.80504	0.739309	6.94e-10	4.14e-08
CL2912Contig1	1.33	0	8.80457	0.738849	6.94e-10	4.14e-08
ep456.comp58464_c0_seq10	4.07	0	8.80259	0.736891	6.94e-10	4.14e-08
ep456.comp60100_c0_seq7	1.93	0	8.80131	0.735622	6.94e-10	4.14e-08
ep456.comp58959_c0_seq4	1.51	0	8.79815	0.732504	6.94e-10	4.14e-08
ep456.comp59190_c0_seq15	3.32	0	8.79663	0.731	6.94e-10	4.14e-08
ep456.comp59082_c0_seq10	1.6	0	8.79041	0.724853	7.51e-10	4.44e-08
ep456.comp59202_c2_seq2	1.71	0	8.79018	0.72462	7.51e-10	4.44e-08
ep123.comp49555_c0_seq7	1.84	0	8.78688	0.721362	7.51e-10	4.44e-08
ep456.comp59886_c0_seq1	6.6	0	8.78535	0.719846	7.51e-10	4.44e-08
CL1Contig790	1.83	0	8.78476	0.719263	7.51e-10	4.44e-08
ep456.comp56788_c0_seq4	1.82	0	8.78039	0.714939	8.14e-10	4.77e-08
ep456.comp58810_c0_seq4	0.58	0	8.77991	0.714471	8.14e-10	4.77e-08
ep456.comp50246_c0_seq4	1.63	0	8.77529	0.709898	8.14e-10	4.77e-08
ep456.comp50987_c0_seq2	1.24	0	8.77386	0.708487	8.14e-10	4.77e-08
ep456.comp54329_c0_seq1	1.38	0	8.76383	0.698578	8.83e-10	5.13e-08
ep456.comp56932_c0_seq4	1.6	0	8.75807	0.692885	8.83e-10	5.13e-08
ep123.comp49172_c0_seq1	0.91	0	8.75747	0.69229	8.83e-10	5.13e-08
ep123.comp47521_c0_seq8	0.94	0	8.75711	0.691933	8.83e-10	5.13e-08
ep456.comp60331_c0_seq7	1.06	0	8.75567	0.690506	8.83e-10	5.13e-08
ep456.comp60151_c0_seq7	1.81	0	8.75519	0.690029	8.83e-10	5.13e-08
ep123.comp49015_c0_seq6	1.48	0	8.7547	0.689553	8.83e-10	5.13e-08
ep456.comp50943_c0_seq6	3.87	0	8.7535	0.688361	9.59e-10	5.5e-08
ep456.comp33121_c0_seq1	4.44	0	8.74951	0.684421	9.59e-10	5.5e-08
ep456.comp60116_c0_seq1	0.57	0	8.74551	0.680471	9.59e-10	5.5e-08
ep123.comp48915_c0_seq11	2.07	0	8.74163	0.676629	9.59e-10	5.5e-08
CL3097Contig1	1.56	0	8.74041	0.675427	9.59e-10	5.5e-08
ep456.comp59477_c1_seq1	1.85	0	8.73615	0.67121	1.04e-09	5.92e-08
ep456.comp58734_c0_seq13	3.32	0	8.73395	0.669037	1.04e-09	5.92e-08
ep456.comp57805_c0_seq27	3.39	0	8.73162	0.666739	1.04e-09	5.92e-08
ep456.comp59448_c0_seq5	2.12	0	8.73052	0.665649	1.04e-09	5.92e-08
ep456.comp58524_c0_seq1	0.93	0	8.7261	0.661282	1.13e-09	6.36e-08
ep456.comp59072_c0_seq4	2.61	0	8.72228	0.657511	1.13e-09	6.36e-08
ep456.comp54406_c0_seq1	1.72	0	8.71969	0.65495	1.13e-09	6.36e-08
ep456.comp57413_c0_seq3	2.89	0	8.71784	0.653119	1.13e-09	6.36e-08
ep456.comp59035_c0_seq2	1.24	0	8.71784	0.653119	1.13e-09	6.36e-08
ep456.comp53067_c0_seq3	1.71	0	8.71512	0.650428	1.13e-09	6.36e-08
CL3854Contig1	1.56	0	8.70105	0.636528	1.23e-09	6.87e-08
ep456.comp59887_c0_seq4	0.89	0	8.70043	0.63591	1.23e-09	6.87e-08
CL5629Contig1	1.44	0	8.7003	0.635786	1.23e-09	6.87e-08
ep456.comp57658_c0_seq6	2.4	0	8.69667	0.632195	1.34e-09	7.36e-08
ep456.comp57768_c0_seq3	2.65	0	8.69315	0.62872	1.34e-09	7.36e-08
ep456.comp52989_c0_seq1	1.58	0	8.69189	0.627476	1.34e-09	7.36e-08
ep456.comp60252_c0_seq4	5.97	0	8.68773	0.623366	1.34e-09	7.36e-08
ep456.comp72204_c0_seq1	5.76	0	8.68773	0.623366	1.34e-09	7.36e-08
ep456.comp60101_c0_seq21	2.74	0	8.68596	0.621618	1.34e-09	7.36e-08
ep456.comp54053_c0_seq1	2.08	0	8.68571	0.621368	1.34e-09	7.36e-08
ep456.comp59896_c0_seq3	1.95	0	8.6852	0.620869	1.34e-09	7.36e-08
ep456.comp59260_c0_seq9	2.99	0	8.68444	0.620119	1.46e-09	7.92e-08
ep456.comp53009_c0_seq2	1.25	0	8.68419	0.619868	1.46e-09	7.92e-08
ep456.comp59483_c0_seq5	1.05	0	8.68419	0.619868	1.46e-09	7.92e-08
ep456.comp53052_c0_seq3	2.3	0	8.67963	0.61536	1.46e-09	7.92e-08
ep456.comp60198_c0_seq3	0.31	0	8.67963	0.61536	1.46e-09	7.92e-08
ep456.comp58470_c0_seq9	1	0	8.6781	0.613854	1.46e-09	7.92e-08
ep456.comp50575_c0_seq3	1.88	0	8.67645	0.61222	1.46e-09	7.92e-08
ep456.comp52331_c0_seq1	2.82	0	8.67505	0.610837	1.46e-09	7.92e-08
ep456.comp56188_c0_seq1	1.54	0	8.67225	0.608065	1.46e-09	7.92e-08
CL2706Contig1	0.97	0	8.66829	0.604152	1.59e-09	8.54e-08
ep456.comp56305_c0_seq1	2.66	0	8.66752	0.603393	1.59e-09	8.54e-08
ep456.comp60337_c0_seq22	4.71	0	8.66033	0.596292	1.59e-09	8.54e-08
ep456.comp54741_c0_seq1	2.09	0	8.65026	0.586342	1.74e-09	9.2e-08
ep456.comp51171_c0_seq1	3.07	0	8.64935	0.585446	1.74e-09	9.2e-08
ep456.comp56597_c0_seq14	1.79	0	8.64767	0.583779	1.74e-09	9.2e-08
ep456.comp55583_c0_seq5	2.06	0	8.64481	0.580956	1.74e-09	9.2e-08
ep456.comp54220_c0_seq4	1.04	0	8.63174	0.568049	1.9e-09	9.93e-08
ep456.comp56008_c0_seq7	1.63	0	8.63043	0.566752	1.9e-09	9.93e-08
ep456.comp54215_c0_seq2	2.62	0	8.62885	0.565194	1.9e-09	9.93e-08
ep456.comp58725_c0_seq3	1.37	0	8.62253	0.558945	2.07e-09	1.07e-07
ep456.comp58523_c0_seq2	1.09	0	8.61445	0.550964	2.07e-09	1.07e-07
ep456.comp59938_c0_seq2	1.97	0	8.61152	0.548075	2.26e-09	1.16e-07
ep456.comp58118_c0_seq1	1.12	0	8.61046	0.547023	2.26e-09	1.16e-07
ep456.comp60125_c1_seq9	4.18	0	8.60992	0.546496	2.26e-09	1.16e-07
ep456.comp53407_c0_seq5	1.71	0	8.60926	0.545838	2.26e-09	1.16e-07
ep456.comp54679_c0_seq1	2.48	0	8.60912	0.545706	2.26e-09	1.16e-07
ep123.comp50001_c0_seq5	2.18	0	8.60692	0.723994	7.51e-10	4.44e-08
ep123.comp46303_c0_seq9	0.82	0	8.60284	0.539504	2.26e-09	1.16e-07
ep456.comp32905_c0_seq2	1.42	0	8.59855	0.535266	2.26e-09	1.16e-07
ep456.comp56982_c0_seq2	0.75	0	8.59586	0.53261	2.48e-09	1.25e-07
ep456.comp55960_c0_seq1	1.6	0	8.59479	0.531547	2.48e-09	1.25e-07
ep456.comp60187_c0_seq11	0.95	0	8.59263	0.529417	2.48e-09	1.25e-07
ep456.comp58418_c0_seq5	1.03	0	8.58777	0.524615	2.48e-09	1.25e-07
ep456.comp59236_c0_seq2	1.51	0	8.58411	0.521002	2.48e-09	1.25e-07
ep456.comp60337_c0_seq5	1.92	0	8.58248	0.519394	2.71e-09	1.35e-07
ep456.comp56698_c0_seq7	4.02	0	8.5799	0.516843	2.71e-09	1.35e-07
ep456.comp58671_c0_seq18	1.57	0	8.57908	0.516037	2.71e-09	1.35e-07
ep456.comp60402_c0_seq12	2.74	0	8.57704	0.514019	2.71e-09	1.35e-07
ep456.comp50833_c0_seq2	1.23	0	8.57636	0.513346	2.71e-09	1.35e-07
ep456.comp54039_c0_seq1	2.16	0	8.57527	0.512268	2.71e-09	1.35e-07
ep456.comp60116_c0_seq7	0.63	0	8.57295	0.509974	2.71e-09	1.35e-07
ep456.comp59720_c0_seq20	3.37	0	8.56856	0.505648	2.71e-09	1.35e-07
ep123.comp49530_c0_seq3	0.81	0	8.56623	0.503344	2.98e-09	1.45e-07
CL330Contig1	1.36	0	8.56059	0.497772	2.98e-09	1.45e-07
ep456.comp52498_c0_seq1	1.89	0	8.55797	0.495183	2.98e-09	1.45e-07
ep456.comp59115_c0_seq4	1.11	0	8.55728	0.494501	2.98e-09	1.45e-07
ep456.comp21266_c1_seq1	7.94	0	8.55562	0.492863	2.98e-09	1.45e-07
ep456.comp60302_c0_seq3	0.82	0	8.55437	0.491632	2.98e-09	1.45e-07
ep456.comp56996_c0_seq5	2.85	0	8.55312	0.490401	2.98e-09	1.45e-07
ep456.comp49306_c0_seq1	4.18	0	8.55257	0.489854	2.98e-09	1.45e-07
ep456.comp56570_c0_seq4	3.41	0	8.54729	0.484642	3.26e-09	1.57e-07
ep456.comp58406_c0_seq4	0.96	0	8.54562	0.482992	3.26e-09	1.57e-07
ep456.comp60092_c0_seq14	1.64	0	8.54492	0.482304	3.26e-09	1.57e-07
ep456.comp54205_c0_seq1	14.05	0.03	8.54322	2.92157	4.61e-15	1.39e-12
ep456.comp59461_c0_seq10	1.2	0	8.54269	0.4801	3.26e-09	1.57e-07
ep456.comp33085_c0_seq1	3.07	0	8.54172	0.479135	3.26e-09	1.57e-07
ep456.comp55851_c0_seq2	2.41	0	8.5392	0.47665	3.26e-09	1.57e-07
ep456.comp48894_c0_seq1	1.71	0	8.52923	0.466806	3.58e-09	1.71e-07
ep456.comp58943_c0_seq5	20.7	0.05	8.52879	4.96487	2.83e-18	2.5e-15
ep456.comp57636_c0_seq3	1.2	0	8.52598	0.463602	3.58e-09	1.71e-07
ep456.comp59905_c0_seq2	1.2	0	8.52401	0.461649	3.58e-09	1.71e-07
ep456.comp55583_c0_seq8	2.07	0	8.52259	0.460252	3.58e-09	1.71e-07
ep123.comp47569_c0_seq1	0.83	0	8.51919	0.456893	3.94e-09	1.85e-07
CL1Contig886	0.71	0	8.51876	0.456473	3.94e-09	1.85e-07
ep456.comp60049_c0_seq2	1.25	0	8.51862	0.456333	3.94e-09	1.85e-07
ep456.comp49597_c0_seq2	3.45	0	8.51407	0.451841	3.94e-09	1.85e-07
ep456.comp59926_c0_seq20	2.31	0	8.51308	0.450857	3.94e-09	1.85e-07
ep456.comp57340_c0_seq1	2.18	0	8.51151	0.449308	3.94e-09	1.85e-07
ep456.comp58591_c0_seq3	0.86	0	8.51065	0.448463	3.94e-09	1.85e-07
ep456.comp54859_c0_seq7	2	0	8.50951	0.447335	3.94e-09	1.85e-07
ep456.comp56327_c0_seq1	1.63	0	8.50894	0.446771	3.94e-09	1.85e-07
ep456.comp59420_c1_seq1	0.61	0	8.50221	0.440125	4.33e-09	2.01e-07
ep456.comp59561_c0_seq3	1.6	0	8.50062	0.438565	4.33e-09	2.01e-07
ep456.comp56157_c0_seq1	2.52	0	8.49919	0.437145	4.33e-09	2.01e-07
ep456.comp55486_c0_seq10	1.18	0	8.49703	0.435013	4.33e-09	2.01e-07
ep456.comp52072_c0_seq2	0.98	0	8.49587	0.433875	4.33e-09	2.01e-07
ep456.comp50943_c0_seq1	2.83	0	8.49255	0.430597	4.33e-09	2.01e-07
ep456.comp59743_c0_seq6	7.11	0.02	8.49047	3.33708	1.63e-15	5.71e-13
ep456.comp55435_c0_seq1	1.51	0	8.48705	0.425164	4.77e-09	2.18e-07
ep456.comp59093_c2_seq1	2.35	0	8.48618	0.424305	4.77e-09	2.18e-07
ep456.comp45097_c0_seq1	4.67	0	8.48255	0.420718	4.77e-09	2.18e-07
ep456.comp60181_c1_seq4	1.58	0	8.47424	1.36198	1.32e-11	1.31e-09
ep456.comp54667_c0_seq8	1.07	0	8.47305	0.411348	4.77e-09	2.18e-07
ep456.comp59344_c0_seq3	0.66	0	8.47291	0.411204	5.26e-09	2.36e-07
ep456.comp57092_c0_seq1	0.93	0	8.47262	0.410915	5.26e-09	2.36e-07
ep456.comp58406_c0_seq3	0.9	0	8.47144	0.409757	5.26e-09	2.36e-07
ep456.comp32178_c0_seq2	2.72	0	8.47056	0.408888	5.26e-09	2.36e-07
ep456.comp53959_c0_seq1	1.73	0	8.47012	0.408453	5.26e-09	2.36e-07
ep456.comp50474_c0_seq3	1.58	0	8.47012	0.408453	5.26e-09	2.36e-07
CL265Contig3	1.44	0	8.47012	0.408453	5.26e-09	2.36e-07
ep456.comp57411_c0_seq2	1.59	0	8.46983	0.408163	5.26e-09	2.36e-07
ep456.comp47721_c0_seq2	1.34	0	8.46939	0.407729	5.26e-09	2.36e-07
ep456.comp59433_c0_seq5	3.67	0	8.46924	0.407584	5.26e-09	2.36e-07
ep456.comp52361_c0_seq1	1.25	0	8.46718	0.405552	5.26e-09	2.36e-07
ep456.comp54768_c0_seq3	2.29	0	8.46674	0.405117	5.26e-09	2.36e-07
ep456.comp49740_c0_seq1	0.88	0	8.46556	0.403954	5.26e-09	2.36e-07
ep456.comp57646_c0_seq3	1.18	0	8.46424	0.402645	5.26e-09	2.36e-07
ep456.comp57196_c1_seq4	3.57	0	8.46276	0.40119	5.26e-09	2.36e-07
ep456.comp56713_c0_seq11	2.37	0	8.46055	0.399003	5.26e-09	2.36e-07
ep123.comp36248_c0_seq5	2.25	0	8.46011	0.398566	5.26e-09	2.36e-07
ep123.comp48736_c1_seq8	1.88	0	8.45418	0.392717	5.8e-09	2.56e-07
ep456.comp51288_c0_seq2	1.94	0	8.45359	0.392131	5.8e-09	2.56e-07
ep456.comp54269_c0_seq3	2.57	0	8.45344	0.391985	5.8e-09	2.56e-07
ep456.comp60380_c1_seq13	1.2	0	8.45061	0.389197	5.8e-09	2.56e-07
ep456.comp59615_c0_seq4	0.48	0	8.44942	0.388022	5.8e-09	2.56e-07
ep456.comp56296_c0_seq2	2.11	0	8.44927	0.387875	5.8e-09	2.56e-07
ep456.comp57887_c0_seq2	3.14	0	8.44465	0.38331	5.8e-09	2.56e-07
ep456.comp57846_c0_seq1	0.64	0	8.44465	0.38331	5.8e-09	2.56e-07
ep456.comp53865_c0_seq2	2.02	0	8.4445	0.383163	5.8e-09	2.56e-07
ep456.comp50329_c0_seq1	2.17	0	8.4433	0.381983	5.8e-09	2.56e-07
ep456.comp59986_c0_seq18	2.24	0	8.44315	0.381835	5.8e-09	2.56e-07
ep456.comp59125_c0_seq1	0.77	0	8.44271	0.381392	5.8e-09	2.56e-07
ep456.comp58886_c0_seq1	0.79	0	8.44091	0.379619	5.8e-09	2.56e-07
ep456.comp58495_c1_seq1	2.53	0	8.44046	0.379175	5.8e-09	2.56e-07
ep456.comp45685_c0_seq1	1.75	0	8.44046	0.379175	5.8e-09	2.56e-07
ep456.comp57080_c0_seq1	1.74	0	8.44031	0.379027	5.8e-09	2.56e-07
ep456.comp57150_c0_seq2	1.09	0	8.4387	0.815678	4.35e-10	2.8e-08
ep456.comp51436_c0_seq2	2.38	0	8.43626	0.375028	6.4e-09	2.79e-07
ep456.comp57676_c0_seq3	1.7	0	8.43611	0.37488	6.4e-09	2.79e-07
ep456.comp59759_c1_seq4	2.67	0	8.4346	0.373396	6.4e-09	2.79e-07
ep456.comp55199_c0_seq3	1.7	0	8.43159	0.370423	6.4e-09	2.79e-07
ep456.comp50980_c0_seq4	2.28	0	8.43144	0.370274	6.4e-09	2.79e-07
ep456.comp58900_c0_seq3	1.97	0	8.42827	0.367146	6.4e-09	2.79e-07
ep456.comp53709_c0_seq3	1.21	0	8.42751	0.3664	6.4e-09	2.79e-07
ep456.comp75296_c0_seq1	6.97	0	8.4254	0.364309	6.4e-09	2.79e-07
ep456.comp46656_c0_seq1	5.73	0	8.4254	0.364309	6.4e-09	2.79e-07
ep456.comp36593_c0_seq1	1.43	0	8.4254	0.364309	6.4e-09	2.79e-07
ep456.comp44998_c0_seq2	0.69	0	8.42145	0.360418	7.08e-09	3.04e-07
ep456.comp57039_c0_seq1	4.12	0	8.42085	0.359819	7.08e-09	3.04e-07
ep456.comp59327_c0_seq2	1.23	0	8.42039	0.359369	7.08e-09	3.04e-07
ep456.comp57618_c0_seq3	1.77	0	8.41796	0.356968	7.08e-09	3.04e-07
ep456.comp59305_c0_seq10	1.93	0	8.41598	0.355014	7.08e-09	3.04e-07
ep456.comp59223_c0_seq16	1.43	0	8.41354	0.352605	7.08e-09	3.04e-07
ep456.comp55628_c0_seq3	2.2	0	8.41247	0.35155	7.08e-09	3.04e-07
ep456.comp59437_c0_seq5	2.56	0	8.41216	0.351249	7.08e-09	3.04e-07
ep456.comp59944_c0_seq2	1.02	0	8.40604	0.345204	7.83e-09	3.31e-07
ep456.comp46729_c0_seq3	1.39	0	8.40542	0.344598	7.83e-09	3.31e-07
ep456.comp58406_c0_seq6	1.09	0	8.40173	0.340957	7.83e-09	3.31e-07
ep456.comp58843_c0_seq2	3.55	0	8.40004	0.339285	7.83e-09	3.31e-07
CL807Contig2	2.16	0	8.39958	0.338829	7.83e-09	3.31e-07
ep456.comp53417_c0_seq2	2.23	0	8.39927	0.338525	7.83e-09	3.31e-07
ep456.comp57874_c0_seq1	0.99	0	8.39803	0.337307	7.83e-09	3.31e-07
ep456.comp52835_c0_seq1	1.24	0	8.39293	0.332273	7.83e-09	3.31e-07
ep456.comp58524_c0_seq8	0.96	0	8.39262	0.331967	7.83e-09	3.31e-07
ep456.comp46131_c0_seq1	2.84	0	8.39216	0.331509	7.83e-09	3.31e-07
ep456.comp55135_c0_seq14	0.95	0	8.39138	0.330744	7.83e-09	3.31e-07
ep456.comp60092_c0_seq24	1.82	0	8.39107	0.330438	7.83e-09	3.31e-07
ep456.comp53344_c0_seq1	1.28	0	8.38595	0.32538	8.67e-09	3.59e-07
ep456.comp58501_c1_seq9	2.2	0	8.38517	0.324612	8.67e-09	3.59e-07
ep456.comp59767_c0_seq9	0.86	0	8.38455	0.323997	8.67e-09	3.59e-07
ep456.comp53960_c0_seq3	0.77	0	8.38377	0.323229	8.67e-09	3.59e-07
ep456.comp59972_c0_seq6	0.61	0	8.38283	0.322306	8.67e-09	3.59e-07
ep456.comp59239_c0_seq6	1.2	0	8.38174	0.321228	8.67e-09	3.59e-07
ep456.comp53891_c0_seq3	2.18	0	8.38158	0.321074	8.67e-09	3.59e-07
ep456.comp59340_c0_seq8	2.41	0	8.37924	0.318762	8.67e-09	3.59e-07
ep123.comp48389_c0_seq2	1	0	8.37768	0.317218	8.67e-09	3.59e-07
ep456.comp59236_c0_seq3	1.35	0	8.37438	0.313972	8.67e-09	3.59e-07
ep456.comp58104_c0_seq1	2.81	0	8.37423	0.313817	8.67e-09	3.59e-07
ep456.comp57159_c0_seq3	1.07	0	8.37423	0.313817	8.67e-09	3.59e-07
ep456.comp59937_c0_seq1	0.55	0	8.36478	0.304499	9.62e-09	3.93e-07
CL13Contig10	2.27	0	8.36352	0.303252	9.62e-09	3.93e-07
ep456.comp57293_c1_seq8	1.65	0	8.3621	0.301848	9.62e-09	3.93e-07
ep456.comp58173_c0_seq6	1.4	0	8.3602	0.299974	9.62e-09	3.93e-07
ep456.comp53960_c0_seq2	0.76	0	8.35893	0.298723	9.62e-09	3.93e-07
ep456.comp43906_c0_seq2	1.3	0	8.35496	0.294806	9.62e-09	3.93e-07
ep456.comp56525_c0_seq7	0.85	0	8.35257	0.292451	1.07e-08	4.3e-07
ep456.comp60001_c0_seq9	1.55	0	8.35225	0.292137	1.07e-08	4.3e-07
ep456.comp59039_c0_seq2	0.53	0	8.34731	0.287257	1.07e-08	4.3e-07
ep123.comp48146_c0_seq10	0.98	0	8.34603	0.285995	1.07e-08	4.3e-07
ep456.comp53471_c0_seq1	0.78	0	8.34363	0.283626	1.07e-08	4.3e-07
ep123.comp48114_c0_seq3	0.71	0	8.34315	0.283151	1.07e-08	4.3e-07
ep456.comp56752_c0_seq3	0.79	0	8.34106	0.281094	1.07e-08	4.3e-07
ep456.comp59461_c0_seq6	1.01	0	8.34026	0.280302	1.07e-08	4.3e-07
ep456.comp52547_c0_seq2	4.08	0	8.33382	0.273949	1.19e-08	4.72e-07
ep456.comp58967_c0_seq5	1.11	0	8.33269	0.272835	1.19e-08	4.72e-07
ep456.comp59979_c0_seq6	3.48	0	8.33043	0.270603	1.19e-08	4.72e-07
ep456.comp59973_c0_seq32	1.96	0	8.32784	0.268048	1.19e-08	4.72e-07
ep456.comp58629_c0_seq6	1.54	0	8.32703	0.267249	1.19e-08	4.72e-07
ep456.comp59433_c0_seq2	2.46	0	8.32118	0.261481	1.19e-08	4.72e-07
ep456.comp60302_c0_seq54	5.03	0	8.31987	0.260195	1.19e-08	4.72e-07
ep456.comp51294_c0_seq3	3.26	0	8.31955	0.259874	1.19e-08	4.72e-07
ep456.comp59873_c0_seq11	5.92	0	8.31873	0.25907	1.19e-08	4.72e-07
ep456.comp59607_c1_seq13	0.96	0	8.31776	0.258105	1.32e-08	5.17e-07
ep456.comp56410_c0_seq2	1.56	0	8.31743	0.257783	1.32e-08	5.17e-07
ep456.comp58004_c0_seq17	0.73	0	8.31727	0.257622	1.32e-08	5.17e-07
ep456.comp57725_c0_seq12	1.68	0	8.3171	0.257461	1.32e-08	5.17e-07
ep456.comp59828_c0_seq36	0.73	0	8.3158	0.256172	1.32e-08	5.17e-07
ep456.comp58036_c0_seq1	3.73	0	8.31531	0.255689	1.32e-08	5.17e-07
ep456.comp31128_c0_seq1	1.97	0	8.31531	0.255689	1.32e-08	5.17e-07
ep456.comp38795_c0_seq1	0.91	0	8.31531	0.255689	1.32e-08	5.17e-07
ep456.comp60337_c0_seq26	6.89	0	8.31498	0.255366	1.32e-08	5.17e-07
ep456.comp58494_c0_seq1	0.7	0	8.31334	0.253753	1.32e-08	5.17e-07
ep456.comp42421_c0_seq2	3.7	0	8.31236	0.252784	1.32e-08	5.17e-07
ep456.comp58644_c0_seq3	1.74	0	8.31203	0.252461	1.32e-08	5.17e-07
ep123.comp49898_c0_seq2	0.97	0	8.31002	0.373156	6.4e-09	2.79e-07
ep456.comp55884_c0_seq3	1.1	0	8.30793	0.248416	1.32e-08	5.17e-07
CL2587Contig1	1.31	0	8.30777	0.248254	1.32e-08	5.17e-07
ep456.comp59109_c1_seq6	1.05	0	8.30744	0.24793	1.32e-08	5.17e-07
ep456.comp51190_c0_seq2	5.03	0	8.30333	0.243872	1.32e-08	5.17e-07
ep456.comp56392_c0_seq1	1	0	8.30052	0.241106	1.32e-08	5.17e-07
ep456.comp60230_c1_seq3	0.95	0	8.2987	0.239314	1.47e-08	5.69e-07
ep123.comp49320_c0_seq2	1.05	0	8.29738	0.238009	1.47e-08	5.69e-07
ep456.comp59438_c0_seq16	2.07	0	8.29556	0.236212	1.47e-08	5.69e-07
ep456.comp58329_c1_seq17	3.13	0	8.29457	0.235232	1.47e-08	5.69e-07
ep456.comp53314_c0_seq9	4.43	0	8.28958	0.230317	1.47e-08	5.69e-07
ep456.comp59461_c0_seq7	0.99	0	8.28642	0.227196	1.47e-08	5.69e-07
ep123.comp49468_c0_seq1	0.66	0	8.28191	0.222749	1.47e-08	5.69e-07
ep456.comp55135_c0_seq22	0.92	0	8.28174	0.222584	1.47e-08	5.69e-07
ep456.comp54644_c1_seq2	2.47	0	8.28158	0.222419	1.47e-08	5.69e-07
ep456.comp59193_c0_seq2	1.45	0	8.27973	0.220603	1.64e-08	6.26e-07
ep456.comp59540_c0_seq9	4.03	0	8.27655	0.217461	1.64e-08	6.26e-07
ep456.comp54910_c0_seq1	1.55	0	8.27201	0.212984	1.64e-08	6.26e-07
ep456.comp58524_c0_seq9	1.44	0	8.27117	0.212153	1.64e-08	6.26e-07
ep456.comp59831_c0_seq6	1.96	0	8.26931	0.210324	1.64e-08	6.26e-07
ep456.comp50335_c0_seq3	2.5	0	8.2683	0.209325	1.64e-08	6.26e-07
ep456.comp59543_c0_seq12	1.8	0	8.26779	0.208826	1.64e-08	6.26e-07
ep456.comp59668_c0_seq13	1.84	0	8.2661	0.207159	1.64e-08	6.26e-07
ep456.comp54178_c2_seq1	4.37	0	8.26543	0.206492	1.64e-08	6.26e-07
ep456.comp54857_c0_seq1	4	0	8.26543	0.206492	1.64e-08	6.26e-07
ep456.comp54861_c0_seq3	1.7	0	8.26204	0.203151	1.83e-08	6.9e-07
ep456.comp55002_c0_seq1	1.46	0	8.25915	0.200305	1.83e-08	6.9e-07
ep456.comp58188_c0_seq1	0.59	0	8.25456	0.195774	1.83e-08	6.9e-07
ep456.comp47704_c0_seq1	2.47	0	8.24841	0.18971	1.83e-08	6.9e-07
ep456.comp56191_c0_seq3	1.48	0	8.24635	0.187683	1.83e-08	6.9e-07
ep456.comp57277_c1_seq1	2.46	0	8.24618	0.187514	1.83e-08	6.9e-07
ep456.comp52478_c0_seq4	1.79	0	8.24584	0.187176	1.83e-08	6.9e-07
ep456.comp50472_c0_seq3	1.69	0	8.24378	0.185145	1.83e-08	6.9e-07
ep456.comp53750_c0_seq8	1.26	0	8.24206	0.18345	2.04e-08	7.58e-07
ep456.comp56646_c0_seq1	0.82	0	8.23982	0.181245	2.04e-08	7.58e-07
ep456.comp48551_c0_seq1	1.42	0	8.23827	0.179715	2.04e-08	7.58e-07
ep456.comp57738_c0_seq12	0.9	0	8.23672	0.178185	2.04e-08	7.58e-07
ep456.comp58845_c0_seq23	1.51	0	8.23413	0.17563	2.04e-08	7.58e-07
ep456.comp56550_c0_seq3	1.33	0	8.23309	0.174607	2.04e-08	7.58e-07
ep456.comp59003_c0_seq2	0.46	0	8.23153	0.17307	2.04e-08	7.58e-07
ep456.comp45988_c0_seq1	1.52	0	8.23119	0.172729	2.04e-08	7.58e-07
ep456.comp57815_c0_seq6	2.3	0	8.23067	0.172216	2.04e-08	7.58e-07
ep456.comp58821_c0_seq1	1.04	0	8.22407	0.165708	2.29e-08	8.33e-07
ep456.comp57750_c0_seq4	1.52	0	8.22093	0.162615	2.29e-08	8.33e-07
ep456.comp57867_c0_seq3	0.93	0	8.22006	0.161754	2.29e-08	8.33e-07
ep456.comp48655_c0_seq5	0.94	0	8.21744	0.15917	2.29e-08	8.33e-07
ep456.comp56880_c0_seq5	4.41	0	8.21621	0.157962	2.29e-08	8.33e-07
ep456.comp59714_c0_seq10	1.23	0	8.21586	0.157617	2.29e-08	8.33e-07
ep456.comp58524_c0_seq5	0.77	0	8.21481	0.156581	2.29e-08	8.33e-07
ep456.comp54095_c0_seq1	0.87	0	8.21411	0.15589	2.29e-08	8.33e-07
ep456.comp50319_c0_seq2	3.75	0	8.21288	0.154679	2.29e-08	8.33e-07
ep456.comp53893_c0_seq3	0.59	0	8.21235	0.15416	2.29e-08	8.33e-07
ep456.comp44919_c0_seq2	0.84	0	8.21148	0.153295	2.29e-08	8.33e-07
ep456.comp55302_c1_seq4	1.39	0	8.2113	0.153122	2.29e-08	8.33e-07
ep456.comp60385_c0_seq4	2.2	0	8.21025	0.152082	2.29e-08	8.33e-07
ep456.comp50879_c0_seq3	2.63	0	8.20989	0.151736	2.29e-08	8.33e-07
ep456.comp60151_c0_seq17	1.57	0	8.20937	0.151215	2.29e-08	8.33e-07
ep456.comp51988_c0_seq2	0.99	0	8.20902	0.150869	2.29e-08	8.33e-07
ep456.comp58966_c0_seq6	1.33	0	8.20214	0.144088	2.56e-08	9.17e-07
ep456.comp56391_c0_seq3	1.35	0	8.20108	0.143042	2.56e-08	9.17e-07
ep123.comp49649_c0_seq3	1.36	0	8.197	0.139025	2.56e-08	9.17e-07
ep123.comp50245_c0_seq4	0.43	0	8.19647	0.1385	2.56e-08	9.17e-07
ep456.comp58854_c1_seq1	4.33	0	8.19612	0.13815	2.56e-08	9.17e-07
ep456.comp59406_c1_seq1	2.1	0	8.19612	0.13815	2.56e-08	9.17e-07
ep456.comp54911_c0_seq2	2.1	0	8.1947	0.13675	2.56e-08	9.17e-07
ep456.comp57844_c1_seq2	0.69	0	8.19345	0.135523	2.56e-08	9.17e-07
ep456.comp60006_c0_seq14	2	0	8.19221	0.134295	2.56e-08	9.17e-07
ep456.comp57062_c1_seq8	2.56	0	8.19132	0.133418	2.56e-08	9.17e-07
ep456.comp59986_c0_seq20	2.02	0	8.18918	0.131309	2.56e-08	9.17e-07
ep456.comp57397_c0_seq3	0.66	0	8.18882	0.130957	2.56e-08	9.17e-07
ep456.comp59996_c0_seq13	2.99	0	8.18703	0.129198	2.56e-08	9.17e-07
ep456.comp59718_c0_seq1	76.56	0.26	8.1865	5.4772	1.9e-18	1.83e-15
ep456.comp40966_c0_seq2	3.95	0	8.18507	0.127259	2.56e-08	9.17e-07
ep456.comp50501_c0_seq2	1.08	0	8.18382	0.126024	2.87e-08	1.01e-06
ep456.comp55564_c0_seq2	4.13	0	8.18346	0.125671	2.87e-08	1.01e-06
ep456.comp59424_c0_seq6	0.42	0	8.18149	0.123728	2.87e-08	1.01e-06
ep123.comp49085_c0_seq9	0.55	0	8.18077	0.123021	2.87e-08	1.01e-06
ep456.comp21786_c0_seq1	2.26	0	8.17826	0.120543	2.87e-08	1.01e-06
CL1Contig680	1.89	0	8.17826	0.120543	2.87e-08	1.01e-06
ep456.comp59989_c1_seq1	1.9	0	8.17782	1.49479	5.81e-11	4.78e-09
ep456.comp50211_c0_seq1	1.31	0	8.17592	0.118238	2.87e-08	1.01e-06
ep456.comp60435_c0_seq5	2.89	0	8.1752	0.117528	2.87e-08	1.01e-06
ep456.comp59406_c1_seq4	2.72	0	8.17249	0.114862	2.87e-08	1.01e-06
ep456.comp59618_c0_seq1	0.48	0	8.17033	0.112726	2.87e-08	1.01e-06
ep456.comp58789_c0_seq4	1.21	0	8.16942	0.111835	2.87e-08	1.01e-06
ep456.comp46019_c0_seq2	2.05	0	8.16906	0.111479	2.87e-08	1.01e-06
ep456.comp55643_c0_seq1	0.9	0	8.16852	0.110944	2.87e-08	1.01e-06
ep456.comp55702_c0_seq2	5.7	0	8.16779	0.11023	2.87e-08	1.01e-06
ep456.comp54269_c0_seq2	1.89	0	8.16526	0.10773	2.87e-08	1.01e-06
ep456.comp55595_c0_seq6	1.5	0	8.16471	0.107193	3.23e-08	1.11e-06
ep456.comp57601_c0_seq8	1.09	0	8.16417	0.106657	3.23e-08	1.11e-06
ep456.comp42952_c0_seq3	5.45	0	8.16017	0.102716	3.23e-08	1.11e-06
ep456.comp41841_c0_seq1	2.59	0	8.16017	0.102716	3.23e-08	1.11e-06
ep456.comp36397_c0_seq1	1.07	0	8.16017	0.102716	3.23e-08	1.11e-06
ep456.comp53052_c0_seq8	2.32	0	8.15561	0.098224	3.23e-08	1.11e-06
ep456.comp58793_c0_seq3	1.35	0	8.15543	0.098044	3.23e-08	1.11e-06
ep456.comp60080_c0_seq2	0.65	0	8.14939	0.0920926	3.23e-08	1.11e-06
ep456.comp58494_c0_seq21	0.81	0	8.1448	0.0875674	3.23e-08	1.11e-06
ep456.comp53657_c0_seq3	1.71	0	8.14462	0.087386	3.23e-08	1.11e-06
ep456.comp58826_c0_seq4	1.85	0	8.14296	0.0857533	3.63e-08	1.23e-06
ep456.comp59795_c0_seq13	3.77	0	8.14186	0.0846637	3.63e-08	1.23e-06
ep456.comp20682_c0_seq1	1.23	0	8.14186	0.0846637	3.63e-08	1.23e-06
ep456.comp59424_c0_seq2	0.37	0	8.14186	0.0846637	3.63e-08	1.23e-06
ep456.comp45964_c0_seq2	1.83	0	8.14112	0.0839369	3.63e-08	1.23e-06
ep456.comp57621_c0_seq4	1	0	8.14075	0.0835733	3.63e-08	1.23e-06
ep456.comp56008_c0_seq6	1.03	0	8.13891	0.0817541	3.63e-08	1.23e-06
ep456.comp59810_c1_seq27	2.44	0	8.13687	0.0797504	3.63e-08	1.23e-06
ep456.comp58847_c2_seq2	2.06	0	8.13484	0.0777438	3.63e-08	1.23e-06
ep456.comp59951_c0_seq3	0.73	0	8.13372	0.0766481	3.63e-08	1.23e-06
ep456.comp55439_c0_seq1	0.51	0	8.12722	0.0702398	3.63e-08	1.23e-06
ep456.comp57317_c0_seq2	1.46	0	8.12573	0.068771	3.63e-08	1.23e-06
ep456.comp58329_c1_seq6	1.82	0	8.12517	0.0682198	3.63e-08	1.23e-06
ep456.comp52074_c0_seq6	5.41	0	8.12349	0.066565	4.09e-08	1.36e-06
CL4822Contig1	2.32	0	8.12331	0.066381	4.09e-08	1.36e-06
ep456.comp49534_c0_seq1	1.02	0	8.12331	0.066381	4.09e-08	1.36e-06
ep456.comp59355_c0_seq6	0.52	0	8.12312	0.066197	4.09e-08	1.36e-06
ep456.comp54186_c0_seq9	1.58	0	8.11901	0.0621428	4.09e-08	1.36e-06
ep456.comp49063_c0_seq1	0.93	0	8.11863	0.0617736	4.09e-08	1.36e-06
ep456.comp56937_c0_seq4	0.62	0	8.11788	0.0610351	4.09e-08	1.36e-06
ep456.comp54150_c0_seq3	1.42	0	8.11507	0.058262	4.09e-08	1.36e-06
ep456.comp54715_c0_seq9	1.01	0	8.10811	0.0513988	4.09e-08	1.36e-06
ep456.comp44611_c0_seq3	5.06	0	8.10452	0.0478617	4.09e-08	1.36e-06
ep456.comp52731_c0_seq3	2.65	0	8.10206	0.0454364	4.62e-08	1.51e-06
ep456.comp58681_c0_seq17	2.92	0	8.10092	0.0443157	4.62e-08	1.51e-06
ep456.comp57781_c0_seq18	1.13	0	8.10016	0.0435681	4.62e-08	1.51e-06
ep456.comp59962_c0_seq9	1.13	0	8.09655	0.0400114	4.62e-08	1.51e-06
ep456.comp55114_c0_seq1	1.42	0	8.09427	0.0377606	4.62e-08	1.51e-06
CL673Contig2	0.75	0	8.09312	0.0366338	4.62e-08	1.51e-06
ep456.comp58510_c0_seq11	1.19	0	8.08835	0.0319294	4.62e-08	1.51e-06
ep456.comp54119_c0_seq12	1.8	0	8.08758	0.0311753	4.62e-08	1.51e-06
ep456.comp58502_c0_seq4	0.98	0	8.08758	0.0311753	4.62e-08	1.51e-06
ep456.comp53008_c1_seq1	0.98	0	8.08739	0.0309867	4.62e-08	1.51e-06
ep456.comp56318_c0_seq21	1.45	0	8.0826	0.0262636	4.62e-08	1.51e-06
CL1218Contig1	685.41	2.51	8.07825	6.87858	4.05e-19	4.62e-16
ep456.comp53644_c0_seq3	1.09	0	8.07509	0.0188644	5.22e-08	1.68e-06
ep456.comp60118_c0_seq13	1.44	0	8.07064	0.0144827	5.22e-08	1.68e-06
ep456.comp47303_c0_seq3	2.93	0	8.07006	0.0139102	5.22e-08	1.68e-06
ep456.comp56988_c1_seq6	2.64	0	8.0689	0.0127645	5.22e-08	1.68e-06
ep456.comp60212_c0_seq6	0.78	0	8.06696	0.0108529	5.22e-08	1.68e-06
ep456.comp50805_c0_seq1	3.11	0	8.06618	0.0100875	5.22e-08	1.68e-06
ep123.comp33790_c0_seq2	2.23	0	8.06618	0.0100875	5.22e-08	1.68e-06
ep456.comp55322_c0_seq4	1.16	0	8.06424	0.00817238	5.22e-08	1.68e-06
ep456.comp56179_c0_seq1	1.51	0	8.06132	0.00529483	5.22e-08	1.68e-06
ep456.comp58698_c0_seq1	1.81	0	8.058	0.00202658	5.9e-08	1.88e-06
ep456.comp59844_c0_seq1	0.68	0	8.05331	-0.00260016	5.9e-08	1.88e-06
ep456.comp55412_c0_seq2	1.21	0	8.05292	-0.0029864	5.9e-08	1.88e-06
ep456.comp59144_c0_seq4	0.31	0	8.05115	-0.00472577	5.9e-08	1.88e-06
ep123.comp48607_c0_seq5	1.37	0	8.04938	-0.00646726	5.9e-08	1.88e-06
ep456.comp57293_c1_seq1	0.62	0	8.04938	-0.00646726	5.9e-08	1.88e-06
ep456.comp53137_c0_seq12	1.54	0	8.04919	-0.00666089	5.9e-08	1.88e-06
ep456.comp59944_c0_seq6	0.84	0	8.04584	-0.00995661	5.9e-08	1.88e-06
ep456.comp53384_c0_seq1	2.05	0	8.04564	-0.0101507	5.9e-08	1.88e-06
ep456.comp59785_c1_seq9	2.41	0	8.04328	-0.012482	5.9e-08	1.88e-06
ep456.comp59562_c0_seq42	1.89	0	8.03933	-0.016376	5.9e-08	1.88e-06
ep456.comp59962_c0_seq10	1.15	0	8.03675	-0.0189127	6.69e-08	2.09e-06
ep456.comp51249_c0_seq4	1.69	0	8.03516	-0.0204761	6.69e-08	2.09e-06
ep456.comp57839_c0_seq1	0.81	0	8.03397	-0.0216497	6.69e-08	2.09e-06
ep456.comp57368_c0_seq2	0.9	0	8.03	-0.0255687	6.69e-08	2.09e-06
ep456.comp53016_c0_seq1	0.63	0	8.0272	-0.0283185	6.69e-08	2.09e-06
ep456.comp41144_c1_seq1	1.39	0	8.02681	-0.0287117	6.69e-08	2.09e-06
ep456.comp58761_c0_seq2	0.99	0	8.02461	-0.0308765	6.69e-08	2.09e-06
ep456.comp60321_c0_seq11	4.81	0	8.02421	-0.0312705	6.69e-08	2.09e-06
ep456.comp60333_c0_seq9	1.66	0	8.02221	-0.0332419	6.69e-08	2.09e-06
ep456.comp55589_c0_seq8	1.82	0	8.0198	-0.0356112	6.69e-08	2.09e-06
ep456.comp60396_c0_seq6	0.75	0	8.0178	-0.0375886	6.69e-08	2.09e-06
ep456.comp60222_c0_seq3	1.18	0	8.01719	-0.0381824	6.69e-08	2.09e-06
ep456.comp53052_c0_seq6	1.67	0	8.01699	-0.0383803	6.69e-08	2.09e-06
ep456.comp48574_c0_seq2	1.64	0	8.01538	-0.0399651	7.6e-08	2.32e-06
ep456.comp54867_c0_seq2	3.38	0	8.01337	-0.0419486	7.6e-08	2.32e-06
ep456.comp59061_c0_seq2	0.73	0	8.01317	-0.0421471	7.6e-08	2.32e-06
ep456.comp58429_c1_seq5	0.94	0	8.01293	0.0202302	5.22e-08	1.68e-06
ep456.comp58289_c1_seq6	1.21	0	8.01075	-0.0445312	7.6e-08	2.32e-06
ep456.comp53846_c0_seq3	2.48	0	8.00954	-0.0457247	7.6e-08	2.32e-06
ep456.comp53257_c0_seq3	2.14	0	8.00772	-0.0475169	7.6e-08	2.32e-06
ep456.comp60214_c0_seq2	0.58	0	8.00691	-0.0483142	7.6e-08	2.32e-06
ep456.comp56367_c0_seq1	2.29	0	8.00671	-0.0485136	7.6e-08	2.32e-06
CL1411Contig1	2.12	0	8.00671	-0.0485136	7.6e-08	2.32e-06
ep456.comp50175_c0_seq1	1.91	0	8.00671	-0.0485136	7.6e-08	2.32e-06
ep456.comp46525_c0_seq2	2.76	0	8.00225	-0.052907	7.6e-08	2.32e-06
ep456.comp57411_c0_seq18	1.78	0	8.00082	-0.0543078	7.6e-08	2.32e-06
ep456.comp47161_c0_seq5	4.24	0	7.9992	-0.0559103	7.6e-08	2.32e-06
ep456.comp57634_c0_seq4	0.62	0	7.99757	-0.0575147	7.6e-08	2.32e-06
ep456.comp55135_c0_seq10	0.8	0	7.99498	0.12011	2.87e-08	1.01e-06
ep456.comp43829_c0_seq2	2.23	0	7.99165	-0.0633456	8.64e-08	2.6e-06
ep456.comp42550_c0_seq2	5.32	0	7.98776	-0.0671788	8.64e-08	2.6e-06
ep456.comp57899_c0_seq8	4.29	0	7.98735	-0.0675829	8.64e-08	2.6e-06
ep456.comp59957_c0_seq1	1.3	0	7.98632	-0.0685937	8.64e-08	2.6e-06
ep456.comp44082_c0_seq1	2.09	0	7.98571	-0.0692004	8.64e-08	2.6e-06
ep456.comp59322_c0_seq2	0.68	0	7.98344	-0.0714275	8.64e-08	2.6e-06
ep456.comp60150_c0_seq2	0.17	0	7.98159	-0.0732523	8.64e-08	2.6e-06
ep456.comp54152_c0_seq12	2.2	0	7.97891	-0.0758921	8.64e-08	2.6e-06
CL59Contig2	0.59	0	7.97829	-0.076502	8.64e-08	2.6e-06
ep456.comp54539_c0_seq1	0.95	0	7.97767	-0.0771122	8.64e-08	2.6e-06
ep456.comp55397_c1_seq5	2.38	0	7.97459	0.20865	1.64e-08	6.26e-07
ep456.comp57115_c0_seq2	0.54	0	7.97063	-0.0840455	8.64e-08	2.6e-06
ep456.comp50755_c1_seq1	1.35	0	7.9696	-0.085068	9.84e-08	2.9e-06
ep456.comp46917_c0_seq1	1.36	0	7.96897	-0.0856818	9.84e-08	2.9e-06
ep123.comp47476_c1_seq5	2.29	0	7.96606	-0.0885498	9.84e-08	2.9e-06
ep456.comp60213_c0_seq6	2.61	0	7.96565	-0.08896	9.84e-08	2.9e-06
ep456.comp41970_c0_seq1	2.38	0	7.96565	-0.08896	9.84e-08	2.9e-06
CL2Contig94	2.15	0	7.96565	-0.08896	9.84e-08	2.9e-06
ep456.comp35471_c0_seq1	1.6	0	7.96565	-0.08896	9.84e-08	2.9e-06
ep456.comp60254_c0_seq3	1.36	0	7.96273	-0.0918345	9.84e-08	2.9e-06
ep456.comp42748_c0_seq2	1.15	0	7.9621	-0.0924513	9.84e-08	2.9e-06
ep456.comp56525_c2_seq2	0.93	0	7.96064	-0.0938914	9.84e-08	2.9e-06
ep456.comp57768_c0_seq5	1.7	0	7.95834	-0.0961573	9.84e-08	2.9e-06
ep456.comp55017_c0_seq2	0.51	0	7.95813	-0.0963635	9.84e-08	2.9e-06
ep456.comp53052_c0_seq10	2.28	0	7.95582	-0.0986333	9.84e-08	2.9e-06
ep456.comp56135_c0_seq1	1.03	0	7.95436	-0.10008	9.84e-08	2.9e-06
ep456.comp59850_c1_seq3	0.29	0	7.95078	-0.103598	9.84e-08	2.9e-06
ep456.comp59869_c0_seq4	0.42	0	7.95057	-0.103806	9.84e-08	2.9e-06
ep456.comp57679_c0_seq1	0.96	0	7.94678	-0.107541	1.12e-07	3.26e-06
ep456.comp40622_c0_seq2	4.74	0	7.94488	-0.109413	1.12e-07	3.26e-06
ep456.comp58419_c0_seq10	1.42	0	7.94488	-0.109413	1.12e-07	3.26e-06
ep456.comp59314_c0_seq1	1.09	0	7.94403	-0.110245	1.12e-07	3.26e-06
ep456.comp58726_c0_seq13	1.63	0	7.94298	-0.111287	1.12e-07	3.26e-06
ep456.comp58329_c1_seq10	1.74	0	7.94192	-0.112329	1.12e-07	3.26e-06
ep456.comp42310_c0_seq1	36.81	0.14	7.94016	3.71673	1.82e-15	6.24e-13
ep456.comp60165_c0_seq15	0.6	0	7.93768	-0.116505	1.12e-07	3.26e-06
ep456.comp55800_c0_seq9	2.41	0	7.93449	-0.119645	1.12e-07	3.26e-06
ep456.comp52888_c1_seq2	1.27	0	7.93066	-0.123423	1.12e-07	3.26e-06
ep456.comp58821_c0_seq7	0.96	0	7.92638	-0.127631	1.12e-07	3.26e-06
ep456.comp51081_c0_seq1	0.7	0	7.9251	-0.128896	1.12e-07	3.26e-06
ep456.comp60137_c1_seq2	0.74	0	7.92381	-0.130163	1.12e-07	3.26e-06
ep456.comp45357_c0_seq1	1.63	0	7.92338	-0.130585	1.28e-07	3.65e-06
ep456.comp49398_c0_seq1	1.52	0	7.92338	-0.130585	1.28e-07	3.65e-06
ep456.comp57725_c0_seq1	1.2	0	7.92167	-0.132275	1.28e-07	3.65e-06
ep123.comp46574_c0_seq17	1.12	0	7.92081	-0.133121	1.28e-07	3.65e-06
ep456.comp53750_c0_seq7	0.98	0	7.92038	-0.133545	1.28e-07	3.65e-06
ep456.comp58187_c0_seq1	0.98	0	7.92038	-0.133545	1.28e-07	3.65e-06
ep456.comp58024_c0_seq3	0.84	0	7.91909	-0.134815	1.28e-07	3.65e-06
ep456.comp51683_c0_seq1	2.02	0	7.9178	-0.136086	1.28e-07	3.65e-06
ep456.comp56349_c0_seq6	1.67	0	7.9178	-0.136086	1.28e-07	3.65e-06
ep456.comp57269_c0_seq4	1.15	0	7.91543	-0.13842	1.28e-07	3.65e-06
ep456.comp43530_c0_seq2	1.73	0	7.91499	-0.138845	1.28e-07	3.65e-06
ep456.comp59003_c0_seq5	0.38	0	7.91327	-0.140545	1.28e-07	3.65e-06
ep456.comp59682_c0_seq8	0.57	0	7.9124	-0.141396	1.28e-07	3.65e-06
ep123.comp48746_c0_seq5	1.06	0	7.91089	-0.142887	1.28e-07	3.65e-06
ep456.comp57287_c0_seq7	0.91	0	7.91089	-0.142887	1.28e-07	3.65e-06
ep456.comp59220_c0_seq13	1.36	0	7.91024	-0.143526	1.28e-07	3.65e-06
ep123.comp49479_c0_seq23	0.61	0	7.90851	-0.145232	1.28e-07	3.65e-06
ep456.comp51387_c0_seq1	2.06	0	7.90678	-0.14694	1.28e-07	3.65e-06
ep456.comp58399_c0_seq4	1.79	0	7.90536	0.0871581	3.63e-08	1.23e-06
ep456.comp52542_c0_seq1	1.87	0	7.90178	-0.151861	1.28e-07	3.65e-06
ep456.comp55850_c0_seq1	0.78	0	7.90156	-0.152076	1.28e-07	3.65e-06
ep456.comp46050_c0_seq1	2.77	0	7.90025	-0.153363	1.28e-07	3.65e-06
ep456.comp51958_c0_seq1	1.74	0	7.89567	-0.157876	1.47e-07	4.11e-06
ep456.comp56392_c0_seq5	1.23	0	7.89523	-0.158307	1.47e-07	4.11e-06
ep456.comp53846_c0_seq1	1.71	0	7.8937	-0.159815	1.47e-07	4.11e-06
ep456.comp59917_c0_seq7	0.22	0	7.8847	-0.16868	1.47e-07	4.11e-06
ep456.comp59746_c0_seq1	0.72	0	7.88382	-0.169548	1.47e-07	4.11e-06
ep456.comp50556_c1_seq3	1.41	0	7.88095	-0.172372	1.47e-07	4.11e-06
ep456.comp122617_c0_seq1	2.13	0	7.87984	-0.17346	1.47e-07	4.11e-06
ep456.comp49397_c0_seq1	1.92	0	7.87984	-0.17346	1.47e-07	4.11e-06
ep456.comp46049_c0_seq1	1.14	0	7.87984	-0.17346	1.47e-07	4.11e-06
ep456.comp58596_c0_seq2	0.56	0	7.87608	-0.177164	1.47e-07	4.11e-06
ep456.comp42731_c0_seq2	2.17	0	7.87164	-0.181535	1.68e-07	4.61e-06
ep456.comp54693_c0_seq3	2.81	0	7.87142	-0.181753	1.68e-07	4.61e-06
CL1Contig828	0.98	0	7.87075	-0.18241	1.68e-07	4.61e-06
ep456.comp55647_c0_seq4	1.15	0	7.86853	-0.184602	1.68e-07	4.61e-06
CL1Contig756	1.76	0	7.86764	-0.185479	1.68e-07	4.61e-06
ep456.comp57634_c1_seq1	11.12	0.04	7.86638	3.45768	3.1e-15	9.63e-13
ep456.comp56842_c0_seq1	0.62	0	7.86407	-0.188995	1.68e-07	4.61e-06
ep456.comp55326_c0_seq1	0.91	0	7.86205	-0.190977	1.68e-07	4.61e-06
ep456.comp50602_c0_seq1	1.98	0	7.85959	-0.193402	1.68e-07	4.61e-06
ep456.comp56988_c1_seq1	1.37	0	7.85937	-0.193623	1.68e-07	4.61e-06
ep456.comp57252_c0_seq9	0.82	0	7.85825	-0.194727	1.68e-07	4.61e-06
ep456.comp47042_c0_seq1	4.63	0	7.85757	-0.19539	1.68e-07	4.61e-06
ep456.comp56826_c0_seq1	1.51	0	7.85757	-0.19539	1.68e-07	4.61e-06
ep456.comp128091_c0_seq1	1.19	0	7.85757	-0.19539	1.68e-07	4.61e-06
ep456.comp52370_c0_seq2	1.73	0	7.8569	-0.196053	1.68e-07	4.61e-06
ep456.comp55850_c0_seq9	1.27	0	7.8551	-0.197823	1.68e-07	4.61e-06
ep456.comp47311_c0_seq1	2.2	0	7.84698	-0.205814	1.94e-07	5.19e-06
ep456.comp50581_c0_seq2	1.34	0	7.84585	-0.206928	1.94e-07	5.19e-06
ep456.comp59588_c0_seq1	0.56	0	7.84495	-0.207819	1.94e-07	5.19e-06
ep456.comp55735_c0_seq5	2	0	7.84472	-0.208042	1.94e-07	5.19e-06
ep456.comp59454_c0_seq3	0.62	0	7.84449	-0.208265	1.94e-07	5.19e-06
CL2693Contig1	3.9	0.01	7.84318	2.28401	3.34e-13	5.34e-11
ep456.comp59810_c1_seq7	0.8	0	7.84041	-0.212285	1.94e-07	5.19e-06
CL2726Contig1	0.52	0	7.83928	-0.213403	1.94e-07	5.19e-06
ep456.comp58173_c0_seq5	0.95	0	7.83746	-0.215195	1.94e-07	5.19e-06
ep123.comp48585_c0_seq2	1.14	0	7.83723	-0.215419	1.94e-07	5.19e-06
ep456.comp54974_c0_seq29	1.1	0	7.83655	-0.216092	1.94e-07	5.19e-06
ep456.comp52464_c0_seq3	1.18	0	7.83518	-0.217438	1.94e-07	5.19e-06
ep456.comp42813_c0_seq1	1.85	0	7.83495	-0.217662	1.94e-07	5.19e-06
ep456.comp46467_c0_seq1	3.54	0	7.83427	-0.218336	1.94e-07	5.19e-06
CL69Contig5	1.89	0	7.83381	-0.218785	1.94e-07	5.19e-06
CL9426Contig1	3.89	0	7.8329	-0.219684	1.94e-07	5.19e-06
ep456.comp59779_c0_seq4	0.99	0	7.83221	-0.220358	1.94e-07	5.19e-06
CL1Contig492	0.45	0	7.82947	-0.223059	1.94e-07	5.19e-06
ep456.comp60208_c0_seq3	3.03	0	7.82878	-0.223736	1.94e-07	5.19e-06
ep456.comp60092_c0_seq17	1.04	0	7.82855	-0.223961	1.94e-07	5.19e-06
ep456.comp53361_c0_seq6	1.63	0	7.82695	-0.22554	1.94e-07	5.19e-06
ep456.comp59980_c1_seq3	1.76	0	7.81936	-0.233008	2.23e-07	5.86e-06
ep456.comp59003_c0_seq3	0.41	0	7.81868	0.0017826	5.9e-08	1.88e-06
ep456.comp58303_c0_seq1	5.6	0.02	7.81854	2.20203	5.73e-13	8.52e-11
ep456.comp55486_c0_seq11	0.74	0	7.81683	-0.235506	2.23e-07	5.86e-06
ep456.comp59764_c0_seq1	1.2	0	7.81521	-0.237098	2.23e-07	5.86e-06
ep456.comp54155_c0_seq1	1.33	0	7.81382	-0.238464	2.23e-07	5.86e-06
ep456.comp58495_c0_seq1	3.81	0	7.81197	-0.240287	2.23e-07	5.86e-06
ep456.comp20645_c0_seq1	1.87	0	7.81197	-0.240287	2.23e-07	5.86e-06
ep456.comp37715_c0_seq1	1.72	0	7.81197	-0.240287	2.23e-07	5.86e-06
ep456.comp56393_c0_seq2	1.23	0	7.81197	-0.240287	2.23e-07	5.86e-06
ep456.comp34047_c0_seq1	1.77	0	7.81174	-0.240515	2.23e-07	5.86e-06
ep456.comp57697_c0_seq2	2.27	0	7.81035	-0.241885	2.23e-07	5.86e-06
ep456.comp55035_c0_seq3	1.22	0	7.80988	-0.242341	2.23e-07	5.86e-06
ep456.comp57988_c1_seq4	0.94	0	7.8064	-0.245771	2.23e-07	5.86e-06
ep456.comp55800_c0_seq1	1.4	0	7.805	-0.247146	2.23e-07	5.86e-06
ep456.comp46869_c0_seq2	1.66	0	7.80337	-0.248751	2.23e-07	5.86e-06
ep456.comp58813_c1_seq7	0.61	0	7.80267	-0.249439	2.23e-07	5.86e-06
ep456.comp59144_c0_seq7	0.72	0	7.80244	-0.249668	2.23e-07	5.86e-06
ep456.comp57500_c0_seq4	2.97	0	7.7994	-0.252656	2.23e-07	5.86e-06
ep456.comp52968_c0_seq2	1.28	0	7.7994	-0.252656	2.23e-07	5.86e-06
ep456.comp58642_c0_seq11	0.91	0	7.7994	-0.252656	2.23e-07	5.86e-06
ep456.comp59810_c1_seq19	1.25	0	7.79753	-0.254497	2.57e-07	6.64e-06
ep456.comp51132_c0_seq1	1.18	0	7.79636	-0.25565	2.57e-07	6.64e-06
ep456.comp118245_c0_seq1	3.04	0	7.79543	-0.256572	2.57e-07	6.64e-06
ep456.comp51713_c0_seq1	1.9	0	7.78979	-0.262119	2.57e-07	6.64e-06
ep456.comp31532_c0_seq1	2.12	0	7.78862	-0.263277	2.57e-07	6.64e-06
ep456.comp59390_c0_seq3	1.59	0	7.78862	-0.263277	2.57e-07	6.64e-06
ep456.comp60295_c0_seq8	1.55	0	7.78862	-0.263277	2.57e-07	6.64e-06
ep456.comp58523_c0_seq1	0.61	0	7.7872	-0.264669	2.57e-07	6.64e-06
ep456.comp59972_c0_seq16	0.92	0	7.78484	-0.26699	2.57e-07	6.64e-06
ep456.comp57245_c0_seq3	0.52	0	7.78224	-0.269549	2.57e-07	6.64e-06
ep456.comp55421_c0_seq1	0.67	0	7.78153	-0.270247	2.57e-07	6.64e-06
ep456.comp59076_c0_seq3	1.77	0.01	7.78088	1.17409	4.28e-10	2.78e-08
ep456.comp54774_c0_seq3	1.21	0	7.77774	-0.273978	2.57e-07	6.64e-06
CL16Contig8	1.7	0	7.77632	-0.27538	2.57e-07	6.64e-06
ep456.comp54396_c0_seq4	1.01	0	7.77489	-0.276783	2.57e-07	6.64e-06
ep456.comp52680_c0_seq3	0.79	0	7.76942	-0.282175	2.97e-07	7.52e-06
ep456.comp56607_c0_seq2	0.5	0	7.76799	-0.283585	2.97e-07	7.52e-06
ep456.comp45116_c0_seq1	1.84	0	7.76751	-0.284055	2.97e-07	7.52e-06
ep123.comp50121_c0_seq10	0.48	0	7.76679	-0.28476	2.97e-07	7.52e-06
ep456.comp60013_c1_seq6	3.67	0	7.76488	-0.286644	2.97e-07	7.52e-06
ep456.comp50827_c0_seq2	3.48	0	7.76488	-0.286644	2.97e-07	7.52e-06
ep456.comp60101_c0_seq4	0.73	0	7.76416	-0.287351	2.97e-07	7.52e-06
ep456.comp57428_c0_seq1	0.69	0	7.76296	-0.28853	2.97e-07	7.52e-06
ep456.comp60151_c0_seq29	2	0	7.76248	-0.289002	2.97e-07	7.52e-06
ep456.comp44844_c0_seq1	4.43	0	7.75912	-0.292309	2.97e-07	7.52e-06
ep456.comp58030_c0_seq20	0.56	0	7.7584	-0.293019	2.97e-07	7.52e-06
ep456.comp47870_c0_seq3	3.38	0	7.75551	-0.295862	2.97e-07	7.52e-06
ep123.comp49770_c0_seq7	0.24	0	7.75527	-0.296099	2.97e-07	7.52e-06
ep456.comp57064_c0_seq1	1.14	0	7.75479	-0.296573	2.97e-07	7.52e-06
ep456.comp55921_c0_seq3	1.33	0	7.75383	-0.297523	2.97e-07	7.52e-06
ep123.comp47561_c0_seq5	0.79	0	7.75262	-0.29871	2.97e-07	7.52e-06
ep456.comp58883_c1_seq7	1.73	0	7.75165	-0.299661	2.97e-07	7.52e-06
ep456.comp55701_c0_seq1	0.41	0	7.74924	-0.30204	2.97e-07	7.52e-06
ep456.comp55881_c1_seq1	2.06	0	7.74802	-0.303231	2.97e-07	7.52e-06
ep456.comp58429_c1_seq4	0.71	0	7.7456	-0.305617	3.45e-07	8.57e-06
ep456.comp59869_c0_seq6	0.37	0	7.74439	-0.306811	3.45e-07	8.57e-06
ep456.comp43695_c0_seq2	3.98	0	7.74366	-0.307528	3.45e-07	8.57e-06
ep456.comp45250_c0_seq3	2.74	0	7.74269	-0.308485	3.45e-07	8.57e-06
ep123.comp47248_c0_seq1	0.6	0	7.74123	-0.309921	3.45e-07	8.57e-06
ep456.comp58973_c1_seq11	2.8	0	7.74074	-0.3104	3.45e-07	8.57e-06
ep456.comp55173_c0_seq1	1.23	0	7.74074	-0.3104	3.45e-07	8.57e-06
ep456.comp60128_c0_seq5	0.48	0	7.7405	-0.310639	3.45e-07	8.57e-06
ep456.comp59805_c0_seq7	0.28	0	7.73733	-0.313757	3.45e-07	8.57e-06
ep456.comp54206_c0_seq2	0.55	0	7.73709	-0.313998	3.45e-07	8.57e-06
ep456.comp58693_c0_seq17	1.15	0	7.73562	-0.315439	3.45e-07	8.57e-06
ep456.comp60006_c0_seq9	1.35	0	7.73538	-0.31568	3.45e-07	8.57e-06
ep456.comp58872_c0_seq15	1.05	0	7.73318	-0.317845	3.45e-07	8.57e-06
ep456.comp46313_c0_seq2	0.9	0	7.73244	-0.318568	3.45e-07	8.57e-06
ep456.comp56305_c0_seq2	1.77	0	7.7295	-0.321462	3.45e-07	8.57e-06
ep456.comp58523_c0_seq21	0.89	0	7.72828	-0.322669	3.45e-07	8.57e-06
ep456.comp59790_c0_seq1	3.57	0	7.72803	-0.322911	3.45e-07	8.57e-06
ep456.comp45649_c0_seq2	1.45	0	7.72557	-0.32533	3.45e-07	8.57e-06
ep456.comp59511_c0_seq1	0.32	0	7.72188	-0.328965	3.45e-07	8.57e-06
ep456.comp54523_c0_seq2	2.68	0	7.72114	-0.329694	3.45e-07	8.57e-06
ep456.comp55606_c0_seq2	1.47	0	7.72089	-0.329936	3.45e-07	8.57e-06
ep456.comp51787_c1_seq4	0.61	0	7.71941	-0.331394	3.45e-07	8.57e-06
ep456.comp60230_c1_seq1	0.61	0	7.71768	-0.333097	4e-07	9.73e-06
ep456.comp50619_c0_seq1	0.89	0	7.7162	-0.334558	4e-07	9.73e-06
ep456.comp57429_c0_seq3	1.65	0	7.71595	-0.334802	4e-07	9.73e-06
ep456.comp55568_c0_seq4	1.33	0	7.71595	-0.334802	4e-07	9.73e-06
ep456.comp58845_c0_seq4	0.73	0	7.71545	-0.335289	4e-07	9.73e-06
ep456.comp49994_c0_seq1	2.19	0	7.71521	-0.335533	4e-07	9.73e-06
ep456.comp55815_c0_seq4	1.36	0	7.71099	-0.339684	4e-07	9.73e-06
ep456.comp44531_c0_seq1	10.46	0.05	7.70878	2.95218	9.26e-14	1.78e-11
ep456.comp56405_c0_seq2	0.67	0	7.70775	-0.342866	4e-07	9.73e-06
ep456.comp56296_c0_seq4	1.68	0	7.70426	-0.346301	4e-07	9.73e-06
ep456.comp56531_c0_seq1	0.5	0	7.70426	-0.346301	4e-07	9.73e-06
ep456.comp58910_c0_seq1	1.69	0	7.70302	-0.34753	4e-07	9.73e-06
ep456.comp30873_c0_seq2	1.13	0	7.70277	-0.347776	4e-07	9.73e-06
ep456.comp55425_c0_seq1	0.48	0	7.70177	-0.34876	4e-07	9.73e-06
ep456.comp59461_c0_seq16	0.69	0	7.69148	-0.358885	4e-07	9.73e-06
ep456.comp53162_c0_seq2	3.39	0	7.69123	-0.359133	4e-07	9.73e-06
ep456.comp49572_c0_seq2	2.02	0	7.69123	-0.359133	4e-07	9.73e-06
ep456.comp28585_c0_seq1	1.9	0	7.69123	-0.359133	4e-07	9.73e-06
ep456.comp52935_c0_seq3	1.51	0	7.69123	-0.359133	4e-07	9.73e-06
ep456.comp35720_c0_seq1	0.97	0	7.69123	-0.359133	4e-07	9.73e-06
ep456.comp58945_c1_seq10	1.32	0	7.68997	-0.360373	4.66e-07	1.1e-05
ep456.comp58748_c2_seq10	2.63	0	7.68946	-0.360869	4.66e-07	1.1e-05
ep456.comp50755_c1_seq3	1.36	0	7.6887	-0.361614	4.66e-07	1.1e-05
ep456.comp53909_c0_seq1	2.04	0	7.6882	-0.362111	4.66e-07	1.1e-05
ep456.comp59461_c0_seq4	0.64	0	7.68694	-0.363353	4.66e-07	1.1e-05
ep456.comp54715_c0_seq13	0.8	0	7.68213	-0.368085	4.66e-07	1.1e-05
ep456.comp58724_c0_seq1	0.68	0	7.6745	-0.375588	4.66e-07	1.1e-05
ep456.comp56494_c0_seq3	0.83	0	7.67425	-0.375838	4.66e-07	1.1e-05
CL2709Contig1	0.7	0	7.67246	-0.377595	4.66e-07	1.1e-05
ep456.comp59286_c0_seq4	0.42	0	7.67195	-0.378097	4.66e-07	1.1e-05
ep456.comp57426_c0_seq17	0.79	0	7.66966	-0.38036	4.66e-07	1.1e-05
ep456.comp58699_c0_seq5	3.57	0	7.66889	-0.381115	4.66e-07	1.1e-05
ep456.comp58583_c0_seq1	0.52	0	7.66889	-0.381115	4.66e-07	1.1e-05
ep456.comp50594_c0_seq1	1.27	0	7.66735	-0.382626	4.66e-07	1.1e-05
ep456.comp59419_c0_seq16	0.63	0	7.66607	-0.383887	4.66e-07	1.1e-05
ep456.comp44835_c0_seq1	1.61	0	7.66582	-0.384139	4.66e-07	1.1e-05
ep456.comp50449_c0_seq1	1.29	0	7.66582	-0.384139	4.66e-07	1.1e-05
ep456.comp116247_c0_seq1	1.28	0	7.66582	-0.384139	4.66e-07	1.1e-05
ep456.comp57846_c0_seq24	0.45	0	7.66402	-0.385906	4.66e-07	1.1e-05
ep456.comp46819_c0_seq2	3.78	0	7.66376	-0.386159	4.66e-07	1.1e-05
ep456.comp53640_c0_seq1	1.06	0	7.66351	-0.386411	4.66e-07	1.1e-05
ep456.comp45239_c0_seq1	2.03	0	7.66222	-0.387675	5.43e-07	1.26e-05
ep456.comp55691_c0_seq3	0.73	0	7.66222	-0.387675	5.43e-07	1.26e-05
ep456.comp53600_c0_seq1	1.17	0	7.65991	-0.389953	5.43e-07	1.26e-05
ep456.comp57000_c0_seq3	0.97	0	7.65785	-0.391981	5.43e-07	1.26e-05
ep456.comp46200_c0_seq5	1.64	0	7.65681	-0.392996	5.43e-07	1.26e-05
CL8032Contig1	1.07	0	7.6563	-0.393504	5.43e-07	1.26e-05
ep123.comp49845_c0_seq8	0.51	0	7.6563	-0.393504	5.43e-07	1.26e-05
ep456.comp55090_c0_seq4	1.29	0	7.65372	-0.396045	5.43e-07	1.26e-05
ep456.comp58469_c0_seq3	0.76	0	7.65294	-0.396809	5.43e-07	1.26e-05
ep456.comp54214_c0_seq2	1.59	0	7.65268	-0.397063	5.43e-07	1.26e-05
ep456.comp57783_c0_seq6	1.17	0	7.65216	-0.397572	5.43e-07	1.26e-05
ep456.comp50699_c0_seq7	2.45	0	7.65165	-0.398082	5.43e-07	1.26e-05
ep456.comp58712_c1_seq24	1.41	0	7.64983	-0.399866	5.43e-07	1.26e-05
ep456.comp39972_c0_seq1	11.53	0.05	7.64851	2.04527	1.62e-12	2.12e-10
ep456.comp50715_c0_seq3	1.47	0	7.64802	-0.401653	5.43e-07	1.26e-05
ep456.comp57100_c0_seq7	0.82	0	7.6475	-0.402164	5.43e-07	1.26e-05
ep456.comp59433_c0_seq13	3.63	0	7.6449	-0.404721	5.43e-07	1.26e-05
ep456.comp56623_c0_seq1	0.75	0	7.64438	-0.405233	5.43e-07	1.26e-05
ep456.comp59939_c0_seq2	0.25	0	7.64386	-0.405745	5.43e-07	1.26e-05
ep456.comp52525_c0_seq2	0.66	0	7.64021	-0.409335	5.43e-07	1.26e-05
ep456.comp59284_c0_seq12	4.43	0	7.63995	-0.409592	5.43e-07	1.26e-05
ep456.comp46997_c1_seq1	3.9	0	7.63995	-0.409592	5.43e-07	1.26e-05
ep456.comp55334_c4_seq2	3.52	0	7.63995	-0.409592	5.43e-07	1.26e-05
ep456.comp40893_c0_seq2	3.19	0	7.63995	-0.409592	5.43e-07	1.26e-05
ep456.comp60130_c0_seq1	2.09	0	7.63995	-0.409592	5.43e-07	1.26e-05
ep456.comp48399_c0_seq1	1.69	0	7.63995	-0.409592	5.43e-07	1.26e-05
ep456.comp59964_c0_seq12	2.73	0	7.6376	-0.411905	5.43e-07	1.26e-05
ep123.comp49180_c0_seq4	0.79	0	7.63655	-0.412934	5.43e-07	1.26e-05
ep456.comp58164_c0_seq2	0.5	0	7.63446	-0.414995	5.43e-07	1.26e-05
ep456.comp58329_c1_seq5	1.19	0	7.63367	-0.415769	6.35e-07	1.44e-05
ep456.comp47206_c0_seq1	0.93	0	7.63184	-0.417575	6.35e-07	1.44e-05
ep456.comp45250_c0_seq2	1.99	0	7.63052	-0.418867	6.35e-07	1.44e-05
ep456.comp54370_c0_seq7	1.19	0	7.63052	-0.418867	6.35e-07	1.44e-05
ep456.comp57598_c0_seq3	0.74	0	7.63052	-0.418867	6.35e-07	1.44e-05
ep456.comp57434_c0_seq1	0.45	0	7.62842	-0.420937	6.35e-07	1.44e-05
ep456.comp55542_c0_seq7	1.37	0	7.62816	-0.421196	6.35e-07	1.44e-05
ep456.comp53170_c0_seq4	1.08	0	7.62789	-0.421454	6.35e-07	1.44e-05
ep456.comp59159_c0_seq7	0.67	0	7.62605	-0.423268	6.35e-07	1.44e-05
ep456.comp56423_c0_seq3	1.48	0	7.62579	-0.423528	6.35e-07	1.44e-05
ep456.comp56746_c0_seq16	0.35	0	7.62579	-0.423528	6.35e-07	1.44e-05
ep456.comp60015_c0_seq2	0.93	0	7.6242	-0.425085	6.35e-07	1.44e-05
ep456.comp59045_c0_seq30	1.93	0	7.62236	-0.426903	6.35e-07	1.44e-05
ep456.comp57302_c0_seq5	1.38	0	7.61839	-0.430808	6.35e-07	1.44e-05
ep456.comp55267_c0_seq6	1.75	0	7.616	-0.433156	6.35e-07	1.44e-05
ep456.comp58403_c0_seq2	1.06	0	7.61414	-0.434985	6.35e-07	1.44e-05
ep456.comp24935_c0_seq1	2.1	0	7.61361	-0.435508	6.35e-07	1.44e-05
ep456.comp20352_c0_seq1	2.03	0	7.61361	-0.435508	6.35e-07	1.44e-05
ep456.comp52826_c0_seq1	1.98	0	7.61361	-0.435508	6.35e-07	1.44e-05
ep456.comp58215_c0_seq6	1.79	0	7.61361	-0.435508	6.35e-07	1.44e-05
ep456.comp47328_c0_seq1	1.58	0	7.61361	-0.435508	6.35e-07	1.44e-05
ep456.comp57703_c0_seq1	1.42	0	7.61361	-0.435508	6.35e-07	1.44e-05
ep456.comp27833_c0_seq1	1.29	0	7.61361	-0.435508	6.35e-07	1.44e-05
ep456.comp55136_c0_seq1	1.04	0	7.61361	-0.435508	6.35e-07	1.44e-05
ep456.comp53787_c0_seq3	0.89	0	7.61334	-0.435769	6.35e-07	1.44e-05
ep456.comp59461_c0_seq18	0.67	0	7.61202	-0.437078	6.35e-07	1.44e-05
ep456.comp60380_c1_seq1	0.49	0	7.61122	-0.437863	6.35e-07	1.44e-05
ep456.comp59759_c0_seq8	2.42	0	7.61015	-0.438912	6.35e-07	1.44e-05
ep456.comp56833_c0_seq1	0.67	0	7.60882	-0.440223	6.35e-07	1.44e-05
ep456.comp58001_c0_seq2	0.45	0	7.60267	-0.446271	7.45e-07	1.65e-05
ep456.comp52358_c0_seq1	0.94	0	7.6024	-0.446534	7.45e-07	1.65e-05
ep456.comp57119_c0_seq1	0.4	0	7.60053	-0.448381	7.45e-07	1.65e-05
ep123.comp49424_c1_seq9	0.65	0	7.59838	-0.450493	7.45e-07	1.65e-05
ep456.comp50936_c0_seq1	1.38	0	7.59784	-0.451022	7.45e-07	1.65e-05
ep456.comp59419_c0_seq5	0.34	0	7.59515	-0.453668	7.45e-07	1.65e-05
ep456.comp58214_c0_seq2	0.73	0	7.59165	-0.457116	7.45e-07	1.65e-05
ep456.comp54633_c0_seq2	1.05	0	7.58787	-0.460838	7.45e-07	1.65e-05
ep456.comp40048_c0_seq1	2.92	0	7.58678	-0.461904	7.45e-07	1.65e-05
ep456.comp55781_c0_seq2	0.93	0	7.58489	-0.46377	7.45e-07	1.65e-05
ep456.comp56390_c0_seq2	2.19	0	7.58434	-0.464304	7.45e-07	1.65e-05
ep456.comp45465_c0_seq1	1.72	0	7.58136	-0.467242	7.45e-07	1.65e-05
ep123.comp48892_c0_seq1	0.35	0	7.58136	-0.467242	7.45e-07	1.65e-05
CL6858Contig1	0.93	0	7.57945	-0.469115	7.45e-07	1.65e-05
ep456.comp58283_c0_seq11	0.48	0	7.577	-0.471527	7.45e-07	1.65e-05
ep456.comp54077_c0_seq1	1.06	0	7.57591	-0.472601	7.45e-07	1.65e-05
ep456.comp51481_c0_seq1	1.49	0	7.57564	-0.472869	7.45e-07	1.65e-05
ep456.comp54740_c0_seq4	1.19	0	7.57509	-0.473406	7.45e-07	1.65e-05
CL4Contig23	2.11	0	7.57482	-0.473675	7.45e-07	1.65e-05
CL7710Contig1	1.83	0	7.57427	-0.474212	8.76e-07	1.9e-05
ep456.comp59637_c2_seq13	1.47	0	7.57373	-0.47475	8.76e-07	1.9e-05
ep456.comp56597_c0_seq23	1.47	0	7.57072	-0.47771	8.76e-07	1.9e-05
ep456.comp59955_c1_seq16	2.77	0	7.57044	-0.47798	8.76e-07	1.9e-05
ep456.comp59450_c0_seq9	0.72	0	7.56852	-0.479867	8.76e-07	1.9e-05
ep123.comp48674_c0_seq4	0.95	0	7.56688	-0.481487	8.76e-07	1.9e-05
ep456.comp58691_c0_seq27	0.68	0	7.5655	-0.482838	8.76e-07	1.9e-05
ep456.comp57528_c0_seq4	0.64	0	7.56248	-0.485815	8.76e-07	1.9e-05
ep456.comp57087_c0_seq2	1.19	0	7.56193	-0.486357	8.76e-07	1.9e-05
ep456.comp57336_c0_seq1	1.16	0	7.56193	-0.486357	8.76e-07	1.9e-05
ep456.comp59886_c1_seq5	2.75	0	7.55945	-0.488799	8.76e-07	1.9e-05
ep456.comp59886_c1_seq4	2.46	0	7.55945	-0.488799	8.76e-07	1.9e-05
ep456.comp21699_c0_seq1	1.18	0	7.55945	-0.488799	8.76e-07	1.9e-05
ep456.comp58215_c0_seq5	1.67	0	7.55917	-0.48907	8.76e-07	1.9e-05
ep456.comp55701_c0_seq17	0.72	0	7.55724	-0.490972	8.76e-07	1.9e-05
ep456.comp59379_c0_seq2	0.73	0	7.55558	-0.492605	8.76e-07	1.9e-05
ep123.comp48412_c1_seq10	0.87	0	7.55364	-0.494512	8.76e-07	1.9e-05
ep456.comp55840_c0_seq5	0.81	0	7.55308	-0.495057	8.76e-07	1.9e-05
ep456.comp52338_c0_seq4	1.49	0	7.55225	-0.495875	8.76e-07	1.9e-05
ep456.comp56163_c0_seq3	1.17	0	7.54975	-0.498333	8.76e-07	1.9e-05
ep456.comp54589_c0_seq1	0.5	0	7.5453	-0.502713	8.76e-07	1.9e-05
ep456.comp55105_c0_seq2	4.69	0.02	7.54465	3.06529	4.38e-14	9.37e-12
ep456.comp55851_c0_seq1	1.15	0	7.54307	-0.504908	1.03e-06	2.19e-05
ep123.comp46571_c0_seq3	1.05	0	7.54223	-0.505732	1.03e-06	2.19e-05
ep456.comp49649_c0_seq1	1.42	0	7.54084	-0.507107	1.03e-06	2.19e-05
ep456.comp56746_c0_seq12	0.32	0	7.54028	-0.507657	1.03e-06	2.19e-05
ep123.comp47008_c0_seq19	0.86	0	7.53692	-0.510962	1.03e-06	2.19e-05
ep456.comp53888_c0_seq4	1.41	0	7.5358	-0.512066	1.03e-06	2.19e-05
ep456.comp55968_c0_seq4	0.94	0	7.5358	-0.512066	1.03e-06	2.19e-05
ep456.comp57215_c1_seq11	2.13	0	7.53552	-0.512342	1.03e-06	2.19e-05
ep123.comp49496_c0_seq8	0.75	0	7.53186	-0.515935	1.03e-06	2.19e-05
ep456.comp59987_c3_seq3	1.72	0	7.53158	-0.516211	1.03e-06	2.19e-05
ep456.comp45014_c0_seq1	0.95	0	7.53158	-0.516211	1.03e-06	2.19e-05
ep456.comp55688_c0_seq4	0.39	0	7.5313	-0.516488	1.03e-06	2.19e-05
ep456.comp58494_c0_seq15	0.49	0	7.53102	-0.516765	1.03e-06	2.19e-05
ep456.comp55061_c0_seq1	1.09	0	7.53017	-0.517596	1.03e-06	2.19e-05
ep456.comp50612_c0_seq1	0.61	0	7.52933	-0.518427	1.03e-06	2.19e-05
CL2649Contig1	0.87	0	7.52905	-0.518705	1.03e-06	2.19e-05
ep456.comp55965_c0_seq3	0.87	0	7.52707	-0.520647	1.03e-06	2.19e-05
ep456.comp56550_c0_seq9	1.59	0	7.52538	-0.522314	1.03e-06	2.19e-05
ep456.comp60222_c0_seq10	2.81	0	7.52198	-0.525653	1.03e-06	2.19e-05
CL1Contig738	1.05	0	7.52085	-0.526768	1.03e-06	2.19e-05
ep456.comp57336_c0_seq2	1.23	0	7.51858	-0.529001	1.03e-06	2.19e-05
ep456.comp60357_c0_seq10	2.93	0	7.51716	-0.530398	1.03e-06	2.19e-05
ep456.comp59986_c0_seq17	1.16	0	7.51688	-0.530677	1.03e-06	2.19e-05
ep456.comp33833_c0_seq2	1.31	0	7.51574	-0.531796	1.03e-06	2.19e-05
CL2336Contig1	1.06	0	7.5146	-0.532916	1.03e-06	2.19e-05
ep456.comp55701_c0_seq19	1.11	0	7.51432	-0.533196	1.03e-06	2.19e-05
ep456.comp56368_c0_seq3	1.24	0	7.51403	-0.533476	1.03e-06	2.19e-05
ep456.comp52229_c0_seq2	0.68	0	7.51289	-0.534597	1.03e-06	2.19e-05
ep456.comp39883_c0_seq1	1.28	0	7.51278	-0.299258	2.97e-07	7.52e-06
ep123.comp48604_c0_seq13	2.19	0	7.51232	-0.535158	1.22e-06	2.53e-05
ep456.comp52944_c0_seq2	0.39	0	7.50918	-0.538247	1.22e-06	2.53e-05
ep456.comp53384_c0_seq3	2.25	0	7.5046	-0.542752	1.22e-06	2.53e-05
ep456.comp54817_c2_seq10	2.41	0	7.50346	-0.54388	1.22e-06	2.53e-05
CL2Contig99	3.23	0	7.50317	-0.544163	1.22e-06	2.53e-05
ep456.comp59390_c0_seq7	1.81	0	7.50317	-0.544163	1.22e-06	2.53e-05
ep456.comp44926_c0_seq1	1.17	0	7.50317	-0.544163	1.22e-06	2.53e-05
ep456.comp24671_c0_seq1	0.97	0	7.50317	-0.544163	1.22e-06	2.53e-05
ep456.comp176919_c0_seq1	0.64	0	7.50317	-0.544163	1.22e-06	2.53e-05
ep456.comp49613_c0_seq1	1.25	0	7.50259	-0.544727	1.22e-06	2.53e-05
ep456.comp56346_c0_seq9	0.98	0	7.49886	-0.548403	1.22e-06	2.53e-05
ep456.comp56261_c0_seq6	1.13	0	7.49742	-0.549819	1.22e-06	2.53e-05
ep456.comp56973_c0_seq7	1.11	0	7.49627	-0.550953	1.22e-06	2.53e-05
ep456.comp58357_c0_seq1	0.82	0	7.49338	-0.553792	1.22e-06	2.53e-05
ep456.comp50833_c0_seq3	0.58	0	7.49309	-0.554077	1.22e-06	2.53e-05
ep456.comp58845_c0_seq5	0.63	0	7.4928	-0.554361	1.22e-06	2.53e-05
ep456.comp52969_c0_seq4	1.68	0	7.48846	-0.558632	1.22e-06	2.53e-05
ep456.comp57949_c0_seq2	1.52	0	7.48643	-0.56063	1.22e-06	2.53e-05
ep456.comp59969_c0_seq6	0.56	0	7.48527	-0.561772	1.22e-06	2.53e-05
ep456.comp59637_c2_seq6	1.02	0	7.48469	-0.562344	1.22e-06	2.53e-05
ep123.comp50093_c0_seq3	0.71	0	7.4844	-0.56263	1.22e-06	2.53e-05
ep456.comp59683_c0_seq6	0.96	0	7.48003	-0.566926	1.45e-06	2.92e-05
ep456.comp46778_c0_seq1	1	0	7.47769	-0.569222	1.45e-06	2.92e-05
ep456.comp50294_c0_seq1	0.77	0	7.47565	-0.571235	1.45e-06	2.92e-05
ep456.comp48652_c0_seq1	2.56	0	7.47418	-0.572674	1.45e-06	2.92e-05
CL1Contig713	1.37	0	7.47418	-0.572674	1.45e-06	2.92e-05
ep456.comp54507_c0_seq1	1.05	0	7.47418	-0.572674	1.45e-06	2.92e-05
ep456.comp119156_c0_seq1	1.02	0	7.47418	-0.572674	1.45e-06	2.92e-05
ep456.comp44754_c0_seq2	0.92	0	7.47272	-0.574115	1.45e-06	2.92e-05
ep456.comp42722_c0_seq2	3.75	0	7.46861	-0.578156	1.45e-06	2.92e-05
ep456.comp54439_c0_seq10	0.9	0	7.46685	-0.579892	1.45e-06	2.92e-05
ep456.comp59681_c0_seq11	2.34	0	7.46596	-0.580761	1.45e-06	2.92e-05
ep456.comp45239_c0_seq3	2.25	0	7.46508	-0.58163	1.45e-06	2.92e-05
ep123.comp49866_c0_seq6	0.28	0	7.46479	-0.58192	1.45e-06	2.92e-05
ep456.comp58623_c0_seq7	0.62	0	7.46124	-0.585402	1.45e-06	2.92e-05
ep456.comp57786_c0_seq4	0.82	0	7.45325	-0.59327	1.45e-06	2.92e-05
ep456.comp56515_c0_seq3	1.21	0	7.45176	-0.594731	1.45e-06	2.92e-05
ep123.comp41596_c0_seq15	1.04	0	7.45099	-0.53287	1.03e-06	2.19e-05
ep456.comp59866_c0_seq1	1.16	0	7.44968	-0.59678	1.45e-06	2.92e-05
ep456.comp57923_c0_seq1	0.65	0	7.44849	-0.597953	1.45e-06	2.92e-05
ep456.comp59562_c0_seq30	0.81	0	7.44699	-0.599419	1.72e-06	3.39e-05
ep456.comp57738_c0_seq11	0.52	0	7.4467	-0.599713	1.72e-06	3.39e-05
ep123.comp46382_c0_seq12	0.9	0	7.4455	-0.600887	1.72e-06	3.39e-05
ep456.comp58644_c0_seq1	0.9	0	7.4455	-0.600887	1.72e-06	3.39e-05
ep456.comp21664_c0_seq1	2.57	0	7.44461	-0.601769	1.72e-06	3.39e-05
ep456.comp45224_c0_seq1	2.33	0	7.44461	-0.601769	1.72e-06	3.39e-05
ep456.comp45740_c0_seq1	1.58	0	7.44461	-0.601769	1.72e-06	3.39e-05
ep456.comp56802_c0_seq6	0.51	0	7.44431	-0.602063	1.72e-06	3.39e-05
ep456.comp56423_c0_seq1	1.19	0	7.44161	-0.604711	1.72e-06	3.39e-05
ep456.comp59454_c0_seq6	0.93	0	7.44161	-0.604711	1.72e-06	3.39e-05
ep456.comp54764_c0_seq2	1.15	0	7.43982	-0.60648	1.72e-06	3.39e-05
ep456.comp58435_c0_seq25	2.01	0	7.43862	-0.60766	1.72e-06	3.39e-05
ep456.comp50233_c0_seq2	1.64	0	7.43862	-0.60766	1.72e-06	3.39e-05
ep456.comp59220_c0_seq4	0.95	0	7.43772	-0.608546	1.72e-06	3.39e-05
ep456.comp56445_c0_seq3	2.69	0.01	7.43545	0.606173	1.49e-08	5.75e-07
CL160Contig2	1.06	0	7.43441	-0.611798	1.72e-06	3.39e-05
ep456.comp53151_c0_seq1	1.33	0	7.4326	-0.613575	1.72e-06	3.39e-05
ep456.comp57788_c0_seq4	0.78	0	7.432	-0.614168	1.72e-06	3.39e-05
ep456.comp56924_c0_seq9	0.78	0	7.432	-0.614168	1.72e-06	3.39e-05
ep456.comp37895_c0_seq1	2.59	0.01	7.43026	1.81761	7.33e-12	7.97e-10
ep456.comp50189_c0_seq3	1.29	0	7.42989	-0.616245	1.72e-06	3.39e-05
ep456.comp58853_c0_seq3	0.46	0	7.42959	-0.616542	1.72e-06	3.39e-05
ep456.comp20878_c0_seq2	1.35	0	7.42868	-0.617434	1.72e-06	3.39e-05
CL1Contig487	0.85	0	7.42714	-0.229331	2.23e-07	5.86e-06
ep456.comp52581_c0_seq3	1.5	0	7.42384	-0.622197	1.72e-06	3.39e-05
ep456.comp55631_c0_seq9	1.85	0	7.42262	-0.62339	1.72e-06	3.39e-05
ep456.comp58113_c0_seq5	0.42	0	7.4208	-0.625182	1.72e-06	3.39e-05
ep456.comp60354_c0_seq46	1.23	0	7.41867	-0.627275	1.72e-06	3.39e-05
ep456.comp58966_c0_seq2	0.74	0	7.41807	-0.627874	1.72e-06	3.39e-05
ep456.comp56079_c0_seq4	1.7	0	7.41776	-0.628173	1.72e-06	3.39e-05
ep456.comp42397_c1_seq1	1.64	0	7.41441	-0.631471	1.72e-06	3.39e-05
ep456.comp45815_c0_seq1	1.61	0	7.41441	-0.631471	1.72e-06	3.39e-05
ep456.comp127190_c0_seq1	1.31	0	7.41441	-0.631471	1.72e-06	3.39e-05
ep456.comp51440_c0_seq1	1.2	0	7.41441	-0.631471	1.72e-06	3.39e-05
ep456.comp48407_c0_seq3	2.35	0	7.4138	-0.632072	2.05e-06	3.94e-05
ep456.comp55363_c0_seq1	0.49	0	7.4138	-0.632072	2.05e-06	3.94e-05
ep456.comp57872_c0_seq20	0.8	0	7.41319	-0.632672	2.05e-06	3.94e-05
ep456.comp19086_c0_seq1	1.13	0	7.41258	-0.633273	2.05e-06	3.94e-05
ep456.comp51294_c0_seq7	2.45	0	7.41227	-0.633574	2.05e-06	3.94e-05
ep456.comp47688_c0_seq1	0.98	0	7.40707	-0.638693	2.05e-06	3.94e-05
ep456.comp58609_c1_seq6	3.48	0	7.4043	-0.641411	2.05e-06	3.94e-05
ep456.comp59190_c0_seq12	0.94	0	7.40369	-0.642016	2.05e-06	3.94e-05
ep456.comp51355_c0_seq2	0.69	0	7.40338	-0.642318	2.05e-06	3.94e-05
ep456.comp59626_c0_seq21	0.51	0	7.40277	-0.642923	2.05e-06	3.94e-05
ep456.comp56741_c1_seq9	2	0	7.40184	-0.643831	2.05e-06	3.94e-05
ep456.comp52195_c0_seq4	0.66	0	7.40153	-0.644134	2.05e-06	3.94e-05
ep456.comp51049_c0_seq3	1.72	0	7.40123	-0.644437	2.05e-06	3.94e-05
ep456.comp57832_c0_seq2	0.87	0	7.39907	-0.646559	2.05e-06	3.94e-05
ep456.comp58826_c0_seq3	1.06	0	7.39814	-0.647469	2.05e-06	3.94e-05
ep456.comp58697_c0_seq10	2.39	0	7.39536	-0.650204	2.05e-06	3.94e-05
ep456.comp49488_c0_seq1	2.74	0	7.39475	-0.650812	2.05e-06	3.94e-05
ep456.comp59295_c0_seq20	0.54	0	7.39413	-0.651421	2.05e-06	3.94e-05
ep456.comp57215_c1_seq7	0.97	0	7.39227	-0.653248	2.05e-06	3.94e-05
ep456.comp55997_c0_seq3	0.75	0	7.39103	-0.654468	2.05e-06	3.94e-05
ep123.comp49963_c0_seq3	0.38	0	7.39072	-0.654773	2.05e-06	3.94e-05
ep456.comp57453_c0_seq7	1.6	0	7.38606	-0.659357	2.05e-06	3.94e-05
ep456.comp50685_c0_seq2	1.63	0	7.38512	-0.660276	2.05e-06	3.94e-05
ep456.comp54679_c0_seq6	1.21	0	7.3845	-0.660888	2.05e-06	3.94e-05
ep456.comp24182_c0_seq1	3.33	0	7.38357	-0.661808	2.05e-06	3.94e-05
ep456.comp20860_c0_seq1	3.31	0	7.38357	-0.661808	2.05e-06	3.94e-05
ep456.comp54756_c0_seq3	3.06	0	7.38357	-0.661808	2.05e-06	3.94e-05
ep456.comp92507_c0_seq1	3.01	0	7.38357	-0.661808	2.05e-06	3.94e-05
ep456.comp37344_c0_seq1	2.08	0	7.38357	-0.661808	2.05e-06	3.94e-05
ep456.comp41529_c0_seq1	2.07	0	7.38357	-0.661808	2.05e-06	3.94e-05
ep456.comp42154_c0_seq1	1.3	0	7.38357	-0.661808	2.05e-06	3.94e-05
ep456.comp23761_c0_seq1	0.86	0	7.38357	-0.661808	2.05e-06	3.94e-05
ep456.comp55764_c0_seq2	1.08	0	7.38107	-0.664263	2.05e-06	3.94e-05
CL941Contig2	0.58	0	7.38076	-0.66457	2.05e-06	3.94e-05
ep456.comp58586_c0_seq1	1.32	0	7.38013	-0.665185	2.05e-06	3.94e-05
ep456.comp47081_c0_seq2	1.71	0	7.37982	-0.665492	2.05e-06	3.94e-05
ep456.comp54691_c0_seq8	1.82	0	7.37951	-0.6658	2.45e-06	4.58e-05
ep456.comp59461_c0_seq15	0.55	0	7.37387	-0.671345	2.45e-06	4.58e-05
ep456.comp57919_c0_seq4	0.35	0	7.37198	-0.673199	2.45e-06	4.58e-05
ep456.comp40119_c0_seq2	3.77	0	7.36978	-0.675364	2.45e-06	4.58e-05
ep456.comp30778_c0_seq1	3.41	0	7.36915	-0.675983	2.45e-06	4.58e-05
ep456.comp60240_c0_seq28	2.3	0	7.36915	-0.675983	2.45e-06	4.58e-05
ep456.comp51639_c0_seq1	0.9	0	7.36915	-0.675983	2.45e-06	4.58e-05
ep456.comp58435_c0_seq18	1.21	0	7.36884	-0.676293	2.45e-06	4.58e-05
ep456.comp59284_c0_seq2	1.53	0	7.36821	-0.676913	2.45e-06	4.58e-05
ep456.comp49552_c0_seq1	2.34	0	7.36663	-0.678463	2.45e-06	4.58e-05
ep456.comp59397_c0_seq15	2.66	0	7.36221	-0.682813	2.45e-06	4.58e-05
ep456.comp57905_c2_seq18	0.93	0	7.36221	-0.682813	2.45e-06	4.58e-05
ep456.comp53098_c0_seq8	0.42	0	7.36189	-0.683124	2.45e-06	4.58e-05
ep456.comp57182_c0_seq4	0.57	0	7.35746	-0.687489	2.45e-06	4.58e-05
ep456.comp59419_c0_seq14	0.49	0	7.35682	-0.688113	2.45e-06	4.58e-05
ep456.comp59917_c0_seq11	0.17	0	7.35587	-0.68905	2.45e-06	4.58e-05
ep456.comp60238_c0_seq38	2.1	0	7.35523	-0.689676	2.45e-06	4.58e-05
ep456.comp57293_c1_seq6	0.72	0	7.35491	-0.689988	2.45e-06	4.58e-05
ep456.comp55356_c0_seq5	1.32	0	7.35332	-0.691553	2.45e-06	4.58e-05
ep456.comp54573_c0_seq1	0.76	0	7.35332	-0.691553	2.45e-06	4.58e-05
ep456.comp99798_c0_seq1	2.45	0	7.35205	-0.692806	2.45e-06	4.58e-05
ep456.comp46057_c1_seq1	2.12	0	7.35205	-0.692806	2.45e-06	4.58e-05
CL266Contig2	1.03	0	7.35205	-0.692806	2.45e-06	4.58e-05
ep456.comp197144_c0_seq1	0.79	0	7.35205	-0.692806	2.45e-06	4.58e-05
CL212Contig4	0.48	0	7.34982	-0.695002	2.45e-06	4.58e-05
ep456.comp54195_c0_seq2	0.63	0	7.34918	-0.69563	2.45e-06	4.58e-05
ep123.comp49380_c1_seq6	0.19	0	7.34726	-0.697515	2.45e-06	4.58e-05
ep456.comp51410_c0_seq2	0.6	0	7.34662	-0.698144	2.45e-06	4.58e-05
ep456.comp51279_c0_seq2	1.23	0	7.34534	-0.699403	2.45e-06	4.58e-05
ep456.comp55701_c0_seq7	0.49	0	7.34502	-0.699718	2.45e-06	4.58e-05
ep456.comp59461_c0_seq20	0.56	0	7.34406	-0.700663	2.94e-06	5.36e-05
ep456.comp48605_c0_seq4	2.14	0	7.34214	-0.702555	2.94e-06	5.36e-05
ep456.comp58712_c1_seq10	0.87	0	7.34214	-0.702555	2.94e-06	5.36e-05
ep456.comp41269_c0_seq1	35.06	0.21	7.34024	5.24667	2.61e-16	1.23e-13
ep456.comp46076_c0_seq1	1.42	0	7.33603	-0.708563	2.94e-06	5.36e-05
ep456.comp56981_c0_seq5	1.41	0	7.33442	-0.710148	2.94e-06	5.36e-05
ep123.comp47122_c0_seq5	0.61	0	7.33442	-0.710148	2.94e-06	5.36e-05
ep456.comp56842_c0_seq4	0.46	0	7.33409	-0.710465	2.94e-06	5.36e-05
ep456.comp56208_c0_seq8	0.28	0	7.33377	-0.710783	2.94e-06	5.36e-05
ep123.comp49866_c0_seq8	0.26	0	7.33248	-0.712053	2.94e-06	5.36e-05
ep456.comp59784_c0_seq3	0.66	0	7.32795	-0.716507	2.94e-06	5.36e-05
ep456.comp58019_c0_seq2	0.98	0	7.3273	-0.717145	2.94e-06	5.36e-05
ep456.comp58523_c0_seq22	0.69	0	7.32568	-0.71874	2.94e-06	5.36e-05
ep456.comp58635_c0_seq3	0.62	0	7.32438	-0.720017	2.94e-06	5.36e-05
ep456.comp58623_c0_seq6	0.56	0	7.32373	-0.720656	2.94e-06	5.36e-05
ep456.comp58422_c0_seq2	0.42	0	7.32178	-0.722575	2.94e-06	5.36e-05
ep456.comp59484_c0_seq12	1.44	0	7.32015	-0.724176	2.94e-06	5.36e-05
ep456.comp116329_c0_seq1	2.67	0	7.31983	-0.724496	2.94e-06	5.36e-05
ep456.comp50903_c0_seq5	1.94	0	7.31983	-0.724496	2.94e-06	5.36e-05
ep456.comp55319_c1_seq1	1.48	0	7.31983	-0.724496	2.94e-06	5.36e-05
ep456.comp210109_c0_seq1	0.95	0	7.31983	-0.724496	2.94e-06	5.36e-05
ep456.comp58419_c0_seq5	0.83	0	7.31983	-0.724496	2.94e-06	5.36e-05
ep456.comp58442_c0_seq4	1.68	0	7.3195	-0.724817	2.94e-06	5.36e-05
ep456.comp58419_c0_seq1	0.68	0	7.31852	-0.725779	2.94e-06	5.36e-05
ep456.comp57427_c0_seq3	1.11	0	7.31722	-0.727062	2.94e-06	5.36e-05
ep456.comp59082_c0_seq1	1.17	0	7.31312	0.867313	3.09e-09	1.5e-07
ep456.comp51747_c0_seq1	0.97	0	7.31166	-0.73253	2.94e-06	5.36e-05
ep456.comp57252_c0_seq5	0.38	0	7.31166	-0.73253	2.94e-06	5.36e-05
ep456.comp50218_c0_seq3	1.44	0	7.311	-0.733175	2.94e-06	5.36e-05
ep456.comp50034_c0_seq1	1.52	0	7.31068	-0.733498	2.94e-06	5.36e-05
ep456.comp54197_c0_seq2	0.61	0	7.30936	-0.734788	2.94e-06	5.36e-05
ep456.comp47223_c0_seq1	0.94	0	7.30509	-0.738991	3.54e-06	6.29e-05
ep456.comp56358_c0_seq5	1.54	0	7.3041	-0.739962	3.54e-06	6.29e-05
ep456.comp59580_c1_seq8	1.49	0	7.30311	-0.740935	3.54e-06	6.29e-05
ep456.comp59118_c0_seq5	0.47	0	7.30245	-0.741583	3.54e-06	6.29e-05
ep456.comp59329_c0_seq26	0.96	0	7.30212	-0.741907	3.54e-06	6.29e-05
ep456.comp55982_c0_seq2	1.64	0	7.3018	-0.742232	3.54e-06	6.29e-05
ep456.comp57793_c0_seq8	0.51	0	7.29717	-0.746782	3.54e-06	6.29e-05
ep456.comp40198_c0_seq1	2.04	0	7.29684	-0.747108	3.54e-06	6.29e-05
ep456.comp57079_c0_seq4	0.81	0	7.29584	-0.748085	3.54e-06	6.29e-05
ep456.comp45395_c0_seq2	3.06	0	7.29485	-0.749063	3.54e-06	6.29e-05
ep456.comp59865_c0_seq1	0.37	0	7.29452	-0.749389	3.54e-06	6.29e-05
ep456.comp32905_c0_seq3	0.58	0	7.29352	-0.750367	3.54e-06	6.29e-05
ep456.comp59686_c0_seq1	0.4	0	7.29053	-0.753308	3.54e-06	6.29e-05
CL651Contig1	0.74	0	7.2872	-0.756582	3.54e-06	6.29e-05
ep456.comp57361_c0_seq1	3.71	0	7.28687	-0.75691	3.54e-06	6.29e-05
ep456.comp99133_c0_seq1	3.41	0	7.28687	-0.75691	3.54e-06	6.29e-05
ep456.comp30795_c0_seq1	2.35	0	7.28687	-0.75691	3.54e-06	6.29e-05
ep456.comp51175_c0_seq1	1.6	0	7.28687	-0.75691	3.54e-06	6.29e-05
ep456.comp35753_c0_seq1	1.33	0	7.28687	-0.75691	3.54e-06	6.29e-05
ep456.comp42649_c0_seq1	1.31	0	7.28687	-0.75691	3.54e-06	6.29e-05
ep456.comp27736_c1_seq1	0.89	0	7.28687	-0.75691	3.54e-06	6.29e-05
ep456.comp59905_c0_seq9	2.7	0.01	7.28508	1.20728	3.58e-10	2.36e-08
ep456.comp31041_c0_seq1	3.15	0	7.28454	-0.759206	3.54e-06	6.29e-05
ep123.comp49796_c3_seq5	0.35	0	7.28287	-0.760849	3.54e-06	6.29e-05
ep456.comp53133_c0_seq2	1.15	0	7.28186	-0.761836	3.54e-06	6.29e-05
ep123.comp45688_c0_seq2	0.68	0	7.28119	-0.762494	3.54e-06	6.29e-05
ep456.comp57738_c0_seq3	0.41	0	7.28119	-0.762494	3.54e-06	6.29e-05
ep456.comp52609_c0_seq1	0.79	0	7.27885	-0.7648	3.54e-06	6.29e-05
ep456.comp60354_c0_seq44	1.01	0	7.27784	-0.76579	3.54e-06	6.29e-05
ep456.comp58251_c0_seq7	0.54	0	7.27751	-0.76612	3.54e-06	6.29e-05
ep456.comp58494_c0_seq2	0.35	0	7.27448	-0.769093	3.54e-06	6.29e-05
ep456.comp59653_c0_seq36	2.38	0	7.27381	-0.769754	3.54e-06	6.29e-05
ep456.comp50870_c0_seq2	0.7	0	7.2728	-0.770747	3.54e-06	6.29e-05
ep456.comp50758_c0_seq2	1.5	0	7.27213	-0.771409	3.54e-06	6.29e-05
ep456.comp55014_c0_seq2	0.61	0	7.27145	-0.772072	4.28e-06	7.44e-05
ep456.comp59284_c0_seq6	2.07	0	7.27078	-0.772735	4.28e-06	7.44e-05
ep456.comp59805_c0_seq13	0.2	0	7.27044	-0.773066	4.28e-06	7.44e-05
ep456.comp53841_c0_seq8	0.86	0	7.26842	-0.775058	4.28e-06	7.44e-05
ep456.comp56265_c0_seq5	0.52	0	7.26808	-0.77539	4.28e-06	7.44e-05
ep456.comp54544_c0_seq3	1.97	0	7.26605	-0.777384	4.28e-06	7.44e-05
ep456.comp53275_c0_seq2	1.19	0	7.26233	-0.781048	4.28e-06	7.44e-05
ep456.comp58899_c0_seq5	0.57	0	7.26131	-0.782048	4.28e-06	7.44e-05
ep456.comp57983_c0_seq6	1.15	0	7.25655	-0.786728	4.28e-06	7.44e-05
ep456.comp59588_c0_seq6	0.7	0	7.25417	-0.789074	4.28e-06	7.44e-05
ep456.comp59668_c0_seq18	1.77	0	7.25383	-0.789409	4.28e-06	7.44e-05
ep456.comp37939_c0_seq1	2.24	0	7.25314	-0.79008	4.28e-06	7.44e-05
ep456.comp22157_c0_seq1	2.19	0	7.25314	-0.79008	4.28e-06	7.44e-05
ep456.comp45183_c0_seq1	2.06	0	7.25314	-0.79008	4.28e-06	7.44e-05
ep456.comp58796_c0_seq1	1.01	0	7.25314	-0.79008	4.28e-06	7.44e-05
ep456.comp51108_c0_seq1	1.01	0	7.25314	-0.79008	4.28e-06	7.44e-05
ep456.comp58190_c1_seq4	1.35	0	7.2528	-0.790416	4.28e-06	7.44e-05
ep456.comp60236_c0_seq9	0.85	0	7.25144	-0.791759	4.28e-06	7.44e-05
ep456.comp48824_c0_seq2	0.57	0	7.25144	-0.791759	4.28e-06	7.44e-05
ep456.comp53567_c0_seq3	0.52	0	7.24767	-0.79546	4.28e-06	7.44e-05
ep456.comp47720_c1_seq15	0.87	0	7.24733	-0.795797	4.28e-06	7.44e-05
ep456.comp57050_c0_seq6	0.93	0	7.24596	-0.797146	4.28e-06	7.44e-05
ep456.comp57309_c0_seq12	0.69	0	7.24596	-0.797146	4.28e-06	7.44e-05
ep456.comp60165_c0_seq19	0.38	0	7.24356	-0.799509	4.28e-06	7.44e-05
ep456.comp59959_c0_seq18	1.61	0	7.24253	-0.800523	4.28e-06	7.44e-05
ep456.comp51579_c1_seq2	2.74	0	7.24184	-0.801199	4.28e-06	7.44e-05
ep456.comp49920_c0_seq5	1.49	0	7.24149	-0.801537	4.28e-06	7.44e-05
ep456.comp45403_c0_seq2	1.13	0	7.24081	-0.802214	4.28e-06	7.44e-05
ep123.comp48915_c0_seq8	0.68	0	7.23943	-0.803569	4.28e-06	7.44e-05
ep456.comp57663_c0_seq2	0.67	0	7.23943	-0.803569	4.28e-06	7.44e-05
ep456.comp46619_c0_seq1	1.13	0	7.23771	-0.805264	4.28e-06	7.44e-05
ep456.comp58018_c0_seq10	0.73	0	7.23667	-0.806282	4.28e-06	7.44e-05
ep456.comp47692_c0_seq1	1.5	0	7.23494	-0.80798	4.28e-06	7.44e-05
ep456.comp54420_c0_seq1	0.9	0	7.2346	-0.80832	4.28e-06	7.44e-05
ep456.comp55506_c0_seq3	0.63	0	7.23252	-0.810362	5.19e-06	8.76e-05
ep456.comp57061_c0_seq2	0.89	0	7.23218	-0.810702	5.19e-06	8.76e-05
ep456.comp58180_c1_seq3	1.23	0	7.23114	-0.811724	5.19e-06	8.76e-05
ep456.comp59461_c0_seq17	0.5	0	7.23079	-0.812065	5.19e-06	8.76e-05
ep456.comp54439_c0_seq5	0.57	0	7.22906	-0.81377	5.19e-06	8.76e-05
ep456.comp57919_c0_seq7	0.33	0	7.22906	-0.81377	5.19e-06	8.76e-05
ep456.comp44545_c0_seq2	6.19	0.04	7.22904	2.13545	5.03e-12	5.78e-10
ep456.comp59951_c0_seq7	0.4	0	7.22732	-0.815477	5.19e-06	8.76e-05
CL8092Contig1	0.43	0	7.22663	-0.816161	5.19e-06	8.76e-05
ep456.comp57287_c0_seq14	0.59	0	7.22593	-0.816845	5.19e-06	8.76e-05
ep456.comp58219_c0_seq2	0.5	0	7.22523	-0.817529	5.19e-06	8.76e-05
ep456.comp59653_c0_seq31	1.26	0	7.22419	-0.818556	5.19e-06	8.76e-05
ep456.comp52605_c0_seq2	0.99	0	7.22245	-0.820269	5.19e-06	8.76e-05
ep456.comp57161_c0_seq2	0.48	0	7.22245	-0.820269	5.19e-06	8.76e-05
ep456.comp55088_c0_seq3	0.83	0	7.2221	-0.820612	5.19e-06	8.76e-05
ep456.comp52680_c0_seq2	0.54	0	7.2221	-0.820612	5.19e-06	8.76e-05
ep456.comp59115_c0_seq5	0.46	0	7.2221	-0.820612	5.19e-06	8.76e-05
ep456.comp60036_c0_seq4	2.64	0	7.21861	-0.824045	5.19e-06	8.76e-05
ep456.comp102805_c0_seq1	1.92	0	7.21861	-0.824045	5.19e-06	8.76e-05
ep456.comp45689_c0_seq1	1.86	0	7.21861	-0.824045	5.19e-06	8.76e-05
ep456.comp59907_c1_seq1	1.39	0	7.21861	-0.824045	5.19e-06	8.76e-05
ep456.comp33722_c0_seq1	1.16	0	7.21861	-0.824045	5.19e-06	8.76e-05
ep456.comp120548_c0_seq1	0.97	0	7.21861	-0.824045	5.19e-06	8.76e-05
ep456.comp60399_c0_seq27	0.44	0	7.21791	-0.824733	5.19e-06	8.76e-05
ep456.comp59202_c2_seq1	0.56	0	7.21756	-0.825077	5.19e-06	8.76e-05
CL185Contig3	0.93	0	7.21406	-0.828521	5.19e-06	8.76e-05
ep456.comp54912_c0_seq11	0.89	0	7.2109	-0.831628	5.19e-06	8.76e-05
ep456.comp59963_c0_seq20	2.31	0.01	7.21087	1.60084	3e-11	2.67e-09
ep456.comp59696_c0_seq4	0.3	0	7.21055	-0.831974	5.19e-06	8.76e-05
ep456.comp59686_c0_seq20	0.63	0	7.20914	-0.833357	5.19e-06	8.76e-05
ep456.comp58390_c0_seq3	0.42	0	7.20914	-0.833357	5.19e-06	8.76e-05
ep456.comp57725_c0_seq7	0.87	0	7.20821	-0.654016	2.05e-06	3.94e-05
ep456.comp56855_c0_seq3	0.29	0	7.20773	-0.834742	5.19e-06	8.76e-05
CL2566Contig1	0.71	0	7.20703	-0.835434	5.19e-06	8.76e-05
ep456.comp47398_c0_seq6	0.61	0	7.20668	-0.835781	5.19e-06	8.76e-05
ep456.comp59374_c0_seq2	0.34	0	7.20421	-0.838209	5.19e-06	8.76e-05
ep456.comp38875_c0_seq1	2.14	0	7.2035	-0.838904	5.19e-06	8.76e-05
ep456.comp58994_c0_seq2	1.02	0	7.20279	-0.839599	5.19e-06	8.76e-05
ep456.comp58368_c0_seq7	0.66	0	7.20244	-0.839946	5.19e-06	8.76e-05
ep456.comp58205_c0_seq8	0.37	0	7.20032	-0.842034	5.19e-06	8.76e-05
ep456.comp58513_c0_seq1	0.51	0	7.19996	-0.842382	5.19e-06	8.76e-05
ep456.comp58676_c0_seq11	0.59	0	7.19748	-0.844821	5.19e-06	8.76e-05
ep456.comp52050_c0_seq2	1.04	0	7.19677	-0.845519	5.19e-06	8.76e-05
ep456.comp58776_c0_seq26	0.93	0	7.19393	-0.848314	6.32e-06	0.000103864
ep456.comp56211_c0_seq2	0.86	0	7.19251	-0.849713	6.32e-06	0.000103864
ep456.comp56456_c0_seq7	1.85	0	7.19144	-0.850764	6.32e-06	0.000103864
ep456.comp49868_c0_seq3	1.89	0	7.19073	-0.851465	6.32e-06	0.000103864
CL522Contig1	0.56	0	7.19073	-0.851465	6.32e-06	0.000103864
ep456.comp53962_c0_seq1	0.26	0	7.18645	-0.855676	6.32e-06	0.000103864
ep456.comp59809_c0_seq11	2.84	0	7.18537	-0.856731	6.32e-06	0.000103864
ep456.comp58734_c0_seq17	1.72	0	7.18394	-0.858139	6.32e-06	0.000103864
ep456.comp50214_c0_seq1	2.61	0	7.18323	-0.858843	6.32e-06	0.000103864
ep456.comp59031_c0_seq1	1.56	0	7.18323	-0.858843	6.32e-06	0.000103864
ep456.comp46814_c0_seq1	1.39	0	7.18323	-0.858843	6.32e-06	0.000103864
ep456.comp55609_c0_seq15	2.08	0	7.17784	-0.864137	6.32e-06	0.000103864
ep456.comp53311_c0_seq1	0.87	0	7.17713	-0.864845	6.32e-06	0.000103864
ep456.comp50217_c1_seq7	2.11	0	7.17677	-0.865199	6.32e-06	0.000103864
ep456.comp50129_c0_seq2	0.7	0	7.16991	-0.871938	6.32e-06	0.000103864
ep456.comp55538_c0_seq9	0.54	0	7.16919	-0.872649	6.32e-06	0.000103864
ep456.comp58717_c0_seq16	2.28	0	7.16774	-0.874073	6.32e-06	0.000103864
ep456.comp57817_c0_seq3	0.84	0	7.16666	-0.875142	6.32e-06	0.000103864
ep456.comp49929_c0_seq5	1.05	0	7.16593	-0.875855	6.32e-06	0.000103864
ep456.comp59962_c0_seq2	0.51	0	7.16557	-0.876211	6.32e-06	0.000103864
ep456.comp59433_c0_seq11	2.03	0	7.16012	-0.881571	6.32e-06	0.000103864
ep456.comp53156_c0_seq2	0.84	0	7.15975	-0.881929	6.32e-06	0.000103864
ep456.comp54715_c0_seq19	0.59	0	7.15903	-0.882645	6.32e-06	0.000103864
ep456.comp58725_c0_seq10	0.91	0	7.1583	-0.883362	6.32e-06	0.000103864
ep456.comp59105_c0_seq8	0.49	0	7.15793	-0.88372	6.32e-06	0.000103864
ep456.comp50048_c0_seq1	0.47	0	7.15538	-0.886232	6.32e-06	0.000103864
ep456.comp55833_c0_seq2	0.49	0	7.15319	-0.888389	7.72e-06	0.000123679
ep456.comp56052_c0_seq7	0.83	0	7.15282	-0.888748	7.72e-06	0.000123679
ep123.comp48178_c0_seq3	0.31	0	7.15246	-0.889108	7.72e-06	0.000123679
ep456.comp55201_c0_seq5	1.44	0	7.15099	-0.890549	7.72e-06	0.000123679
ep456.comp59461_c0_seq14	0.47	0	7.15062	-0.890909	7.72e-06	0.000123679
ep456.comp51935_c0_seq3	0.71	0	7.15026	-0.891269	7.72e-06	0.000123679
ep456.comp56305_c0_seq4	1.28	0	7.14879	-0.892712	7.72e-06	0.000123679
ep456.comp58435_c0_seq10	0.73	0	7.14842	-0.893073	7.72e-06	0.000123679
ep456.comp43968_c0_seq2	2.36	0	7.14806	-0.893434	7.72e-06	0.000123679
ep456.comp59907_c1_seq6	2.38	0	7.14696	-0.894517	7.72e-06	0.000123679
ep456.comp134246_c0_seq1	2	0	7.14696	-0.894517	7.72e-06	0.000123679
ep456.comp57138_c1_seq3	1.29	0	7.14696	-0.894517	7.72e-06	0.000123679
ep456.comp29196_c0_seq1	1.21	0	7.14696	-0.894517	7.72e-06	0.000123679
ep456.comp34715_c0_seq1	1.09	0	7.14696	-0.894517	7.72e-06	0.000123679
ep456.comp43408_c0_seq2	0.79	0	7.14696	-0.894517	7.72e-06	0.000123679
ep456.comp59810_c1_seq2	0.45	0	7.14144	-0.899946	7.72e-06	0.000123679
ep456.comp58839_c0_seq3	0.27	0	7.14107	-0.900309	7.72e-06	0.000123679
ep456.comp58966_c0_seq7	0.64	0	7.13922	-0.902124	7.72e-06	0.000123679
ep456.comp53866_c0_seq4	0.49	0	7.13515	-0.906125	7.72e-06	0.000123679
ep456.comp57403_c0_seq7	0.7	0	7.13256	-0.908677	7.72e-06	0.000123679
ep456.comp56416_c0_seq2	0.88	0	7.12587	-0.91526	7.72e-06	0.000123679
ep456.comp55538_c0_seq10	0.54	0	7.12176	-0.919298	7.72e-06	0.000123679
ep456.comp57934_c3_seq45	1.72	0	7.12101	-0.920034	7.72e-06	0.000123679
ep456.comp58444_c1_seq12	1.38	0	7.12026	-0.920769	7.72e-06	0.000123679
ep456.comp59846_c0_seq2	1.2	0	7.11764	-0.923348	7.72e-06	0.000123679
ep456.comp54384_c0_seq1	0.49	0	7.11652	-0.924454	7.72e-06	0.000123679
ep456.comp56239_c0_seq2	2.93	0	7.11614	-0.924823	7.72e-06	0.000123679
ep456.comp59615_c0_seq53	0.88	0	7.11577	-0.925193	7.72e-06	0.000123679
ep456.comp57614_c0_seq10	0.76	0	7.11539	-0.925562	7.72e-06	0.000123679
ep123.comp48422_c0_seq2	1.27	0	7.11426	-0.92667	7.72e-06	0.000123679
ep456.comp56379_c0_seq3	0.94	0	7.1105	-0.93037	9.48e-06	0.000147721
ep456.comp60253_c0_seq9	2.29	0	7.10975	-0.931112	9.48e-06	0.000147721
ep456.comp46693_c0_seq1	2.23	0	7.10975	-0.931112	9.48e-06	0.000147721
ep456.comp21794_c0_seq1	2.07	0	7.10975	-0.931112	9.48e-06	0.000147721
ep456.comp116644_c0_seq1	1.77	0	7.10975	-0.931112	9.48e-06	0.000147721
ep456.comp47323_c0_seq1	1.64	0	7.10975	-0.931112	9.48e-06	0.000147721
ep456.comp18867_c0_seq1	1.31	0	7.10975	-0.931112	9.48e-06	0.000147721
ep456.comp55928_c0_seq4	1.23	0	7.10975	-0.931112	9.48e-06	0.000147721
ep456.comp157212_c0_seq1	0.91	0	7.10975	-0.931112	9.48e-06	0.000147721
ep456.comp53246_c0_seq1	0.86	0	7.10975	-0.931112	9.48e-06	0.000147721
ep456.comp48046_c0_seq1	0.72	0	7.10975	-0.931112	9.48e-06	0.000147721
ep123.comp48379_c0_seq1	0.35	0	7.10824	-0.932595	9.48e-06	0.000147721
ep456.comp53860_c0_seq3	0.55	0	7.10635	-0.934452	9.48e-06	0.000147721
ep456.comp57116_c1_seq2	1.28	0.01	7.10539	1.41226	1.01e-10	7.84e-09
ep456.comp41988_c0_seq1	1.57	0	7.10522	-0.935567	9.48e-06	0.000147721
ep456.comp57822_c0_seq5	0.55	0	7.10522	-0.935567	9.48e-06	0.000147721
ep456.comp55975_c0_seq1	0.75	0	7.10257	-0.938173	9.48e-06	0.000147721
ep456.comp53640_c0_seq7	0.78	0	7.09802	-0.94265	9.48e-06	0.000147721
ep456.comp59461_c0_seq5	0.43	0	7.09802	-0.94265	9.48e-06	0.000147721
ep456.comp60230_c1_seq2	0.41	0	7.09802	-0.94265	9.48e-06	0.000147721
ep456.comp56536_c0_seq6	0.28	0	7.09726	-0.943398	9.48e-06	0.000147721
CL2590Contig1	0.8	0	7.09688	-0.943772	9.48e-06	0.000147721
ep456.comp57368_c0_seq18	0.75	0	7.09612	-0.94452	9.48e-06	0.000147721
ep456.comp47155_c0_seq4	0.76	0	7.09307	-0.947517	9.48e-06	0.000147721
ep123.comp50431_c0_seq40	0.59	0	7.09154	-0.949018	9.48e-06	0.000147721
ep456.comp53067_c0_seq1	0.5	0	7.09154	-0.949018	9.48e-06	0.000147721
ep123.comp50058_c0_seq32	0.64	0	7.08963	-0.950897	9.48e-06	0.000147721
ep456.comp50218_c0_seq4	1.78	0	7.08925	-0.951273	9.48e-06	0.000147721
ep456.comp53202_c1_seq2	1.23	0	7.08925	-0.951273	9.48e-06	0.000147721
ep123.comp49844_c0_seq6	0.29	0	7.08887	-0.951649	9.48e-06	0.000147721
ep456.comp60110_c0_seq9	0.55	0	7.08619	-0.954284	9.48e-06	0.000147721
ep456.comp53519_c0_seq1	0.66	0	7.08542	-0.955038	9.48e-06	0.000147721
ep456.comp60137_c1_seq13	1.17	0	7.08504	-0.955415	9.48e-06	0.000147721
ep456.comp54796_c1_seq5	1.07	0	7.08466	-0.955792	9.48e-06	0.000147721
ep456.comp52496_c0_seq2	0.82	0	7.08312	-0.957302	9.48e-06	0.000147721
ep456.comp57715_c0_seq13	0.77	0	7.07928	-0.961083	9.48e-06	0.000147721
ep123.comp50474_c0_seq11	0.52	0	7.07889	-0.961462	9.48e-06	0.000147721
ep456.comp52736_c0_seq2	1.22	0	7.07581	-0.964495	9.48e-06	0.000147721
ep456.comp59223_c0_seq19	1.01	0	7.07388	-0.966394	9.48e-06	0.000147721
ep456.comp45812_c0_seq2	2.41	0	7.0731	-0.967154	9.48e-06	0.000147721
ep456.comp60335_c0_seq12	1.03	0	7.07272	-0.967535	9.48e-06	0.000147721
ep456.comp51524_c0_seq2	0.99	0	7.07194	-0.968296	9.48e-06	0.000147721
ep123.comp43512_c0_seq6	0.47	0	7.07194	-0.968296	9.48e-06	0.000147721
ep456.comp108931_c0_seq1	2.18	0	7.07156	-0.968676	9.48e-06	0.000147721
ep456.comp59072_c0_seq6	1.44	0	7.07156	-0.968676	9.48e-06	0.000147721
ep456.comp46501_c0_seq2	1.39	0	7.07156	-0.968676	9.48e-06	0.000147721
ep456.comp59425_c0_seq3	1.36	0	7.07156	-0.968676	9.48e-06	0.000147721
ep456.comp47964_c0_seq1	1.17	0	7.07156	-0.968676	9.48e-06	0.000147721
ep456.comp47797_c0_seq1	1.13	0	7.07156	-0.968676	9.48e-06	0.000147721
ep456.comp25726_c0_seq1	0.91	0	7.07156	-0.968676	9.48e-06	0.000147721
ep123.comp49084_c0_seq1	0.38	0	7.0704	-0.969819	1.17e-05	0.000176483
ep456.comp59218_c0_seq5	0.23	0	7.0704	-0.969819	1.17e-05	0.000176483
ep456.comp43695_c0_seq1	1.76	0	7.06691	-0.973252	1.17e-05	0.000176483
ep456.comp54270_c0_seq4	0.77	0	7.06574	-0.974398	1.17e-05	0.000176483
ep456.comp51486_c2_seq2	1.5	0	7.06535	-0.97478	1.17e-05	0.000176483
ep456.comp39175_c0_seq1	2.37	0	7.06496	-0.975163	1.17e-05	0.000176483
ep456.comp60278_c0_seq9	1.56	0	7.06419	-0.975928	1.17e-05	0.000176483
ep456.comp58734_c0_seq5	0.89	0	7.06302	-0.977076	1.17e-05	0.000176483
ep456.comp50376_c0_seq2	1	0	7.06146	-0.978609	1.17e-05	0.000176483
ep456.comp59203_c1_seq1	0.37	0	7.06146	-0.978609	1.17e-05	0.000176483
ep456.comp55884_c0_seq17	2.08	0	7.06107	-0.978992	1.17e-05	0.000176483
ep456.comp46045_c0_seq1	1.26	0	7.06107	-0.978992	1.17e-05	0.000176483
ep456.comp56525_c0_seq1	0.33	0	7.0556	-0.984371	1.17e-05	0.000176483
ep456.comp58851_c0_seq11	1.05	0	7.05482	-0.985141	1.17e-05	0.000176483
ep123.comp46916_c0_seq7	0.66	0	7.05443	-0.985526	1.17e-05	0.000176483
ep456.comp58403_c0_seq5	0.76	0	7.05325	-0.986682	1.17e-05	0.000176483
ep123.comp44815_c0_seq6	0.51	0	7.05247	-0.987453	1.17e-05	0.000176483
ep123.comp49838_c0_seq18	0.58	0	7.05168	-0.988225	1.17e-05	0.000176483
ep456.comp59658_c0_seq1	0.43	0	7.05168	-0.988225	1.17e-05	0.000176483
ep456.comp59607_c1_seq15	0.4	0	7.04736	-0.992477	1.17e-05	0.000176483
ep456.comp58008_c0_seq17	2.58	0	7.04657	-0.993251	1.17e-05	0.000176483
ep456.comp54768_c0_seq4	2.58	0	7.04618	-0.993639	1.17e-05	0.000176483
ep456.comp53888_c0_seq5	1.01	0	7.04539	-0.994414	1.17e-05	0.000176483
ep456.comp56318_c0_seq3	0.58	0	7.0446	-0.99519	1.17e-05	0.000176483
ep456.comp59773_c0_seq2	2.53	0	7.04263	-0.99713	1.17e-05	0.000176483
ep456.comp60355_c0_seq7	0.53	0	7.04223	-0.997519	1.17e-05	0.000176483
ep456.comp55583_c0_seq1	0.62	0	7.04065	-0.999074	1.17e-05	0.000176483
ep123.comp47717_c0_seq5	0.9	0	7.03947	-1.00024	1.17e-05	0.000176483
ep456.comp57153_c1_seq4	1.42	0	7.03868	-1.00102	1.17e-05	0.000176483
ep456.comp59461_c0_seq12	0.43	0	7.0363	-1.00336	1.17e-05	0.000176483
ep456.comp58362_c0_seq6	4.9	0.03	7.03599	2.81528	8.1e-13	1.15e-10
ep456.comp54691_c0_seq3	0.93	0	7.03272	-1.00687	1.17e-05	0.000176483
ep456.comp46104_c0_seq1	2.66	0	7.03233	-1.00726	1.17e-05	0.000176483
ep456.comp71540_c0_seq1	2.11	0	7.03233	-1.00726	1.17e-05	0.000176483
ep456.comp49764_c2_seq1	1.85	0	7.03233	-1.00726	1.17e-05	0.000176483
ep456.comp113132_c0_seq1	1.62	0	7.03233	-1.00726	1.17e-05	0.000176483
ep456.comp50511_c0_seq1	1.52	0	7.03233	-1.00726	1.17e-05	0.000176483
ep456.comp123825_c0_seq1	1.44	0	7.03233	-1.00726	1.17e-05	0.000176483
ep456.comp30243_c0_seq1	1.25	0	7.03233	-1.00726	1.17e-05	0.000176483
ep456.comp142443_c0_seq1	1.2	0	7.03233	-1.00726	1.17e-05	0.000176483
ep456.comp4292_c0_seq1	0.89	0	7.03233	-1.00726	1.17e-05	0.000176483
ep456.comp55464_c1_seq2	0.34	0	7.02954	-1.01001	1.17e-05	0.000176483
ep456.comp57454_c0_seq7	0.72	0	7.02874	-1.01079	1.17e-05	0.000176483
ep456.comp47683_c0_seq3	0.44	0	7.02834	-1.01118	1.17e-05	0.000176483
ep456.comp58925_c0_seq2	0.57	0	7.02739	-0.0980969	9.84e-08	2.9e-06
ep456.comp53261_c0_seq2	2.46	0	7.02715	-1.01236	1.45e-05	0.000211526
ep123.comp44656_c1_seq2	1.22	0	7.02635	-1.01314	1.45e-05	0.000211526
ep456.comp45116_c0_seq2	1.13	0	7.02595	-1.01354	1.45e-05	0.000211526
ep456.comp58845_c0_seq40	1.61	0	7.02555	-1.01393	1.45e-05	0.000211526
ep456.comp53441_c0_seq2	0.92	0	7.02515	-1.01432	1.45e-05	0.000211526
ep456.comp56539_c0_seq1	0.75	0	7.02515	-1.01432	1.45e-05	0.000211526
ep456.comp56597_c0_seq4	0.46	0	7.01954	-1.01984	1.45e-05	0.000211526
ep456.comp60018_c1_seq4	0.5	0	7.01713	-1.02221	1.45e-05	0.000211526
ep456.comp56839_c0_seq13	0.57	0	7.01633	-1.023	1.45e-05	0.000211526
ep456.comp58693_c0_seq28	1.58	0	7.01472	-1.02458	1.45e-05	0.000211526
ep123.comp47331_c0_seq4	0.51	0	7.01392	-1.02537	1.45e-05	0.000211526
ep456.comp46525_c0_seq3	1.45	0	7.01351	-1.02577	1.45e-05	0.000211526
ep123.comp47110_c0_seq14	0.75	0	7.0123	-1.02696	1.45e-05	0.000211526
ep456.comp59461_c0_seq11	0.42	0	7.0119	-1.02736	1.45e-05	0.000211526
ep456.comp47300_c0_seq2	1.8	0	7.00988	-1.02934	1.45e-05	0.000211526
ep456.comp55583_c0_seq3	0.65	0	7.00988	-1.02934	1.45e-05	0.000211526
ep456.comp59859_c0_seq24	0.64	0	7.00867	-1.03054	1.45e-05	0.000211526
ep456.comp59491_c1_seq15	0.3	0	7.00503	-1.03412	1.45e-05	0.000211526
ep456.comp60371_c0_seq4	0.26	0	7.00381	-1.03532	1.45e-05	0.000211526
ep456.comp49873_c0_seq1	1.18	0	7.00341	-1.03571	1.45e-05	0.000211526
ep456.comp51825_c0_seq1	7.04	0.05	7.00307	1.41909	9.6e-11	7.51e-09
ep456.comp55105_c0_seq4	0.27	0	7.003	-1.03611	1.45e-05	0.000211526
ep456.comp46401_c0_seq2	1.54	0	7.00138	-1.03771	1.45e-05	0.000211526
ep456.comp58159_c0_seq5	0.36	0	6.99975	-1.03931	1.45e-05	0.000211526
ep456.comp50973_c0_seq3	0.67	0	6.99649	-1.04252	1.45e-05	0.000211526
ep456.comp59115_c0_seq8	0.4	0	6.99527	-1.04372	1.45e-05	0.000211526
ep456.comp58862_c0_seq2	0.9	0	6.99486	-1.04412	1.45e-05	0.000211526
ep456.comp60223_c0_seq10	1.05	0	6.99445	-1.04452	1.45e-05	0.000211526
ep456.comp48563_c0_seq2	0.48	0	6.99404	-1.04492	1.45e-05	0.000211526
ep456.comp60023_c0_seq2	0.84	0	6.99241	-1.04653	1.45e-05	0.000211526
ep456.comp57526_c0_seq4	1.67	0.01	6.99232	1.22425	3.38e-10	2.25e-08
ep456.comp54521_c0_seq17	2.75	0	6.992	-1.04693	1.45e-05	0.000211526
ep456.comp19906_c0_seq1	1.68	0	6.992	-1.04693	1.45e-05	0.000211526
ep456.comp48505_c1_seq1	1.63	0	6.992	-1.04693	1.45e-05	0.000211526
ep456.comp126744_c0_seq1	1.53	0	6.992	-1.04693	1.45e-05	0.000211526
ep456.comp60064_c0_seq14	1.48	0	6.992	-1.04693	1.45e-05	0.000211526
ep456.comp52116_c0_seq1	1.37	0	6.992	-1.04693	1.45e-05	0.000211526
ep456.comp49404_c0_seq1	0.97	0	6.992	-1.04693	1.45e-05	0.000211526
ep456.comp59390_c0_seq5	0.96	0	6.992	-1.04693	1.45e-05	0.000211526
ep456.comp176608_c0_seq1	0.88	0	6.992	-1.04693	1.45e-05	0.000211526
ep456.comp48297_c0_seq1	0.78	0	6.992	-1.04693	1.45e-05	0.000211526
ep456.comp57411_c0_seq6	0.6	0	6.992	-1.04693	1.45e-05	0.000211526
ep456.comp54654_c0_seq3	0.89	0	6.99159	-1.04734	1.45e-05	0.000211526
ep456.comp59305_c0_seq11	0.73	0	6.99118	-1.04774	1.45e-05	0.000211526
ep123.comp45688_c0_seq8	0.65	0	6.99077	-1.04814	1.45e-05	0.000211526
ep456.comp58748_c2_seq3	0.38	0	6.98872	-1.05016	1.45e-05	0.000211526
ep456.comp47874_c0_seq1	0.96	0	6.98708	-1.05177	1.45e-05	0.000211526
ep456.comp58093_c0_seq2	0.4	0	6.98626	-1.05258	1.45e-05	0.000211526
ep456.comp59686_c0_seq10	0.34	0	6.98626	-1.05258	1.45e-05	0.000211526
ep456.comp56495_c0_seq2	0.51	0	6.98585	-1.05298	1.45e-05	0.000211526
ep456.comp54714_c0_seq1	0.65	0	6.98297	-1.05581	1.45e-05	0.000211526
ep456.comp54439_c1_seq1	0.41	0	6.98174	-1.05703	1.8e-05	0.000254207
ep456.comp58717_c0_seq19	2.42	0	6.98133	-1.05743	1.8e-05	0.000254207
ep456.comp54249_c0_seq5	1.75	0	6.98133	-1.05743	1.8e-05	0.000254207
ep456.comp55929_c0_seq4	0.72	0	6.98092	-1.05784	1.8e-05	0.000254207
ep456.comp52996_c0_seq4	0.52	0	6.9805	-1.05824	1.8e-05	0.000254207
ep456.comp58855_c0_seq3	1.14	0	6.98009	-1.05865	1.8e-05	0.000254207
ep456.comp57640_c0_seq6	0.74	0	6.97927	-1.05946	1.8e-05	0.000254207
ep456.comp58009_c1_seq7	0.26	0	6.97927	-1.05946	1.8e-05	0.000254207
ep456.comp57544_c0_seq12	2.18	0	6.97885	-1.05987	1.8e-05	0.000254207
ep456.comp54802_c1_seq1	0.58	0	6.97885	-1.05987	1.8e-05	0.000254207
ep456.comp54342_c0_seq1	0.76	0	6.97803	-1.06068	1.8e-05	0.000254207
ep456.comp45846_c0_seq3	1.04	0	6.97679	-1.0619	1.8e-05	0.000254207
ep456.comp48417_c0_seq1	0.88	0	6.97637	-1.06231	1.8e-05	0.000254207
ep456.comp50731_c0_seq2	1.49	0	6.97389	-1.06475	1.8e-05	0.000254207
ep456.comp21599_c0_seq1	2.29	0	6.97265	-1.06597	1.8e-05	0.000254207
ep123.comp42064_c0_seq3	0.9	0	6.97141	-1.06719	1.8e-05	0.000254207
ep456.comp53090_c0_seq1	0.91	0	6.96933	-1.06924	1.8e-05	0.000254207
ep456.comp58763_c2_seq5	0.79	0	6.96933	-1.06924	1.8e-05	0.000254207
ep456.comp54912_c0_seq9	0.69	0	6.96933	-1.06924	1.8e-05	0.000254207
ep456.comp56713_c0_seq3	0.69	0	6.9685	-1.07005	1.8e-05	0.000254207
ep123.comp47107_c0_seq2	0.46	0	6.96683	-1.07169	1.8e-05	0.000254207
ep456.comp60001_c0_seq11	0.61	0	6.96475	-1.07374	1.8e-05	0.000254207
ep456.comp53626_c0_seq1	0.94	0	6.96225	-1.0762	1.8e-05	0.000254207
ep456.comp59658_c0_seq3	0.43	0	6.96058	-1.07785	1.8e-05	0.000254207
ep456.comp57714_c0_seq2	0.4	0	6.95849	-1.0799	1.8e-05	0.000254207
ep456.comp53260_c0_seq1	0.43	0	6.95807	-1.08031	1.8e-05	0.000254207
ep123.comp44611_c0_seq1	0.74	0	6.9543	-1.08403	1.8e-05	0.000254207
ep456.comp59461_c0_seq9	0.4	0	6.95262	-1.08568	1.8e-05	0.000254207
ep456.comp51587_c0_seq2	2.66	0	6.95177	-1.08651	1.8e-05	0.000254207
ep456.comp20912_c0_seq1	2.58	0	6.95051	-1.08775	1.8e-05	0.000254207
ep456.comp58973_c1_seq15	2.05	0	6.95051	-1.08775	1.8e-05	0.000254207
ep456.comp58651_c0_seq1	1.92	0	6.95051	-1.08775	1.8e-05	0.000254207
ep456.comp126935_c0_seq1	1.46	0	6.95051	-1.08775	1.8e-05	0.000254207
ep456.comp49833_c0_seq1	1.33	0	6.95051	-1.08775	1.8e-05	0.000254207
CL3334Contig1	1.32	0	6.95051	-1.08775	1.8e-05	0.000254207
ep456.comp157788_c0_seq1	1.21	0	6.95051	-1.08775	1.8e-05	0.000254207
ep456.comp53749_c0_seq1	1.13	0	6.95051	-1.08775	1.8e-05	0.000254207
ep456.comp28039_c0_seq1	1.07	0	6.95051	-1.08775	1.8e-05	0.000254207
ep456.comp59035_c0_seq11	0.85	0	6.94714	-1.09106	1.8e-05	0.000254207
ep456.comp54768_c0_seq2	0.57	0	6.94714	-1.09106	1.8e-05	0.000254207
ep456.comp56528_c0_seq2	1.4	0	6.94672	-1.09148	1.8e-05	0.000254207
ep456.comp54481_c0_seq1	4.26	0.03	6.94578	1.97347	1.48e-11	1.46e-09
CL2817Contig1	0.79	0	6.94165	-1.09647	1.8e-05	0.000254207
ep456.comp54693_c0_seq1	0.85	0	6.9408	-1.0973	1.8e-05	0.000254207
ep456.comp59461_c0_seq22	0.43	0	6.93995	-1.09814	1.8e-05	0.000254207
ep123.comp49935_c0_seq3	0.28	0	6.93741	-1.10064	1.8e-05	0.000254207
ep456.comp45311_c0_seq3	1.43	0	6.93613	-1.1019	1.8e-05	0.000254207
ep456.comp52754_c0_seq1	72.4	0.59	6.93324	6.62628	5.34e-16	2.25e-13
ep456.comp58734_c0_seq10	0.86	0	6.93273	-1.10525	2.25e-05	0.000307878
ep456.comp50755_c1_seq2	0.78	0	6.9323	-1.10567	2.25e-05	0.000307878
ep456.comp58712_c1_seq7	0.49	0	6.93145	-1.10651	2.25e-05	0.000307878
ep456.comp58009_c1_seq2	0.24	0	6.92461	-1.11324	2.25e-05	0.000307878
ep456.comp54421_c0_seq1	0.43	0	6.92375	-1.11408	2.25e-05	0.000307878
ep456.comp30927_c0_seq3	1.78	0	6.92203	-1.11577	2.25e-05	0.000307878
ep456.comp60194_c0_seq5	1.04	0	6.92075	-1.11704	2.25e-05	0.000307878
ep456.comp23758_c0_seq1	1.34	0	6.91903	-1.11873	2.25e-05	0.000307878
ep456.comp54961_c1_seq9	2.72	0	6.9186	-1.11915	2.25e-05	0.000307878
CL2Contig68	4.87	0.04	6.91806	2.16928	1.7e-11	1.65e-09
ep456.comp56640_c0_seq2	0.72	0	6.9173	-1.12042	2.25e-05	0.000307878
ep456.comp52581_c0_seq2	1.03	0	6.91601	-1.12169	2.25e-05	0.000307878
ep456.comp58674_c0_seq2	0.53	0	6.91601	-1.12169	2.25e-05	0.000307878
ep456.comp56349_c0_seq8	0.94	0	6.91472	-1.12297	2.25e-05	0.000307878
ep456.comp52264_c0_seq4	0.85	0	6.91385	-1.12382	2.25e-05	0.000307878
ep456.comp52898_c0_seq1	0.72	0	6.9104	-1.12722	2.25e-05	0.000307878
ep456.comp47316_c0_seq2	1.79	0	6.90823	-1.12935	2.25e-05	0.000307878
ep456.comp98236_c0_seq1	2.89	0	6.9078	-1.12978	2.25e-05	0.000307878
ep456.comp34121_c0_seq1	1.71	0	6.9078	-1.12978	2.25e-05	0.000307878
ep456.comp59745_c0_seq6	1.53	0	6.9078	-1.12978	2.25e-05	0.000307878
ep456.comp51095_c1_seq1	1.44	0	6.9078	-1.12978	2.25e-05	0.000307878
ep456.comp162417_c0_seq1	1.27	0	6.9078	-1.12978	2.25e-05	0.000307878
ep456.comp30179_c0_seq1	1.17	0	6.9078	-1.12978	2.25e-05	0.000307878
ep456.comp34345_c0_seq1	1.07	0	6.9078	-1.12978	2.25e-05	0.000307878
CL5580Contig1	0.76	0	6.9078	-1.12978	2.25e-05	0.000307878
ep456.comp49604_c0_seq3	0.82	0	6.90736	-1.1302	2.25e-05	0.000307878
ep456.comp53038_c0_seq2	0.78	0	6.90736	-1.1302	2.25e-05	0.000307878
ep456.comp53657_c0_seq5	0.87	0	6.90693	-1.13063	2.25e-05	0.000307878
ep456.comp59964_c0_seq2	0.26	0	6.90628	-0.151021	1.47e-07	4.11e-06
ep456.comp59483_c0_seq35	1.14	0	6.90346	-1.13405	2.25e-05	0.000307878
ep456.comp51049_c0_seq4	1.3	0	6.90302	-1.13448	2.25e-05	0.000307878
ep456.comp59246_c0_seq16	0.66	0	6.90259	-1.1349	2.25e-05	0.000307878
ep456.comp56954_c0_seq5	1.25	0	6.89997	-1.13747	2.25e-05	0.000307878
ep456.comp48025_c0_seq2	0.74	0	6.89823	-1.13919	2.25e-05	0.000307878
ep456.comp58416_c0_seq2	0.57	0	6.89823	-1.13919	2.25e-05	0.000307878
ep456.comp59326_c0_seq3	0.56	0	6.89823	-1.13919	2.25e-05	0.000307878
ep456.comp45098_c0_seq1	0.58	0	6.89692	-1.14048	2.25e-05	0.000307878
ep456.comp50153_c0_seq2	0.63	0	6.89473	-1.14263	2.25e-05	0.000307878
ep456.comp59989_c0_seq2	0.47	0	6.89123	-1.14608	2.25e-05	0.000307878
ep456.comp48440_c0_seq1	0.99	0	6.88991	-1.14737	2.25e-05	0.000307878
ep456.comp56570_c0_seq5	1.27	0	6.88728	-1.14997	2.82e-05	0.000373228
ep456.comp50248_c0_seq1	0.72	0	6.88728	-1.14997	2.82e-05	0.000373228
ep456.comp59781_c0_seq10	0.37	0	6.88508	-1.15213	2.82e-05	0.000373228
ep456.comp52319_c0_seq1	0.57	0	6.88287	-1.1543	2.82e-05	0.000373228
ep456.comp58712_c1_seq35	1.59	0	6.88199	-1.15517	2.82e-05	0.000373228
ep123.comp49781_c0_seq43	0.7	0	6.88199	-1.15517	2.82e-05	0.000373228
ep456.comp57635_c0_seq17	1.04	0	6.88066	-1.15647	2.82e-05	0.000373228
ep456.comp56973_c0_seq5	0.59	0	6.87978	-1.15734	2.82e-05	0.000373228
ep123.comp47521_c0_seq1	0.2	0	6.87801	-1.15908	2.82e-05	0.000373228
ep456.comp47339_c0_seq2	1.4	0	6.87757	-1.15952	2.82e-05	0.000373228
ep456.comp58734_c0_seq9	0.82	0	6.87713	-1.15996	2.82e-05	0.000373228
ep456.comp56266_c0_seq2	0.41	0	6.87668	-1.16039	2.82e-05	0.000373228
ep123.comp41249_c0_seq3	0.5	0	6.87402	-1.16301	2.82e-05	0.000373228
ep456.comp48546_c0_seq2	1.16	0	6.87002	-1.16694	2.82e-05	0.000373228
ep456.comp59740_c0_seq1	0.3	0	6.86913	-1.16782	2.82e-05	0.000373228
ep456.comp54100_c0_seq1	0.5	0	6.86869	-1.16826	2.82e-05	0.000373228
ep456.comp45862_c0_seq2	1.27	0	6.8678	-1.16914	2.82e-05	0.000373228
ep456.comp57750_c0_seq5	0.62	0	6.86557	-1.17133	2.82e-05	0.000373228
ep456.comp54887_c0_seq8	0.7	0	6.86467	-1.17221	2.82e-05	0.000373228
ep456.comp58444_c1_seq30	2.13	0	6.86378	-1.17309	2.82e-05	0.000373228
ep456.comp43676_c0_seq1	1.61	0	6.86378	-1.17309	2.82e-05	0.000373228
ep456.comp131317_c0_seq1	1.35	0	6.86378	-1.17309	2.82e-05	0.000373228
ep456.comp129449_c0_seq1	1.26	0	6.86378	-1.17309	2.82e-05	0.000373228
ep456.comp44809_c0_seq1	1.22	0	6.86378	-1.17309	2.82e-05	0.000373228
ep456.comp25440_c0_seq1	1.04	0	6.86378	-1.17309	2.82e-05	0.000373228
ep456.comp30091_c0_seq1	0.98	0	6.86378	-1.17309	2.82e-05	0.000373228
ep456.comp54715_c0_seq28	0.84	0	6.86378	-1.17309	2.82e-05	0.000373228
ep123.comp48935_c0_seq3	0.4	0	6.86244	-1.17441	2.82e-05	0.000373228
ep456.comp57182_c0_seq1	0.38	0	6.86199	-1.17485	2.82e-05	0.000373228
ep456.comp60371_c0_seq3	0.23	0	6.86154	-1.17529	2.82e-05	0.000373228
ep456.comp59562_c0_seq31	0.54	0	6.8602	-1.17661	2.82e-05	0.000373228
ep456.comp56550_c0_seq5	0.79	0	6.85975	-1.17705	2.82e-05	0.000373228
ep456.comp56535_c0_seq1	0.4	0	6.85975	-1.17705	2.82e-05	0.000373228
ep456.comp25897_c0_seq1	2.15	0	6.85885	-1.17794	2.82e-05	0.000373228
ep456.comp55183_c0_seq1	0.9	0	6.85885	-1.17794	2.82e-05	0.000373228
CL1472Contig1	0.6	0	6.85706	-1.1797	2.82e-05	0.000373228
ep456.comp58419_c0_seq14	0.79	0	6.85481	-1.18191	2.82e-05	0.000373228
ep456.comp47282_c0_seq1	0.51	0	6.85391	-1.1828	2.82e-05	0.000373228
ep456.comp53614_c0_seq1	0.37	0	6.85121	-1.18546	2.82e-05	0.000373228
CL1Contig694	1.99	0	6.85031	-1.18635	2.82e-05	0.000373228
ep456.comp41801_c0_seq1	1.57	0	6.84895	-1.18768	2.82e-05	0.000373228
ep456.comp32910_c0_seq1	0.98	0	6.8476	-1.18901	2.82e-05	0.000373228
ep456.comp43332_c0_seq1	0.87	0	6.8476	-1.18901	2.82e-05	0.000373228
ep456.comp59751_c0_seq10	0.89	0	6.84715	-1.18946	2.82e-05	0.000373228
ep456.comp54186_c0_seq12	0.67	0	6.84715	-1.18946	2.82e-05	0.000373228
ep456.comp52067_c0_seq2	0.85	0	6.84534	-1.19124	2.82e-05	0.000373228
ep456.comp52809_c0_seq1	0.76	0	6.84534	-1.19124	2.82e-05	0.000373228
ep456.comp59668_c0_seq14	0.79	0	6.84352	-1.19302	2.82e-05	0.000373228
ep456.comp59858_c0_seq8	1.31	0	6.83944	-1.19704	2.82e-05	0.000373228
ep456.comp45308_c0_seq2	1.08	0	6.83716	-1.19928	3.57e-05	0.000454423
ep456.comp43516_c0_seq1	0.95	0	6.83716	-1.19928	3.57e-05	0.000454423
ep456.comp59224_c0_seq22	1.55	0	6.83671	-1.19973	3.57e-05	0.000454423
ep456.comp57428_c0_seq4	0.38	0	6.83671	-1.19973	3.57e-05	0.000454423
ep456.comp58950_c0_seq7	1.74	0	6.83625	-1.20018	3.57e-05	0.000454423
ep456.comp58849_c0_seq1	0.34	0	6.83625	-1.20018	3.57e-05	0.000454423
ep456.comp57827_c0_seq14	0.3	0	6.8358	-1.20063	3.57e-05	0.000454423
ep456.comp54338_c0_seq2	0.76	0	6.83534	-1.20107	3.57e-05	0.000454423
ep456.comp58030_c0_seq1	0.24	0	6.83489	-1.20152	3.57e-05	0.000454423
ep456.comp56815_c0_seq12	0.97	0	6.83352	-1.20287	3.57e-05	0.000454423
ep456.comp55279_c0_seq3	0.55	0	6.83306	-1.20332	3.57e-05	0.000454423
ep456.comp50826_c0_seq3	1.08	0	6.83078	-1.20557	3.57e-05	0.000454423
ep456.comp56071_c0_seq1	0.18	0	6.83032	-1.20602	3.57e-05	0.000454423
ep456.comp49136_c0_seq8	0.7	0	6.82894	-1.20737	3.57e-05	0.000454423
ep456.comp58962_c0_seq3	1.13	0	6.82619	-1.21008	3.57e-05	0.000454423
ep456.comp59359_c0_seq8	0.19	0	6.82482	-1.21143	3.57e-05	0.000454423
ep456.comp57621_c0_seq2	0.38	0	6.8239	-1.21234	3.57e-05	0.000454423
CL279Contig1	0.56	0	6.82206	-1.21415	3.57e-05	0.000454423
ep456.comp53841_c0_seq2	0.5	0	6.82206	-1.21415	3.57e-05	0.000454423
ep123.comp46252_c0_seq3	0.41	0	6.8216	-1.2146	3.57e-05	0.000454423
ep456.comp55810_c0_seq4	0.34	0	6.82114	-1.21505	3.57e-05	0.000454423
ep456.comp58872_c0_seq25	1.01	0	6.82068	-1.2155	3.57e-05	0.000454423
ep123.comp45049_c0_seq6	0.45	0	6.81884	-1.21732	3.57e-05	0.000454423
ep456.comp18928_c0_seq1	1.75	0	6.81837	-1.21777	3.57e-05	0.000454423
ep456.comp20243_c0_seq1	1.47	0	6.81837	-1.21777	3.57e-05	0.000454423
ep456.comp43271_c0_seq1	1.35	0	6.81837	-1.21777	3.57e-05	0.000454423
ep456.comp56502_c0_seq1	1.23	0	6.81837	-1.21777	3.57e-05	0.000454423
ep456.comp49638_c0_seq1	1.2	0	6.81837	-1.21777	3.57e-05	0.000454423
ep456.comp127165_c0_seq1	1.13	0	6.81837	-1.21777	3.57e-05	0.000454423
ep456.comp151427_c0_seq1	0.93	0	6.81837	-1.21777	3.57e-05	0.000454423
ep456.comp163169_c0_seq1	0.9	0	6.81837	-1.21777	3.57e-05	0.000454423
ep456.comp50844_c0_seq3	1.55	0	6.81607	-1.22004	3.57e-05	0.000454423
ep456.comp43332_c0_seq3	1.08	0	6.8156	-1.2205	3.57e-05	0.000454423
ep456.comp42883_c0_seq1	0.79	0	6.81422	-1.22186	3.57e-05	0.000454423
ep456.comp59243_c1_seq4	1.03	0	6.81375	-1.22232	3.57e-05	0.000454423
ep456.comp57608_c0_seq2	0.68	0	6.81283	-1.22323	3.57e-05	0.000454423
ep456.comp49914_c0_seq3	1.79	0	6.81237	-1.22369	3.57e-05	0.000454423
ep456.comp57701_c0_seq7	0.33	0	6.81098	-1.22506	3.57e-05	0.000454423
ep456.comp59424_c0_seq4	0.15	0	6.80958	-1.22643	3.57e-05	0.000454423
ep456.comp53657_c0_seq1	0.62	0	6.80819	-1.2278	3.57e-05	0.000454423
ep456.comp26737_c0_seq1	0.61	0	6.80773	-1.22825	3.57e-05	0.000454423
ep456.comp60109_c1_seq10	1.65	0	6.80726	-1.22871	3.57e-05	0.000454423
ep456.comp51883_c0_seq2	1.54	0	6.80726	-1.22871	3.57e-05	0.000454423
ep456.comp51227_c0_seq3	1.29	0	6.80726	-1.22871	3.57e-05	0.000454423
ep456.comp55338_c0_seq2	0.65	0	6.80633	-1.22963	3.57e-05	0.000454423
ep456.comp59161_c0_seq1	0.45	0	6.80447	-1.23146	3.57e-05	0.000454423
ep456.comp58739_c0_seq10	1.03	0	6.80307	-1.23283	3.57e-05	0.000454423
ep456.comp49488_c0_seq2	2.35	0	6.80167	-1.23421	3.57e-05	0.000454423
ep456.comp53573_c0_seq2	15.18	0.13	6.80097	2.72352	1.49e-12	1.98e-10
ep456.comp58294_c0_seq1	0.44	0	6.80074	-1.23513	3.57e-05	0.000454423
ep456.comp56713_c0_seq6	0.67	0	6.79887	-1.23697	3.57e-05	0.000454423
ep456.comp58102_c0_seq3	0.71	0	6.79793	-1.23789	3.57e-05	0.000454423
ep456.comp50425_c0_seq3	1.09	0	6.79747	-1.23835	3.57e-05	0.000454423
ep456.comp59337_c1_seq4	0.85	0	6.79747	-1.23835	3.57e-05	0.000454423
ep456.comp58148_c0_seq3	0.28	0	6.797	-1.23881	3.57e-05	0.000454423
ep456.comp42182_c0_seq2	1.31	0	6.79466	-1.24112	3.57e-05	0.000454423
ep456.comp54715_c0_seq14	0.43	0	6.79325	-1.2425	3.57e-05	0.000454423
ep456.comp57931_c0_seq9	0.6	0	6.79278	-1.24297	3.57e-05	0.000454423
ep456.comp56948_c0_seq3	0.8	0	6.79231	-1.24343	3.57e-05	0.000454423
ep123.comp48057_c1_seq3	0.65	0	6.79137	-1.24435	3.57e-05	0.000454423
ep123.comp47330_c0_seq5	0.36	0	6.7909	-1.24481	3.57e-05	0.000454423
ep456.comp57159_c0_seq19	0.61	0	6.78855	-1.24713	3.57e-05	0.000454423
ep456.comp50899_c0_seq2	0.62	0	6.78808	-1.24759	3.57e-05	0.000454423
ep123.comp45813_c0_seq5	0.38	0	6.78666	-1.24899	4.53e-05	0.000557554
ep456.comp37036_c0_seq1	1.07	0	6.7843	-1.25131	4.53e-05	0.000557554
ep456.comp59980_c1_seq9	1.16	0	6.78383	-1.25177	4.53e-05	0.000557554
ep456.comp55434_c0_seq2	1.48	0	6.78194	-1.25363	4.53e-05	0.000557554
ep456.comp58883_c1_seq12	1.06	0	6.77957	-1.25596	4.53e-05	0.000557554
ep456.comp58283_c0_seq4	0.27	0	6.77673	-1.25877	4.53e-05	0.000557554
ep456.comp58623_c0_seq2	1.19	0.01	6.77635	0.552843	2.1e-08	7.79e-07
ep456.comp55672_c0_seq11	0.46	0	6.77483	-1.26064	4.53e-05	0.000557554
ep456.comp56793_c0_seq3	0.74	0	6.77197	-1.26345	4.53e-05	0.000557554
ep456.comp21691_c0_seq1	2.6	0	6.77149	-1.26392	4.53e-05	0.000557554
ep456.comp28938_c0_seq1	2.02	0	6.77149	-1.26392	4.53e-05	0.000557554
ep456.comp124408_c0_seq1	1.8	0	6.77149	-1.26392	4.53e-05	0.000557554
ep456.comp107354_c0_seq1	1.7	0	6.77149	-1.26392	4.53e-05	0.000557554
ep456.comp47470_c0_seq1	1.69	0	6.77149	-1.26392	4.53e-05	0.000557554
ep456.comp116842_c0_seq1	1.12	0	6.77149	-1.26392	4.53e-05	0.000557554
ep456.comp44752_c1_seq1	0.94	0	6.77149	-1.26392	4.53e-05	0.000557554
ep456.comp33878_c0_seq1	0.82	0	6.77149	-1.26392	4.53e-05	0.000557554
ep456.comp46336_c0_seq1	0.81	0	6.77149	-1.26392	4.53e-05	0.000557554
ep456.comp27318_c0_seq1	1.31	0	6.77006	-1.26532	4.53e-05	0.000557554
ep456.comp52870_c0_seq2	0.67	0	6.76959	-1.26579	4.53e-05	0.000557554
ep456.comp48767_c0_seq2	1.31	0	6.76624	-1.26909	4.53e-05	0.000557554
ep456.comp58691_c0_seq10	0.35	0	6.76392	-0.930409	9.48e-06	0.000147721
CL29Contig6	0.64	0	6.76241	-1.27286	4.53e-05	0.000557554
CL2Contig89	0.64	0	6.76001	-1.27522	4.53e-05	0.000557554
ep456.comp56624_c0_seq1	0.24	0	6.75761	-1.27759	4.53e-05	0.000557554
ep456.comp60118_c0_seq5	0.22	0	6.75424	-1.2809	4.53e-05	0.000557554
ep456.comp58283_c0_seq34	0.41	0	6.74989	-1.28518	4.53e-05	0.000557554
ep456.comp52050_c0_seq3	0.78	0	6.74941	-1.28566	4.53e-05	0.000557554
ep456.comp50841_c0_seq1	0.51	0	6.74892	-1.28614	4.53e-05	0.000557554
ep456.comp49391_c0_seq1	0.81	0	6.74844	-1.28661	4.53e-05	0.000557554
CL937Contig2	0.83	0	6.74699	-1.28804	4.53e-05	0.000557554
ep456.comp58851_c0_seq9	0.64	0	6.7465	-1.28852	4.53e-05	0.000557554
ep456.comp46052_c0_seq1	5.7	0.04	6.74649	1.14323	5.45e-10	3.4e-08
ep456.comp47465_c0_seq1	0.6	0	6.74553	-1.28948	4.53e-05	0.000557554
ep456.comp48631_c0_seq4	0.66	0	6.74456	-1.29043	4.53e-05	0.000557554
ep456.comp57426_c0_seq19	0.42	0	6.74456	-1.29043	4.53e-05	0.000557554
ep456.comp58277_c0_seq6	0.49	0	6.74408	-1.29091	4.53e-05	0.000557554
ep456.comp53413_c0_seq2	0.59	0	6.74213	-1.29282	4.53e-05	0.000557554
ep456.comp58510_c0_seq4	0.24	0	6.74067	-1.29426	4.53e-05	0.000557554
ep456.comp55322_c0_seq9	0.57	0	6.73726	-1.29762	4.53e-05	0.000557554
ep456.comp45399_c0_seq1	1.46	0	6.73677	-1.2981	4.53e-05	0.000557554
ep456.comp60101_c0_seq24	0.72	0	6.73677	-1.2981	4.53e-05	0.000557554
ep456.comp58173_c0_seq8	0.47	0	6.7358	-1.29906	4.53e-05	0.000557554
ep456.comp59340_c0_seq3	0.5	0	6.73433	-1.3005	4.53e-05	0.000557554
ep456.comp60079_c1_seq18	0.44	0	6.73335	-1.30147	5.79e-05	0.00068373
ep456.comp58121_c2_seq27	0.43	0	6.73188	-1.30291	5.79e-05	0.00068373
ep456.comp51199_c0_seq2	1.6	0	6.73041	-1.30436	5.79e-05	0.00068373
ep456.comp58667_c0_seq5	1.41	0	6.72943	-1.30533	5.79e-05	0.00068373
ep456.comp53971_c0_seq2	0.63	0	6.72649	-1.30823	5.79e-05	0.00068373
ep456.comp48040_c0_seq1	0.76	0	6.72452	-1.31016	5.79e-05	0.00068373
ep456.comp51908_c0_seq3	0.93	0	6.72353	-1.31113	5.79e-05	0.00068373
ep456.comp108453_c0_seq1	2.13	0	6.72304	-1.31162	5.79e-05	0.00068373
ep456.comp46822_c0_seq1	1.64	0	6.72304	-1.31162	5.79e-05	0.00068373
CL1Contig46	1.6	0	6.72304	-1.31162	5.79e-05	0.00068373
ep456.comp122940_c0_seq1	1.55	0	6.72304	-1.31162	5.79e-05	0.00068373
ep456.comp100936_c0_seq1	1.38	0	6.72304	-1.31162	5.79e-05	0.00068373
ep456.comp156972_c0_seq1	1.15	0	6.72304	-1.31162	5.79e-05	0.00068373
ep456.comp59648_c0_seq23	1.14	0	6.72304	-1.31162	5.79e-05	0.00068373
ep456.comp47663_c0_seq1	0.89	0	6.72304	-1.31162	5.79e-05	0.00068373
CL617Contig2	0.86	0	6.72304	-1.31162	5.79e-05	0.00068373
ep456.comp178964_c0_seq1	0.82	0	6.72304	-1.31162	5.79e-05	0.00068373
ep456.comp56297_c0_seq5	0.8	0	6.72304	-1.31162	5.79e-05	0.00068373
ep456.comp55588_c0_seq1	0.8	0	6.72304	-1.31162	5.79e-05	0.00068373
ep456.comp30686_c0_seq1	0.76	0	6.72304	-1.31162	5.79e-05	0.00068373
[truncated: 16,491 more rows]
