# Supplementary material for: Integrated mRNA and microRNA transcriptome variations in the multi-tepal mutant provide insights into the floral patterning of the orchid Cymbidium goeringii
Source: BMC Genomics. 2017 May 11;18:367. doi: 10.1186/s12864-017-3756-9 (PMC5426072; doi:10.1186/s12864-017-3756-9)
Supplement: Supplementary file 5 — DEG-enrichment analysis by KEGG metabolic pathway classification. (XLS 619 kb) [file 12864_2017_3756_MOESM5_ESM.xls]

## Sheet: Sheet1
	Additional file 5. KEGG pathway of DEGs
#Term	Database	ID	Input number	Background number	unigene
RNA transport	KEGG PATHWAY	ko03013	122	318	ep123.comp49121_c1_seq3|ep123.comp49539_c0_seq4|ep456.comp57454_c0_seq7|ep456.comp57454_c0_seq5|ep123.comp46853_c0_seq8|ep456.comp57454_c0_seq3|ep456.comp57454_c0_seq1|CL102Contig3|ep456.comp39433_c0_seq1|ep123.comp38971_c0_seq3|ep123.comp38971_c0_seq2|ep123.comp38971_c0_seq1|ep123.comp44639_c0_seq3|ep123.comp44639_c0_seq1|ep456.comp58391_c0_seq1|ep456.comp53750_c0_seq7|ep456.comp58391_c0_seq4|ep…
Spliceosome	KEGG PATHWAY	ko03040	118	334	ep123.comp38896_c0_seq3|CL1Contig145|ep456.comp51385_c0_seq5|ep456.comp51385_c0_seq6|ep123.comp50356_c0_seq31|ep456.comp51385_c0_seq2|ep456.comp51385_c0_seq3|ep456.comp44621_c0_seq1|ep456.comp44564_c0_seq1|ep123.comp45558_c0_seq7|ep456.comp59304_c0_seq1|ep456.comp58128_c0_seq10|ep456.comp52050_c0_seq13|ep123.comp41738_c0_seq2|ep123.comp48146_c0_seq6|ep123.comp48146_c0_seq5|ep123.comp48146_c0_seq2…
Biosynthesis of amino acids	KEGG PATHWAY	ko01230	102	398	ep456.comp53295_c0_seq8|ep456.comp50129_c0_seq2|ep123.comp49424_c1_seq13|ep123.comp49424_c1_seq16|ep456.comp56548_c0_seq4|ep456.comp57611_c0_seq7|ep123.comp32270_c0_seq3|ep123.comp32270_c0_seq2|ep123.comp47954_c0_seq1|ep123.comp41762_c0_seq3|ep123.comp47954_c0_seq9|ep456.comp59729_c0_seq1|ep456.comp48787_c0_seq1|CL3161Contig1|ep123.comp49424_c1_seq26|ep123.comp49424_c1_seq25|ep456.comp50179_c0_se…
Starch and sucrose metabolism	KEGG PATHWAY	ko00500	98	252	ep123.comp46208_c0_seq1|ep123.comp49607_c1_seq20|CL10312Contig1|ep123.comp46184_c0_seq1|ep123.comp49724_c0_seq17|ep123.comp46302_c0_seq2|ep123.comp46302_c0_seq3|ep456.comp58743_c0_seq1|CL2693Contig1|CL2985Contig1|ep123.comp47475_c0_seq7|ep123.comp44831_c0_seq1|ep123.comp49607_c1_seq19|ep456.comp59720_c0_seq20|ep456.comp58368_c0_seq7|ep123.comp50204_c0_seq1|ep123.comp50204_c0_seq4|ep123.comp48080_…
Protein processing in endoplasmic reticulum	KEGG PATHWAY	ko04141	95	315	ep123.comp45331_c0_seq1|CL10089Contig1|ep123.comp45558_c0_seq7|CL1321Contig1|ep123.comp40372_c1_seq1|ep123.comp46766_c1_seq11|ep123.comp46050_c0_seq1|CL7054Contig1|ep123.comp36229_c0_seq1|ep456.comp58525_c0_seq10|ep456.comp60212_c0_seq1|ep456.comp60212_c0_seq3|ep123.comp44602_c0_seq6|ep456.comp60212_c0_seq5|ep456.comp60212_c0_seq6|ep123.comp48884_c0_seq6|ep123.comp33709_c0_seq1|ep456.comp59664_c0…
mRNA surveillance pathway	KEGG PATHWAY	ko03015	92	261	ep123.comp50468_c1_seq4|ep123.comp49539_c0_seq4|ep456.comp57064_c0_seq1|CL102Contig3|ep123.comp38971_c0_seq3|ep123.comp38971_c0_seq2|ep123.comp38971_c0_seq1|ep456.comp59033_c0_seq4|ep456.comp57434_c0_seq1|ep456.comp58391_c0_seq1|ep456.comp57434_c0_seq2|ep456.comp58391_c0_seq4|ep123.comp48146_c0_seq6|ep123.comp48146_c0_seq5|ep123.comp48146_c0_seq2|ep123.comp48146_c0_seq3|ep456.comp55705_c0_seq4|ep…
RNA degradation	KEGG PATHWAY	ko03018	89	280	ep456.comp59025_c0_seq1|ep456.comp53295_c0_seq8|ep456.comp44564_c0_seq1|ep123.comp49764_c0_seq17|ep456.comp58391_c0_seq1|ep456.comp58391_c0_seq4|ep123.comp34418_c0_seq1|ep123.comp46609_c0_seq2|ep123.comp49327_c0_seq3|CL996Contig1|ep456.comp241355_c0_seq1|ep456.comp221075_c0_seq1|ep123.comp48770_c0_seq5|ep123.comp48770_c0_seq1|ep456.comp323140_c0_seq1|ep123.comp47093_c0_seq1|ep456.comp57616_c0_seq…
Purine metabolism	KEGG PATHWAY	ko00230	88	310	ep456.comp60101_c0_seq36|ep123.comp38648_c0_seq2|ep456.comp58342_c0_seq7|ep456.comp57384_c0_seq1|ep123.comp48827_c0_seq2|ep123.comp48827_c0_seq4|ep456.comp51158_c0_seq1|ep456.comp54701_c0_seq1|ep456.comp53870_c0_seq2|ep456.comp48574_c0_seq2|ep123.comp45239_c0_seq3|ep456.comp60065_c0_seq1|ep456.comp60065_c0_seq2|ep456.comp60065_c0_seq8|ep123.comp41476_c0_seq2|ep456.comp59519_c0_seq6|ep123.comp4982…
Pyrimidine metabolism	KEGG PATHWAY	ko00240	75	258	ep456.comp56596_c0_seq3|ep456.comp56062_c0_seq2|ep456.comp60101_c0_seq38|ep456.comp60092_c0_seq24|ep123.comp38648_c0_seq2|ep456.comp53240_c0_seq5|CL21Contig4|ep123.comp47823_c0_seq3|ep456.comp58342_c0_seq7|ep123.comp46004_c0_seq1|ep456.comp55647_c0_seq4|ep123.comp43834_c0_seq3|ep123.comp43834_c0_seq2|ep123.comp43834_c0_seq5|ep456.comp60065_c0_seq1|ep456.comp57384_c0_seq1|CL8687Contig1|ep123.comp4…
Carbon metabolism	KEGG PATHWAY	ko01200	75	310	ep456.comp57790_c0_seq6|CL2709Contig1|ep456.comp53295_c0_seq8|ep456.comp54155_c0_seq1|ep456.comp57395_c2_seq5|ep123.comp124124_c0_seq1|ep123.comp45042_c0_seq1|ep123.comp41762_c0_seq3|CL8631Contig1|ep123.comp32658_c0_seq1|ep456.comp49788_c0_seq1|ep123.comp35726_c0_seq1|ep123.comp32270_c0_seq3|ep123.comp32270_c0_seq2|ep123.comp49144_c0_seq3|ep123.comp40105_c1_seq2|ep123.comp16625_c0_seq1|ep123.comp…
Amino sugar and nucleotide sugar metabolism	KEGG PATHWAY	ko00520	74	188	CL2709Contig1|ep123.comp45498_c1_seq2|ep123.comp50204_c0_seq4|ep456.comp56282_c0_seq2|ep123.comp49598_c1_seq11|ep123.comp49598_c1_seq10|ep123.comp50424_c1_seq1|ep123.comp47561_c0_seq7|ep123.comp48579_c0_seq1|ep123.comp48579_c0_seq2|ep123.comp48579_c0_seq3|ep123.comp48579_c0_seq4|ep123.comp48579_c0_seq5|ep456.comp59810_c1_seq27|CL2Contig58|ep456.comp53553_c0_seq1|ep123.comp43778_c0_seq1|ep123.comp…
Ribosome	KEGG PATHWAY	ko03010	71	338	ep456.comp51936_c0_seq2|ep456.comp55620_c0_seq5|ep456.comp41446_c0_seq1|ep456.comp52035_c0_seq2|ep456.comp52035_c0_seq1|ep123.comp29381_c0_seq1|ep456.comp54127_c0_seq1|ep456.comp49840_c0_seq1|ep456.comp55234_c0_seq3|ep456.comp53370_c0_seq3|ep123.comp49953_c0_seq16|ep123.comp37171_c0_seq1|ep123.comp45964_c0_seq2|ep456.comp51043_c0_seq1|ep456.comp52463_c0_seq2|ep456.comp49143_c0_seq1|ep456.comp4405…
Plant hormone signal transduction	KEGG PATHWAY	ko04075	70	256	ep123.comp49159_c0_seq4|ep456.comp59323_c0_seq7|ep123.comp49159_c0_seq3|ep456.comp49558_c0_seq1|ep456.comp52229_c0_seq1|ep456.comp50164_c0_seq2|ep123.comp50303_c0_seq1|ep456.comp56727_c0_seq1|ep456.comp53949_c0_seq1|ep456.comp52604_c0_seq2|ep123.comp47627_c0_seq3|ep123.comp44079_c0_seq1|ep123.comp44079_c0_seq2|ep456.comp56550_c0_seq5|ep456.comp40606_c0_seq1|ep456.comp56550_c0_seq7|ep456.comp33632…
Endocytosis	KEGG PATHWAY	ko04144	69	160	ep123.comp45605_c0_seq1|ep456.comp53520_c0_seq2|ep456.comp53520_c0_seq1|ep123.comp45605_c0_seq6|ep456.comp48680_c0_seq2|ep456.comp58848_c2_seq11|ep456.comp53236_c0_seq8|ep456.comp52386_c1_seq3|ep123.comp47905_c0_seq2|ep123.comp48647_c0_seq2|ep123.comp45558_c0_seq7|ep123.comp48130_c1_seq1|ep123.comp42207_c0_seq2|ep123.comp42207_c0_seq1|ep456.comp52419_c0_seq1|ep456.comp52419_c0_seq3|ep456.comp5241…
Huntington's disease	KEGG PATHWAY	ko05016	67	221	ep456.comp56596_c0_seq3|ep123.comp41372_c0_seq2|ep456.comp52802_c0_seq2|ep123.comp38648_c0_seq2|ep123.comp44848_c0_seq5|ep123.comp32453_c0_seq2|CL8307Contig1|ep123.comp50386_c2_seq2|ep456.comp35462_c0_seq2|ep123.comp49770_c0_seq13|CL8260Contig1|ep456.comp55609_c0_seq10|ep123.comp42207_c0_seq2|ep123.comp36530_c0_seq1|ep123.comp45398_c3_seq1|ep456.comp244823_c0_seq1|ep123.comp48015_c0_seq7|ep123.co…
Epstein-Barr virus infection	KEGG PATHWAY	ko05169	66	254	ep456.comp56596_c0_seq3|ep456.comp60101_c0_seq36|ep456.comp59700_c0_seq4|ep123.comp38648_c0_seq2|ep123.comp47437_c0_seq3|CL21Contig4|ep123.comp47846_c0_seq1|ep123.comp47846_c0_seq6|ep456.comp35462_c0_seq2|ep123.comp42114_c0_seq1|ep456.comp51683_c0_seq1|ep456.comp55609_c0_seq10|ep123.comp48519_c0_seq2|ep123.comp36200_c0_seq1|ep456.comp58342_c0_seq10|ep456.comp59164_c0_seq2|ep456.comp44451_c0_seq2|…
Ubiquitin mediated proteolysis	KEGG PATHWAY	ko04120	61	240	ep123.comp45331_c0_seq1|ep456.comp58726_c0_seq13|ep456.comp51165_c0_seq2|ep123.comp49121_c1_seq3|ep123.comp48389_c0_seq2|ep123.comp48389_c0_seq1|ep456.comp54119_c0_seq2|ep123.comp46570_c0_seq2|ep123.comp45734_c0_seq2|ep456.comp50987_c0_seq2|ep456.comp55931_c0_seq2|ep456.comp56625_c0_seq5|ep123.comp49254_c3_seq24|ep123.comp49748_c1_seq1|ep456.comp58251_c0_seq9|ep123.comp47305_c0_seq3|ep123.comp380…
Ribosome biogenesis in eukaryotes	KEGG PATHWAY	ko03008	60	234	ep123.comp28494_c2_seq2|ep456.comp39558_c0_seq1|ep456.comp58868_c0_seq2|ep123.comp47846_c0_seq1|ep123.comp47846_c0_seq6|ep123.comp41544_c0_seq2|ep123.comp41544_c0_seq1|ep456.comp56570_c0_seq5|ep456.comp58581_c0_seq19|ep456.comp57490_c0_seq1|ep123.comp48218_c0_seq1|ep123.comp47576_c0_seq1|ep456.comp44451_c0_seq2|ep123.comp40897_c0_seq6|CL1Contig792|ep123.comp47576_c0_seq10|ep456.comp60344_c0_seq13…
Glycolysis / Gluconeogenesis	KEGG PATHWAY	ko00010	59	206	CL2709Contig1|ep456.comp53295_c0_seq8|CL347Contig1|ep123.comp124124_c0_seq1|ep456.comp57874_c0_seq1|ep123.comp38487_c0_seq2|ep456.comp59694_c1_seq23|ep123.comp41411_c0_seq1|ep123.comp47008_c0_seq19|ep123.comp50194_c0_seq47|ep123.comp32270_c0_seq2|ep456.comp59694_c1_seq28|ep456.comp55857_c1_seq1|ep123.comp16625_c0_seq1|ep123.comp47008_c0_seq20|ep123.comp46746_c0_seq4|ep123.comp46110_c0_seq2|ep123.…
Cell cycle	KEGG PATHWAY	ko04110	59	226	ep456.comp60369_c0_seq40|ep456.comp29353_c0_seq1|ep456.comp211945_c0_seq1|ep456.comp51584_c0_seq1|ep456.comp56625_c0_seq5|ep123.comp47326_c0_seq2|ep456.comp60369_c0_seq49|CL191Contig2|ep123.comp46254_c0_seq4|CL8206Contig1|ep123.comp42114_c0_seq1|ep123.comp47885_c0_seq3|CL597Contig1|ep456.comp55609_c0_seq10|ep123.comp49393_c0_seq1|ep123.comp42181_c0_seq2|ep456.comp59551_c1_seq4|ep456.comp58829_c0_…
Phenylpropanoid biosynthesis	KEGG PATHWAY	ko00940	58	103	ep123.comp148121_c0_seq1|ep456.comp58562_c0_seq3|ep456.comp45384_c0_seq1|ep456.comp43005_c0_seq2|ep456.comp59720_c0_seq20|ep123.comp26825_c0_seq1|ep456.comp40504_c0_seq1|ep123.comp46950_c0_seq4|ep123.comp40547_c0_seq1|ep456.comp58642_c0_seq11|ep456.comp36815_c0_seq1|CL10675Contig1|ep456.comp52038_c1_seq1|ep123.comp47771_c0_seq2|ep456.comp59544_c0_seq7|ep123.comp48080_c0_seq4|ep456.comp58642_c0_se…
Oocyte meiosis	KEGG PATHWAY	ko04114	53	194	ep456.comp57021_c0_seq6|ep456.comp60369_c0_seq40|ep456.comp51584_c0_seq1|ep456.comp56625_c0_seq5|ep123.comp47326_c0_seq2|ep456.comp57021_c0_seq9|CL191Contig2|ep456.comp41338_c0_seq1|ep123.comp46254_c0_seq4|ep123.comp42114_c0_seq1|CL597Contig1|ep456.comp34518_c0_seq1|ep456.comp34518_c0_seq2|ep123.comp42181_c0_seq2|ep123.comp46785_c0_seq6|ep456.comp57545_c1_seq3|ep456.comp51082_c0_seq1|ep456.comp50…
Alzheimer's disease	KEGG PATHWAY	ko05010	52	185	ep456.comp57021_c0_seq6|ep456.comp52802_c0_seq2|ep456.comp58956_c0_seq11|ep456.comp59652_c0_seq6|ep123.comp32453_c0_seq2|ep123.comp50386_c2_seq2|ep456.comp57021_c0_seq9|ep456.comp41338_c0_seq1|ep123.comp36530_c0_seq1|ep123.comp45398_c3_seq1|ep456.comp244823_c0_seq1|ep123.comp50186_c2_seq2|ep123.comp49770_c0_seq21|ep456.comp57210_c0_seq11|ep123.comp50386_c0_seq1|ep456.comp51082_c0_seq1|ep123.comp4…
Oxidative phosphorylation	KEGG PATHWAY	ko00190	52	237	ep456.comp60190_c0_seq1|ep456.comp44343_c0_seq1|ep123.comp32453_c0_seq2|ep456.comp55999_c0_seq1|ep123.comp50386_c2_seq2|CL221Contig1|CL8266Contig1|ep123.comp44378_c0_seq2|ep123.comp45398_c3_seq1|ep456.comp244823_c0_seq1|ep123.comp50386_c0_seq1|CL8260Contig1|ep123.comp50186_c2_seq2|ep123.comp49770_c0_seq21|ep123.comp38238_c0_seq1|CL322Contig1|ep123.comp36530_c0_seq1|ep456.comp60354_c0_seq21|ep456.…
Fanconi anemia pathway	KEGG PATHWAY	ko03460	51	159	ep456.comp48438_c0_seq1|ep123.comp50319_c0_seq2|ep456.comp56758_c0_seq3|ep456.comp211945_c0_seq1|ep123.comp49774_c0_seq27|ep456.comp56698_c0_seq7|ep456.comp56979_c0_seq1|ep456.comp58887_c0_seq2|ep456.comp53847_c0_seq1|ep123.comp49817_c0_seq12|ep123.comp49254_c3_seq24|ep123.comp45887_c0_seq2|ep456.comp47311_c0_seq1|ep123.comp44028_c0_seq2|ep123.comp48493_c0_seq2|ep123.comp48493_c0_seq5|ep123.comp4…
Plant-pathogen interaction	KEGG PATHWAY	ko04626	51	207	ep123.comp37711_c0_seq1|ep456.comp54693_c0_seq2|ep456.comp54693_c0_seq1|ep456.comp41338_c0_seq1|ep123.comp47462_c0_seq1|ep456.comp56591_c0_seq2|ep123.comp47462_c0_seq3|ep456.comp56840_c0_seq4|ep123.comp44079_c0_seq1|ep456.comp58965_c1_seq2|ep456.comp59911_c0_seq6|ep123.comp37947_c0_seq2|ep456.comp59937_c0_seq36|ep123.comp110554_c0_seq1|ep456.comp51082_c0_seq1|ep123.comp49629_c0_seq22|ep123.comp49…
Homologous recombination	KEGG PATHWAY	ko03440	50	148	ep456.comp48438_c0_seq1|ep123.comp50132_c0_seq13|ep456.comp57965_c0_seq1|ep456.comp56071_c0_seq1|CL204Contig2|ep123.comp49774_c0_seq27|ep456.comp56698_c0_seq7|ep456.comp60065_c0_seq1|ep456.comp60065_c0_seq2|ep123.comp44028_c0_seq2|ep123.comp48493_c0_seq2|ep456.comp55661_c0_seq3|ep123.comp50132_c0_seq8|ep456.comp56327_c0_seq1|ep123.comp50132_c0_seq7|ep456.comp56327_c0_seq2|ep123.comp47741_c0_seq21…
Cell cycle - yeast	KEGG PATHWAY	ko04111	50	163	ep456.comp60369_c0_seq40|ep123.comp48686_c0_seq1|ep456.comp51584_c0_seq1|ep456.comp56625_c0_seq5|ep123.comp47326_c0_seq2|ep456.comp60369_c0_seq49|ep123.comp94532_c0_seq1|CL597Contig1|ep123.comp49393_c0_seq1|ep123.comp42181_c0_seq2|ep456.comp59551_c1_seq4|ep456.comp58829_c0_seq3|ep123.comp38042_c0_seq3|ep456.comp57545_c1_seq3|ep456.comp58829_c0_seq5|ep123.comp44854_c0_seq2|CL7054Contig1|ep123.comp…
Viral carcinogenesis	KEGG PATHWAY	ko05203	50	224	CL763Contig1|ep123.comp45406_c0_seq1|ep456.comp59700_c0_seq4|ep456.comp39853_c0_seq1|ep123.comp49182_c0_seq22|ep123.comp44747_c0_seq8|ep123.comp42114_c0_seq1|ep456.comp55884_c0_seq3|ep123.comp47885_c0_seq3|ep456.comp55609_c0_seq10|ep456.comp42883_c0_seq1|ep456.comp50219_c0_seq1|ep123.comp45406_c0_seq2|ep456.comp57149_c0_seq1|ep123.comp46778_c0_seq1|ep123.comp42065_c0_seq2|ep456.comp55884_c0_seq17…
N-Glycan biosynthesis	KEGG PATHWAY	ko00510	49	122	ep123.comp49524_c0_seq11|ep456.comp57931_c0_seq13|ep456.comp58845_c0_seq40|ep456.comp58845_c0_seq23|ep456.comp51267_c0_seq3|ep123.comp49583_c0_seq3|ep123.comp50209_c0_seq3|ep123.comp47664_c0_seq2|ep123.comp48261_c0_seq3|ep456.comp57931_c0_seq7|ep123.comp50209_c0_seq19|ep456.comp57931_c0_seq5|ep456.comp60380_c1_seq27|CL425Contig1|ep456.comp58845_c0_seq4|ep123.comp49524_c0_seq4|ep456.comp59815_c1_s…
HTLV-I infection	KEGG PATHWAY	ko05166	48	191	ep456.comp57021_c0_seq6|ep456.comp29353_c0_seq1|ep123.comp44848_c0_seq5|ep456.comp211945_c0_seq1|ep456.comp51584_c0_seq1|ep123.comp47846_c0_seq1|ep123.comp47846_c0_seq6|ep123.comp47326_c0_seq2|ep456.comp57021_c0_seq9|ep456.comp33750_c0_seq1|ep456.comp56625_c0_seq5|ep456.comp60065_c0_seq1|ep456.comp57384_c0_seq1|ep456.comp59361_c0_seq3|ep123.comp40372_c1_seq1|ep123.comp46785_c0_seq6|CL6304Contig1|…
Lysosome	KEGG PATHWAY	ko04142	46	128	ep123.comp49781_c0_seq23|ep123.comp27274_c0_seq1|ep123.comp46695_c0_seq1|ep123.comp49781_c0_seq20|ep456.comp57956_c0_seq2|ep456.comp48012_c0_seq1|ep456.comp54629_c0_seq1|ep123.comp49781_c0_seq43|ep456.comp50294_c0_seq1|ep123.comp40119_c0_seq1|ep456.comp50294_c0_seq3|ep456.comp50832_c0_seq2|ep123.comp46236_c0_seq3|ep123.comp43088_c0_seq2|ep123.comp46030_c0_seq1|ep456.comp57905_c2_seq25|ep456.comp3…
Meiosis - yeast	KEGG PATHWAY	ko04113	46	155	ep123.comp48777_c1_seq12|ep123.comp48777_c1_seq15|ep123.comp48777_c1_seq14|ep456.comp51584_c0_seq1|ep456.comp56625_c0_seq5|ep123.comp47326_c0_seq2|ep456.comp60369_c0_seq49|CL597Contig1|ep456.comp34518_c0_seq1|ep456.comp34518_c0_seq2|ep123.comp42181_c0_seq2|ep456.comp59551_c1_seq4|ep456.comp58829_c0_seq3|ep123.comp46785_c0_seq6|ep456.comp57545_c1_seq3|ep456.comp58829_c0_seq5|ep123.comp44854_c0_seq…
Glycerophospholipid metabolism	KEGG PATHWAY	ko00564	46	159	ep123.comp49246_c0_seq6|ep456.comp59678_c0_seq19|ep123.comp49246_c0_seq2|ep456.comp56698_c0_seq1|ep123.comp49869_c0_seq1|ep456.comp54629_c0_seq1|ep456.comp42896_c0_seq1|ep123.comp43860_c0_seq2|ep123.comp46838_c0_seq3|ep123.comp43863_c0_seq2|ep123.comp46838_c0_seq4|ep123.comp33872_c0_seq1|ep123.comp33872_c0_seq2|ep123.comp35910_c0_seq3|ep456.comp53180_c0_seq3|ep123.comp44925_c0_seq1|ep456.comp5948…
Phosphatidylinositol signaling system	KEGG PATHWAY	ko04070	44	128	ep123.comp49869_c0_seq1|ep123.comp49698_c0_seq21|ep456.comp57598_c0_seq3|ep123.comp48109_c0_seq3|ep123.comp37029_c1_seq1|ep456.comp41338_c0_seq1|ep123.comp46919_c0_seq2|ep123.comp46919_c0_seq3|ep123.comp46919_c0_seq4|ep123.comp46919_c0_seq5|ep123.comp35910_c0_seq3|ep123.comp43125_c0_seq1|ep123.comp50397_c0_seq1|ep456.comp213965_c0_seq1|ep456.comp51082_c0_seq1|ep123.comp49714_c0_seq2|ep123.comp496…
Herpes simplex infection	KEGG PATHWAY	ko05168	44	146	ep456.comp52802_c0_seq2|ep123.comp39604_c0_seq2|ep456.comp54241_c1_seq3|ep456.comp45339_c0_seq4|CL8307Contig1|ep123.comp43318_c0_seq1|ep123.comp43844_c0_seq5|ep123.comp44377_c0_seq1|ep123.comp42114_c0_seq1|ep123.comp45562_c0_seq5|ep456.comp34518_c0_seq1|ep123.comp38277_c0_seq1|ep456.comp57715_c0_seq5|ep123.comp48866_c0_seq1|ep456.comp34518_c0_seq2|ep456.comp44451_c0_seq2|ep456.comp57715_c0_seq3|C…
Mismatch repair	KEGG PATHWAY	ko03430	43	112	ep456.comp57161_c0_seq2|CL10627Contig1|ep123.comp49892_c0_seq15|ep456.comp58886_c0_seq3|ep456.comp56698_c0_seq7|ep456.comp58886_c0_seq1|ep456.comp60001_c0_seq25|ep456.comp60396_c0_seq51|ep456.comp47311_c0_seq1|ep456.comp58886_c0_seq11|ep123.comp48493_c0_seq2|ep123.comp48493_c0_seq5|ep456.comp59286_c0_seq4|CL4419Contig1|ep456.comp60001_c0_seq9|ep456.comp60065_c0_seq2|ep123.comp47741_c0_seq21|ep456…
Insulin signaling pathway	KEGG PATHWAY	ko04910	43	133	CL2709Contig1|ep456.comp51774_c0_seq1|ep456.comp41338_c0_seq1|ep456.comp44416_c0_seq1|ep123.comp49629_c0_seq9|ep456.comp34518_c0_seq1|ep123.comp49629_c0_seq5|ep456.comp34518_c0_seq2|ep123.comp49629_c0_seq3|ep123.comp49629_c0_seq2|ep123.comp49629_c0_seq1|ep456.comp57062_c1_seq8|ep123.comp37814_c2_seq1|ep456.comp51082_c0_seq1|ep123.comp42065_c0_seq2|CL8545Contig1|ep123.comp49629_c0_seq22|ep123.comp…
Nucleotide excision repair	KEGG PATHWAY	ko03420	43	155	ep123.comp48389_c0_seq2|ep123.comp49892_c0_seq15|ep123.comp49817_c0_seq12|ep456.comp56698_c0_seq7|ep123.comp49892_c0_seq11|ep456.comp60001_c0_seq25|ep456.comp55884_c0_seq3|ep456.comp60065_c0_seq1|ep456.comp57384_c0_seq1|ep456.comp60396_c0_seq51|ep456.comp47311_c0_seq1|ep123.comp48493_c0_seq2|ep123.comp48493_c0_seq5|CL7054Contig1|ep456.comp60001_c0_seq9|ep456.comp60065_c0_seq2|ep123.comp47741_c0_s…
Parkinson's disease	KEGG PATHWAY	ko05012	43	188	ep456.comp52802_c0_seq2|ep456.comp44343_c0_seq1|ep123.comp44848_c0_seq5|ep123.comp32453_c0_seq2|ep123.comp50386_c2_seq2|CL221Contig1|ep123.comp36530_c0_seq1|ep123.comp45398_c3_seq1|ep456.comp244823_c0_seq1|ep123.comp50386_c0_seq1|ep123.comp50186_c2_seq2|CL6304Contig1|ep123.comp49770_c0_seq21|CL322Contig1|ep456.comp60354_c0_seq21|ep456.comp59684_c2_seq17|ep123.comp49885_c0_seq8|ep123.comp45398_c2_…
Glycosylphosphatidylinositol(GPI)-anchor biosynthesis	KEGG PATHWAY	ko00563	41	106	ep456.comp58763_c2_seq9|ep123.comp45392_c1_seq1|ep123.comp45392_c1_seq4|ep123.comp46847_c0_seq1|ep456.comp54796_c1_seq5|ep456.comp54796_c1_seq6|ep123.comp37624_c0_seq2|ep456.comp45388_c0_seq2|ep123.comp49438_c0_seq1|ep123.comp49363_c0_seq4|ep456.comp57379_c0_seq1|ep123.comp50256_c0_seq10|ep123.comp49363_c0_seq9|ep456.comp60101_c0_seq4|ep456.comp58763_c2_seq10|ep123.comp43861_c0_seq6|ep456.comp563…
Peroxisome	KEGG PATHWAY	ko04146	40	129	ep456.comp54155_c0_seq1|ep456.comp54178_c2_seq1|ep123.comp47736_c0_seq19|CL1710Contig1|ep456.comp21617_c0_seq2|ep123.comp47736_c0_seq17|ep123.comp49144_c0_seq3|ep456.comp51465_c0_seq2|ep456.comp58410_c0_seq4|ep456.comp44813_c0_seq1|ep456.comp55288_c0_seq3|ep123.comp24721_c0_seq1|CL8651Contig1|CL7974Contig1|ep456.comp56201_c0_seq1|ep123.comp47736_c0_seq3|ep456.comp54992_c0_seq2|ep123.comp35673_c0_…
Arginine and proline metabolism	KEGG PATHWAY	ko00330	40	163	ep123.comp47519_c0_seq3|ep456.comp54811_c0_seq1|ep456.comp57953_c0_seq2|ep123.comp46855_c0_seq6|ep456.comp55470_c0_seq1|ep456.comp57526_c0_seq4|ep456.comp57526_c0_seq1|ep456.comp57526_c0_seq3|ep456.comp60174_c0_seq44|ep123.comp48074_c0_seq3|CL52Contig6|ep456.comp50113_c0_seq3|ep456.comp57611_c0_seq7|CL8477Contig1|ep123.comp47203_c0_seq1|ep123.comp50209_c0_seq21|ep123.comp46675_c0_seq1|ep123.comp4…
Various types of N-glycan biosynthesis	KEGG PATHWAY	ko00513	38	95	ep123.comp49524_c0_seq11|CL425Contig1|ep456.comp58845_c0_seq40|ep456.comp58845_c0_seq23|ep123.comp38626_c0_seq2|ep123.comp49583_c0_seq3|ep123.comp50209_c0_seq3|ep123.comp47664_c0_seq2|ep123.comp48261_c0_seq3|ep123.comp50209_c0_seq19|ep456.comp57931_c0_seq13|ep456.comp58845_c0_seq4|ep123.comp49524_c0_seq4|ep456.comp59815_c1_seq9|ep456.comp57677_c0_seq2|ep123.comp48884_c0_seq6|ep123.comp46099_c0_se…
DNA replication	KEGG PATHWAY	ko03030	38	118	ep123.comp49892_c0_seq15|ep456.comp56698_c0_seq7|ep123.comp49892_c0_seq11|ep456.comp60001_c0_seq25|ep456.comp57384_c0_seq1|ep456.comp60396_c0_seq51|ep456.comp59551_c1_seq4|ep456.comp47311_c0_seq1|ep123.comp48493_c0_seq2|ep123.comp48493_c0_seq5|ep456.comp50473_c0_seq2|ep123.comp48493_c0_seq8|ep456.comp60001_c0_seq9|ep456.comp60065_c0_seq2|ep123.comp47741_c0_seq21|CL160Contig2|ep123.comp50552_c0_se…
MicroRNAs in cancer	KEGG PATHWAY	ko05206	37	110	ep123.comp49186_c0_seq1|ep123.comp47957_c0_seq1|ep123.comp191116_c0_seq1|ep123.comp49121_c1_seq3|ep123.comp47108_c0_seq3|ep456.comp55109_c0_seq2|ep456.comp29353_c0_seq1|ep123.comp49231_c0_seq9|ep456.comp58327_c0_seq4|ep456.comp58327_c0_seq2|ep123.comp49128_c0_seq6|ep123.comp45647_c0_seq1|ep456.comp55846_c0_seq1|ep123.comp37814_c2_seq1|ep456.comp58882_c0_seq2|ep456.comp58218_c0_seq29|ep123.comp492…
PI3K-Akt signaling pathway	KEGG PATHWAY	ko04151	37	130	CL763Contig1|ep456.comp44416_c0_seq1|ep456.comp59937_c0_seq36|ep456.comp42883_c0_seq1|ep456.comp57062_c1_seq8|ep123.comp37814_c2_seq1|ep123.comp43215_c1_seq3|ep123.comp42065_c0_seq2|ep123.comp43215_c1_seq4|ep456.comp29671_c0_seq1|ep123.comp19006_c0_seq2|ep456.comp59937_c0_seq5|ep456.comp58094_c0_seq3|ep123.comp49128_c0_seq6|ep456.comp59937_c0_seq1|CL3074Contig1|ep456.comp57525_c3_seq1|ep123.comp4…
Metabolism of xenobiotics by cytochrome P450	KEGG PATHWAY	ko00980	36	74	ep123.comp38114_c0_seq2|CL8716Contig1|CL347Contig1|ep456.comp48913_c0_seq2|ep456.comp53306_c0_seq1|ep456.comp59810_c1_seq22|ep456.comp51370_c0_seq1|ep456.comp51370_c0_seq2|ep123.comp50194_c0_seq47|ep456.comp55857_c1_seq1|ep123.comp46110_c0_seq2|ep123.comp50194_c0_seq18|ep123.comp49228_c0_seq4|ep456.comp59810_c1_seq16|ep123.comp50420_c0_seq5|ep123.comp50194_c0_seq3|ep123.comp49667_c0_seq2|ep123.co…
Inositol phosphate metabolism	KEGG PATHWAY	ko00562	36	112	ep123.comp49698_c0_seq21|ep456.comp57598_c0_seq3|ep123.comp48109_c0_seq3|ep123.comp37029_c1_seq1|ep123.comp46919_c0_seq2|ep123.comp46919_c0_seq3|ep123.comp46919_c0_seq4|ep123.comp46919_c0_seq5|ep456.comp41269_c0_seq1|ep456.comp54797_c0_seq1|ep123.comp35910_c0_seq3|ep123.comp43125_c0_seq1|ep123.comp50397_c0_seq1|ep456.comp213965_c0_seq1|ep123.comp45182_c0_seq2|ep123.comp49714_c0_seq2|ep123.comp336…
Tuberculosis	KEGG PATHWAY	ko05152	35	75	ep456.comp57021_c0_seq6|ep123.comp41972_c0_seq3|ep456.comp57021_c0_seq9|ep456.comp55899_c0_seq1|ep456.comp41338_c0_seq1|ep123.comp44406_c0_seq4|ep456.comp52592_c1_seq1|ep123.comp47727_c0_seq1|ep456.comp4382_c0_seq1|ep456.comp59146_c1_seq2|ep456.comp54357_c0_seq3|ep456.comp44794_c0_seq2|ep456.comp55684_c0_seq1|ep456.comp55630_c0_seq2|ep456.comp51082_c0_seq1|ep123.comp42065_c0_seq2|ep123.comp49629_…
Pathways in cancer	KEGG PATHWAY	ko05200	34	107	CL763Contig1|ep456.comp52802_c0_seq2|ep123.comp49897_c0_seq1|ep123.comp42114_c0_seq1|ep456.comp59937_c0_seq36|ep456.comp29353_c0_seq1|ep456.comp55609_c0_seq10|ep456.comp42883_c0_seq1|ep123.comp49128_c0_seq6|ep456.comp55661_c0_seq3|ep456.comp59286_c0_seq4|CL4419Contig1|ep123.comp42065_c0_seq2|ep123.comp19006_c0_seq2|ep456.comp59937_c0_seq5|ep456.comp59937_c0_seq1|CL3074Contig1|ep123.comp49182_c0_s…
Pyruvate metabolism	KEGG PATHWAY	ko00620	34	127	ep123.comp45042_c0_seq1|ep123.comp46229_c0_seq4|ep456.comp52237_c0_seq2|ep123.comp35726_c0_seq1|ep456.comp46744_c0_seq2|ep456.comp57790_c0_seq6|ep123.comp47270_c0_seq3|ep456.comp57790_c0_seq3|ep456.comp48787_c0_seq1|ep123.comp49465_c1_seq2|ep456.comp117410_c0_seq1|ep123.comp49465_c1_seq1|CL3854Contig1|ep123.comp48859_c0_seq1|ep456.comp57395_c2_seq5|ep456.comp57395_c2_seq4|ep456.comp47506_c0_seq3|…
Galactose metabolism	KEGG PATHWAY	ko00052	33	85	CL2709Contig1|ep456.comp59554_c0_seq1|ep123.comp50082_c0_seq7|ep456.comp57601_c0_seq8|ep456.comp59694_c1_seq23|ep456.comp59810_c1_seq27|ep123.comp50082_c0_seq1|ep456.comp57601_c0_seq1|ep456.comp57601_c0_seq4|ep123.comp46746_c0_seq4|ep456.comp60335_c0_seq12|ep123.comp47201_c1_seq2|ep456.comp56661_c1_seq7|ep456.comp59694_c1_seq28|ep456.comp53038_c0_seq1|ep456.comp53038_c0_seq2|ep123.comp50082_c0_se…
Drug metabolism - cytochrome P450	KEGG PATHWAY	ko00982	32	74	ep123.comp38114_c0_seq2|CL8716Contig1|CL347Contig1|ep456.comp48913_c0_seq2|ep456.comp53306_c0_seq1|ep456.comp51370_c0_seq1|ep456.comp51370_c0_seq2|ep123.comp50194_c0_seq47|ep456.comp55857_c1_seq1|ep123.comp46110_c0_seq2|ep456.comp57874_c0_seq5|ep123.comp49228_c0_seq4|ep123.comp50420_c0_seq5|ep123.comp50194_c0_seq3|ep123.comp49667_c0_seq2|ep123.comp45506_c0_seq1|ep123.comp68027_c0_seq1|ep456.comp4…
Alcoholism	KEGG PATHWAY	ko05034	32	117	ep456.comp39853_c0_seq1|ep123.comp49182_c0_seq22|ep456.comp41338_c0_seq1|ep456.comp44287_c0_seq1|ep456.comp34518_c0_seq1|ep456.comp55609_c0_seq10|ep456.comp34518_c0_seq2|ep456.comp50219_c0_seq1|ep123.comp43338_c1_seq1|ep456.comp51082_c0_seq1|ep123.comp42065_c0_seq2|ep123.comp49629_c0_seq22|ep123.comp49629_c0_seq23|ep123.comp37667_c0_seq3|ep456.comp57444_c0_seq1|ep456.comp50150_c0_seq1|ep123.comp4…
Pantothenate and CoA biosynthesis	KEGG PATHWAY	ko00770	31	79	ep456.comp53774_c0_seq1|ep123.comp50423_c0_seq2|ep123.comp46004_c0_seq1|ep123.comp50156_c0_seq7|ep123.comp49424_c1_seq13|ep123.comp49424_c1_seq16|ep456.comp51025_c0_seq1|ep456.comp57817_c0_seq4|ep123.comp49424_c1_seq63|ep123.comp46607_c0_seq1|ep456.comp60209_c1_seq7|ep123.comp49424_c1_seq9|ep123.comp46779_c0_seq3|ep123.comp49424_c1_seq2|ep456.comp60209_c1_seq10|ep123.comp49424_c1_seq26|ep123.comp…
Circadian rhythm - plant	KEGG PATHWAY	ko04712	31	83	ep123.comp42188_c0_seq2|ep123.comp49848_c0_seq1|ep123.comp49547_c1_seq1|ep123.comp36855_c0_seq1|CL410Contig2|ep456.comp59322_c0_seq1|ep456.comp240502_c0_seq1|ep456.comp59322_c0_seq3|ep456.comp59322_c0_seq2|ep456.comp44451_c0_seq2|ep123.comp34763_c0_seq1|ep123.comp49547_c0_seq22|ep123.comp49547_c0_seq20|ep123.comp49547_c0_seq24|ep123.comp24690_c0_seq1|ep123.comp49304_c0_seq8|ep123.comp47611_c0_seq…
Glutathione metabolism	KEGG PATHWAY	ko00480	31	93	ep123.comp48089_c0_seq1|ep123.comp48089_c0_seq3|ep123.comp38114_c0_seq2|ep456.comp54155_c0_seq1|ep123.comp27375_c0_seq1|CL8716Contig1|ep456.comp48913_c0_seq2|ep456.comp58138_c0_seq1|ep456.comp51370_c0_seq1|ep456.comp51370_c0_seq2|ep123.comp49144_c0_seq3|ep123.comp44324_c0_seq2|ep123.comp49228_c0_seq4|ep456.comp53127_c0_seq1|ep123.comp50420_c0_seq5|ep123.comp49667_c0_seq2|ep456.comp52585_c0_seq2|e…
Valine, leucine and isoleucine degradation	KEGG PATHWAY	ko00280	31	100	ep456.comp55397_c1_seq11|ep123.comp47736_c0_seq19|ep456.comp41269_c0_seq1|ep456.comp57817_c0_seq4|ep123.comp47736_c0_seq17|ep456.comp57100_c0_seq8|ep456.comp55397_c1_seq6|ep456.comp55397_c1_seq5|ep456.comp57100_c0_seq7|ep123.comp43817_c0_seq5|ep123.comp44323_c0_seq1|ep456.comp55960_c0_seq1|ep123.comp47736_c0_seq20|ep456.comp57450_c0_seq3|ep123.comp32689_c0_seq2|ep123.comp32689_c0_seq1|ep123.comp4…
2-Oxocarboxylic acid metabolism	KEGG PATHWAY	ko01210	31	121	ep456.comp54155_c0_seq1|ep456.comp60174_c0_seq1|ep123.comp49424_c1_seq13|ep456.comp57526_c0_seq4|ep456.comp57526_c0_seq1|ep123.comp49424_c1_seq16|ep456.comp57526_c0_seq3|ep456.comp57817_c0_seq4|ep123.comp49144_c0_seq3|ep123.comp49424_c1_seq63|ep456.comp50113_c0_seq3|ep456.comp60174_c0_seq44|ep456.comp60209_c1_seq7|ep123.comp49424_c1_seq9|ep123.comp50209_c0_seq21|ep123.comp49424_c1_seq2|ep456.comp…
RNA polymerase	KEGG PATHWAY	ko03020	30	89	ep456.comp56596_c0_seq3|ep456.comp60101_c0_seq36|ep456.comp56596_c0_seq11|ep123.comp38648_c0_seq2|CL21Contig4|ep456.comp58342_c0_seq7|ep456.comp35462_c0_seq2|ep456.comp59164_c0_seq2|ep123.comp43558_c0_seq2|ep123.comp48827_c0_seq2|ep123.comp48827_c0_seq4|ep456.comp51158_c0_seq1|ep456.comp51158_c0_seq2|ep456.comp53870_c0_seq2|ep123.comp43787_c0_seq1|ep123.comp43135_c0_seq1|ep123.comp47437_c0_seq3|e…
Aminoacyl-tRNA biosynthesis	KEGG PATHWAY	ko00970	30	109	ep456.comp55152_c0_seq2|ep456.comp55365_c0_seq1|ep456.comp55322_c0_seq2|ep123.comp37047_c0_seq1|ep123.comp48228_c0_seq3|ep123.comp37661_c0_seq1|ep456.comp57934_c3_seq1|ep456.comp48834_c0_seq2|ep456.comp57934_c3_seq9|ep456.comp55322_c0_seq9|ep456.comp57934_c3_seq47|ep456.comp55929_c0_seq4|ep456.comp57934_c3_seq43|ep456.comp47233_c0_seq2|ep123.comp49200_c0_seq24|ep123.comp49200_c0_seq16|ep123.comp4…
Porphyrin and chlorophyll metabolism	KEGG PATHWAY	ko00860	29	84	ep123.comp45816_c0_seq3|ep123.comp41764_c0_seq2|ep123.comp45816_c0_seq1|ep456.comp55275_c0_seq1|CL5149Contig1|ep456.comp55999_c0_seq1|ep456.comp58725_c0_seq11|ep456.comp58725_c0_seq10|ep456.comp56838_c0_seq2|ep456.comp56838_c0_seq1|ep123.comp46182_c0_seq2|ep456.comp51894_c0_seq1|ep123.comp45140_c0_seq2|ep456.comp57116_c1_seq5|ep456.comp57116_c1_seq2|ep456.comp57116_c1_seq1|ep456.comp57115_c0_seq2…
HIF-1 signaling pathway	KEGG PATHWAY	ko04066	29	85	CL2709Contig1|ep456.comp53295_c0_seq8|ep123.comp45298_c0_seq1|ep123.comp45298_c0_seq7|ep456.comp44416_c0_seq1|ep456.comp57062_c1_seq8|ep456.comp60151_c0_seq7|ep456.comp60335_c0_seq12|CL7054Contig1|ep456.comp60151_c0_seq13|ep456.comp60151_c0_seq29|ep123.comp42065_c0_seq2|ep456.comp60151_c0_seq20|ep456.comp60151_c0_seq22|ep123.comp49128_c0_seq6|ep456.comp49076_c0_seq2|ep456.comp57096_c0_seq2|ep456.…
Regulation of actin cytoskeleton	KEGG PATHWAY	ko04810	29	109	CL763Contig1|ep456.comp211290_c0_seq1|ep456.comp56330_c0_seq6|ep456.comp34518_c0_seq1|ep456.comp34518_c0_seq2|ep456.comp42883_c0_seq1|ep123.comp43125_c0_seq1|ep123.comp50397_c0_seq1|ep123.comp38154_c0_seq3|ep456.comp213965_c0_seq1|ep123.comp42065_c0_seq2|ep123.comp19006_c0_seq2|ep123.comp49714_c0_seq2|ep123.comp42225_c0_seq2|ep123.comp33653_c0_seq1|ep123.comp42225_c0_seq1|ep123.comp486187_c0_seq1…
Cyanoamino acid metabolism	KEGG PATHWAY	ko00460	28	50	ep456.comp60136_c0_seq1|ep456.comp45384_c0_seq1|ep123.comp48740_c0_seq1|ep456.comp59720_c0_seq20|ep456.comp58138_c0_seq1|ep456.comp58642_c0_seq11|ep123.comp48080_c0_seq4|ep456.comp58642_c0_seq13|ep123.comp48080_c0_seq1|ep456.comp59720_c0_seq3|ep456.comp56370_c0_seq1|ep456.comp59720_c0_seq1|ep456.comp59720_c0_seq4|ep123.comp50144_c0_seq1|ep123.comp49607_c1_seq20|ep456.comp51800_c0_seq1|ep456.comp5…
Ubiquinone and other terpenoid-quinone biosynthesis	KEGG PATHWAY	ko00130	27	82	ep456.comp46729_c0_seq2|ep456.comp46729_c0_seq3|ep456.comp56624_c0_seq1|ep456.comp46729_c0_seq5|ep456.comp36815_c0_seq1|CL10675Contig1|ep456.comp59544_c0_seq7|ep123.comp45941_c0_seq1|ep456.comp57614_c0_seq1|ep456.comp49942_c0_seq1|ep456.comp57614_c0_seq7|ep456.comp58494_c0_seq21|ep123.comp259116_c0_seq1|ep456.comp55290_c0_seq1|ep456.comp55421_c0_seq1|ep456.comp57614_c0_seq10|ep123.comp44452_c0_se…
Basal transcription factors	KEGG PATHWAY	ko03022	27	86	CL8307Contig1|ep123.comp49391_c0_seq6|ep123.comp45562_c0_seq2|ep456.comp55884_c0_seq3|ep123.comp45562_c0_seq5|ep456.comp55263_c0_seq1|ep123.comp40144_c0_seq1|ep456.comp55884_c0_seq17|ep456.comp57149_c0_seq1|ep123.comp50449_c1_seq1|ep123.comp44289_c0_seq1|ep123.comp48940_c0_seq1|ep123.comp48940_c0_seq3|ep123.comp49245_c0_seq1|ep123.comp45037_c0_seq1|ep456.comp55650_c0_seq1|ep456.comp36618_c0_seq1|…
Fructose and mannose metabolism	KEGG PATHWAY	ko00051	27	97	CL2709Contig1|ep456.comp56049_c0_seq7|ep456.comp56282_c0_seq2|ep123.comp45298_c0_seq1|ep123.comp45298_c0_seq7|ep123.comp124124_c0_seq1|ep123.comp16625_c0_seq1|ep123.comp46746_c0_seq4|ep456.comp60335_c0_seq12|ep456.comp60151_c0_seq29|ep123.comp45182_c0_seq2|ep456.comp60151_c0_seq20|ep456.comp60151_c0_seq22|ep123.comp50424_c1_seq1|ep456.comp60151_c0_seq7|ep456.comp58152_c0_seq4|ep456.comp58152_c0_s…
Carbon fixation in photosynthetic organisms	KEGG PATHWAY	ko00710	27	112	ep123.comp124124_c0_seq1|ep123.comp45042_c0_seq1|ep123.comp32658_c0_seq1|ep123.comp32270_c0_seq3|ep123.comp32270_c0_seq2|ep123.comp16625_c0_seq1|ep456.comp59532_c1_seq2|ep456.comp57790_c0_seq6|ep456.comp57790_c0_seq3|ep123.comp45182_c0_seq2|ep123.comp49465_c1_seq2|ep123.comp49465_c1_seq1|CL3854Contig1|ep123.comp22006_c0_seq1|ep456.comp57395_c2_seq5|ep456.comp57395_c2_seq4|ep456.comp47506_c0_seq3|…
Phagosome	KEGG PATHWAY	ko04145	27	123	CL763Contig1|ep456.comp46189_c0_seq1|ep456.comp52498_c0_seq1|ep123.comp44488_c0_seq2|ep123.comp49805_c0_seq4|ep456.comp54194_c0_seq1|ep456.comp42883_c0_seq1|ep456.comp53189_c0_seq2|ep123.comp40372_c1_seq1|ep123.comp46766_c1_seq11|ep123.comp50397_c0_seq1|ep123.comp19006_c0_seq2|ep123.comp33653_c0_seq1|ep456.comp43751_c1_seq2|ep123.comp27179_c0_seq1|ep456.comp56142_c0_seq5|ep123.comp36918_c0_seq1|e…
SNARE interactions in vesicular transport	KEGG PATHWAY	ko04130	26	72	ep456.comp52498_c0_seq1|ep123.comp46959_c0_seq4|ep123.comp48241_c0_seq3|ep123.comp48241_c0_seq1|CL290Contig1|ep456.comp57741_c1_seq1|ep123.comp46750_c0_seq5|ep123.comp46750_c0_seq1|ep123.comp38873_c0_seq1|ep123.comp50462_c0_seq26|ep123.comp32580_c0_seq4|ep456.comp44510_c0_seq1|ep456.comp54338_c0_seq2|ep123.comp46013_c0_seq3|ep123.comp46013_c0_seq2|ep456.comp58008_c0_seq1|ep123.comp44488_c0_seq2|e…
Tyrosine metabolism	KEGG PATHWAY	ko00350	26	80	ep456.comp50129_c0_seq2|CL347Contig1|ep123.comp27438_c0_seq1|ep456.comp62649_c0_seq1|ep123.comp50194_c0_seq47|ep456.comp55857_c1_seq1|ep123.comp49677_c0_seq1|ep123.comp46110_c0_seq2|ep123.comp50194_c0_seq18|ep123.comp43799_c0_seq3|ep456.comp55360_c0_seq2|ep123.comp50194_c0_seq3|ep123.comp49322_c0_seq2|ep456.comp48597_c0_seq1|ep456.comp48087_c0_seq1|ep456.comp57874_c0_seq1|ep456.comp57874_c0_seq2|…
Phenylalanine metabolism	KEGG PATHWAY	ko00360	26	83	ep456.comp43005_c0_seq2|ep456.comp50129_c0_seq2|ep123.comp26825_c0_seq1|ep456.comp40504_c0_seq1|ep123.comp46950_c0_seq4|ep123.comp40547_c0_seq1|ep456.comp36815_c0_seq1|CL10675Contig1|ep456.comp52038_c1_seq1|ep456.comp59544_c0_seq7|ep123.comp37401_c0_seq1|ep123.comp35315_c0_seq1|ep123.comp53969_c0_seq1|ep123.comp49385_c0_seq6|ep123.comp49385_c0_seq7|ep456.comp49596_c0_seq1|ep123.comp41194_c0_seq2|…
Fatty acid degradation	KEGG PATHWAY	ko00071	26	106	CL347Contig1|ep123.comp48845_c1_seq10|ep123.comp41584_c0_seq8|ep123.comp50194_c0_seq47|ep456.comp55857_c1_seq1|ep456.comp58410_c0_seq4|ep123.comp46110_c0_seq2|ep123.comp50194_c0_seq18|CL8734Contig1|ep456.comp54278_c0_seq1|ep123.comp48845_c1_seq6|ep123.comp50194_c0_seq3|ep123.comp17264_c0_seq1|ep456.comp57874_c0_seq1|ep456.comp57874_c0_seq2|ep456.comp57874_c0_seq5|ep123.comp43813_c0_seq2|ep456.com…
Cysteine and methionine metabolism	KEGG PATHWAY	ko00270	26	108	ep123.comp49186_c0_seq1|ep456.comp60048_c1_seq1|ep456.comp57953_c0_seq2|ep123.comp42829_c0_seq1|CL8631Contig1|CL3870Contig1|ep456.comp58882_c0_seq2|ep123.comp41762_c0_seq3|ep123.comp50374_c0_seq9|ep456.comp51800_c0_seq1|CL10953Contig1|ep123.comp50374_c0_seq1|ep123.comp45455_c0_seq1|ep456.comp41782_c0_seq1|CL3161Contig1|ep456.comp47721_c0_seq2|ep123.comp34755_c0_seq1|ep456.comp52893_c0_seq1|ep456.…
Cytosolic DNA-sensing pathway	KEGG PATHWAY	ko04623	25	61	ep456.comp56596_c0_seq3|ep456.comp60101_c0_seq36|ep456.comp56596_c0_seq11|CL21Contig4|ep456.comp58342_c0_seq7|ep456.comp60101_c0_seq38|ep456.comp59164_c0_seq2|ep123.comp43558_c0_seq2|ep123.comp48827_c0_seq2|ep123.comp48827_c0_seq4|ep456.comp51158_c0_seq1|ep456.comp51158_c0_seq2|ep123.comp43135_c0_seq1|ep123.comp47437_c0_seq3|ep123.comp48519_c0_seq2|ep123.comp48519_c0_seq1|CL8687Contig1|ep123.comp…
Legionellosis	KEGG PATHWAY	ko05134	25	74	ep456.comp52802_c0_seq2|ep456.comp52498_c0_seq1|ep456.comp53022_c0_seq1|ep123.comp48591_c0_seq1|ep456.comp58650_c0_seq3|CL10089Contig1|ep123.comp47727_c0_seq1|ep456.comp39433_c0_seq1|ep456.comp4382_c0_seq1|ep123.comp45558_c0_seq7|ep123.comp49470_c0_seq6|ep123.comp49470_c0_seq1|ep123.comp46416_c0_seq3|ep123.comp46416_c0_seq4|ep123.comp49358_c1_seq1|ep456.comp50054_c0_seq7|ep456.comp50054_c0_seq3|e…
Base excision repair	KEGG PATHWAY	ko03410	25	86	ep456.comp57359_c0_seq7|ep456.comp55771_c0_seq1|ep456.comp30384_c0_seq1|ep456.comp57384_c0_seq1|ep456.comp53817_c0_seq1|ep123.comp48361_c1_seq2|ep123.comp48361_c1_seq1|ep456.comp57359_c0_seq10|ep456.comp46619_c0_seq2|ep456.comp53817_c0_seq3|ep123.comp147091_c0_seq1|ep123.comp43556_c0_seq2|ep456.comp58325_c0_seq1|ep456.comp58325_c0_seq3|ep123.comp42802_c0_seq2|ep456.comp60065_c0_seq1|ep456.comp600…
Glycerolipid metabolism	KEGG PATHWAY	ko00561	25	91	ep456.comp56698_c0_seq1|ep123.comp41411_c0_seq1|ep123.comp46838_c0_seq3|ep123.comp43863_c0_seq2|ep123.comp46838_c0_seq4|ep123.comp47085_c0_seq2|ep456.comp58462_c0_seq14|ep456.comp50841_c0_seq1|ep123.comp44925_c0_seq1|CL9227Contig1|ep456.comp59678_c0_seq19|ep123.comp47908_c0_seq2|ep456.comp53563_c0_seq2|ep456.comp53563_c0_seq3|ep123.comp38670_c0_seq2|ep123.comp33310_c0_seq1|ep123.comp49994_c0_seq1…
Fc gamma R-mediated phagocytosis	KEGG PATHWAY	ko04666	25	91	CL763Contig1|ep456.comp211290_c0_seq1|ep456.comp56330_c0_seq6|ep456.comp42883_c0_seq1|ep456.comp57062_c1_seq8|ep123.comp43125_c0_seq1|ep456.comp213965_c0_seq1|ep123.comp42065_c0_seq2|ep123.comp19006_c0_seq2|ep123.comp49714_c0_seq2|ep123.comp42225_c0_seq2|ep123.comp42225_c0_seq1|ep123.comp49053_c0_seq1|ep456.comp57246_c0_seq23|ep456.comp59482_c0_seq1|ep456.comp59482_c0_seq3|ep123.comp47828_c0_seq2…
Glyoxylate and dicarboxylate metabolism	KEGG PATHWAY	ko00630	25	97	ep456.comp54178_c2_seq1|ep123.comp45042_c0_seq1|ep123.comp47962_c0_seq2|ep456.comp58689_c0_seq1|ep456.comp50841_c0_seq1|ep456.comp59515_c0_seq8|ep123.comp24721_c0_seq1|ep456.comp59515_c0_seq9|ep456.comp44813_c0_seq1|ep123.comp49465_c1_seq2|ep123.comp49465_c1_seq1|CL3854Contig1|ep456.comp57395_c2_seq5|ep456.comp57395_c2_seq4|ep123.comp47962_c0_seq6|ep123.comp47962_c0_seq8|ep123.comp35673_c0_seq1|e…
Terpenoid backbone biosynthesis	KEGG PATHWAY	ko00900	24	70	ep123.comp45520_c0_seq1|ep123.comp50127_c1_seq1|ep123.comp45585_c0_seq2|ep123.comp36756_c0_seq2|ep123.comp36756_c0_seq1|ep456.comp52330_c0_seq1|ep123.comp45033_c0_seq1|ep123.comp45033_c0_seq4|ep123.comp48924_c1_seq5|ep456.comp54501_c0_seq1|ep456.comp53410_c0_seq2|ep456.comp50126_c0_seq2|ep123.comp50269_c0_seq5|ep123.comp49662_c0_seq2|ep456.comp53514_c0_seq2|ep456.comp50538_c0_seq1|ep456.comp46296…
Calcium signaling pathway	KEGG PATHWAY	ko04020	24	83	ep456.comp57021_c0_seq6|ep123.comp44848_c0_seq5|ep456.comp57021_c0_seq9|ep456.comp41338_c0_seq1|ep123.comp46919_c0_seq2|ep123.comp46919_c0_seq3|ep123.comp46919_c0_seq4|ep123.comp46919_c0_seq5|CL6304Contig1|ep456.comp57210_c0_seq11|ep456.comp51082_c0_seq1|ep123.comp49629_c0_seq22|ep123.comp49629_c0_seq23|ep123.comp42561_c0_seq3|CL559Contig1|ep123.comp49698_c0_seq31|ep123.comp34593_c0_seq1|CL5271Co…
Transcriptional misregulation in cancer	KEGG PATHWAY	ko05202	23	76	ep456.comp60118_c0_seq15|ep456.comp60118_c0_seq13|ep456.comp55609_c0_seq10|ep123.comp48015_c0_seq7|ep123.comp43338_c1_seq1|ep456.comp56299_c0_seq2|ep456.comp56299_c0_seq1|ep123.comp49182_c0_seq22|ep123.comp49182_c0_seq23|ep123.comp39713_c0_seq1|CL1947Contig1|ep123.comp46419_c0_seq2|ep456.comp48014_c0_seq2|ep123.comp49082_c0_seq3|ep123.comp49182_c0_seq8|ep456.comp48014_c0_seq4|ep456.comp55609_c0_s…
Chemical carcinogenesis	KEGG PATHWAY	ko05204	22	34	ep123.comp38114_c0_seq2|CL8716Contig1|ep456.comp48913_c0_seq2|ep456.comp59810_c1_seq22|ep456.comp51370_c0_seq1|ep456.comp51370_c0_seq2|ep123.comp46110_c0_seq2|ep123.comp49228_c0_seq4|ep123.comp43813_c0_seq2|ep123.comp50420_c0_seq5|ep123.comp49667_c0_seq2|ep123.comp45506_c0_seq1|ep123.comp68027_c0_seq1|ep456.comp53306_c0_seq1|ep456.comp59810_c1_seq19|ep456.comp59810_c1_seq15|ep456.comp59810_c1_seq…
Influenza A	KEGG PATHWAY	ko05164	22	74	ep456.comp52802_c0_seq2|ep123.comp48146_c0_seq26|ep123.comp48146_c0_seq21|ep123.comp48146_c0_seq10|ep456.comp52592_c1_seq1|ep123.comp45558_c0_seq7|ep123.comp44879_c0_seq1|ep456.comp44794_c0_seq2|ep456.comp55684_c0_seq1|ep123.comp42065_c0_seq2|ep456.comp50063_c0_seq4|ep123.comp48146_c0_seq6|ep123.comp48146_c0_seq5|ep123.comp48146_c0_seq2|ep123.comp48146_c0_seq3|ep456.comp59287_c0_seq7|ep456.comp59…
Citrate cycle (TCA cycle)	KEGG PATHWAY	ko00020	22	75	CL3854Contig1|ep456.comp54155_c0_seq1|ep123.comp50155_c1_seq3|ep123.comp45042_c0_seq1|ep123.comp49144_c0_seq3|ep123.comp49465_c1_seq2|ep123.comp41870_c0_seq2|ep123.comp49465_c1_seq1|ep456.comp25974_c0_seq1|ep456.comp57395_c2_seq5|ep456.comp57395_c2_seq4|ep456.comp57096_c0_seq2|ep456.comp57096_c0_seq5|ep456.comp57096_c0_seq4|ep123.comp47308_c0_seq3|ep456.comp57238_c0_seq2|ep456.comp56761_c0_seq2|e…
Wnt signaling pathway	KEGG PATHWAY	ko04310	22	105	ep456.comp57021_c0_seq6|CL763Contig1|ep456.comp54831_c1_seq1|ep456.comp54119_c0_seq2|ep123.comp46570_c0_seq2|ep456.comp57021_c0_seq9|ep456.comp42883_c0_seq1|ep456.comp44451_c0_seq2|CL7054Contig1|ep456.comp44521_c0_seq1|ep123.comp19006_c0_seq2|ep123.comp45768_c0_seq3|ep123.comp42561_c0_seq3|ep123.comp45768_c0_seq4|ep123.comp33709_c0_seq1|ep123.comp44937_c0_seq9|ep456.comp54246_c0_seq1|ep456.comp54…
Progesterone-mediated oocyte maturation	KEGG PATHWAY	ko04914	22	109	ep456.comp51584_c0_seq1|ep123.comp47326_c0_seq2|ep123.comp46254_c0_seq4|ep123.comp42114_c0_seq1|ep123.comp47885_c0_seq3|ep456.comp56625_c0_seq5|ep123.comp42181_c0_seq2|ep123.comp38042_c0_seq3|ep123.comp126839_c0_seq1|ep456.comp50987_c0_seq3|ep456.comp50987_c0_seq2|ep123.comp42065_c0_seq2|ep456.comp51935_c0_seq3|ep456.comp55465_c0_seq1|ep456.comp57545_c1_seq3|ep123.comp46785_c0_seq6|ep123.comp4678…
Pentose and glucuronate interconversions	KEGG PATHWAY	ko00040	21	71	ep123.comp46028_c0_seq1|ep123.comp46028_c0_seq2|ep456.comp56534_c1_seq3|ep456.comp56534_c0_seq1|ep123.comp46028_c0_seq6|ep456.comp57635_c0_seq18|ep123.comp46896_c0_seq3|ep123.comp46896_c0_seq1|CL3372Contig1|ep456.comp51901_c0_seq3|ep123.comp33492_c0_seq1|ep123.comp32658_c0_seq1|ep123.comp43715_c0_seq3|ep456.comp58786_c2_seq1|ep123.comp44011_c0_seq1|ep123.comp40315_c0_seq1|ep123.comp40315_c0_seq2|…
Protein export	KEGG PATHWAY	ko03060	21	95	ep456.comp37978_c0_seq1|ep123.comp47784_c0_seq2|ep123.comp46766_c1_seq11|ep456.comp59215_c0_seq9|ep456.comp48694_c1_seq1|ep456.comp53275_c0_seq2|ep456.comp54214_c0_seq8|ep123.comp32567_c0_seq2|ep456.comp53275_c0_seq5|ep123.comp48057_c1_seq7|ep123.comp36543_c0_seq1|ep123.comp48057_c1_seq2|ep123.comp48057_c1_seq3|ep456.comp54214_c0_seq2|ep123.comp36918_c0_seq1|ep456.comp54214_c0_seq1|ep123.comp4371…
Other glycan degradation	KEGG PATHWAY	ko00511	20	35	ep456.comp56950_c0_seq1|ep123.comp42360_c0_seq1|ep123.comp44106_c0_seq5|ep456.comp50832_c0_seq2|ep123.comp38164_c0_seq3|ep123.comp38164_c0_seq2|CL522Contig1|ep456.comp58858_c0_seq10|ep123.comp44106_c0_seq3|ep123.comp44106_c0_seq1|ep123.comp50082_c0_seq7|ep456.comp54764_c0_seq2|ep456.comp56322_c1_seq2|ep456.comp54766_c0_seq2|ep123.comp49100_c0_seq6|ep123.comp50082_c0_seq1|ep123.comp42649_c0_seq4|e…
Dopaminergic synapse	KEGG PATHWAY	ko04728	20	60	ep123.comp43425_c0_seq3|ep456.comp51082_c0_seq1|ep123.comp43215_c1_seq3|ep456.comp57525_c3_seq1|ep123.comp48686_c0_seq1|ep123.comp48686_c0_seq3|ep123.comp43215_c1_seq4|ep456.comp41338_c0_seq1|ep123.comp47109_c0_seq5|ep456.comp50754_c0_seq1|ep123.comp49629_c0_seq22|ep123.comp49629_c0_seq23|ep123.comp47109_c0_seq2|ep123.comp47109_c0_seq3|ep456.comp34518_c0_seq1|ep456.comp58094_c0_seq3|ep123.comp496…
mTOR signaling pathway	KEGG PATHWAY	ko04150	20	60	ep456.comp59063_c0_seq5|ep456.comp60058_c0_seq2|ep123.comp37814_c2_seq1|ep123.comp48253_c0_seq3|ep123.comp45697_c0_seq1|ep123.comp48253_c0_seq1|ep123.comp49128_c0_seq6|ep123.comp42065_c0_seq2|ep123.comp45346_c0_seq1|ep456.comp58066_c0_seq10|CL349Contig1|ep456.comp23391_c0_seq1|ep456.comp44416_c0_seq1|CL6286Contig1|ep123.comp50271_c0_seq1|ep456.comp60058_c0_seq1|ep123.comp41035_c0_seq2|CL3074Conti…
Pancreatic secretion	KEGG PATHWAY	ko04972	19	24	CL559Contig1|CL763Contig1|ep123.comp45676_c0_seq5|ep123.comp46577_c0_seq13|ep123.comp41379_c0_seq1|ep456.comp54741_c0_seq3|ep456.comp46052_c0_seq1|ep456.comp57210_c0_seq11|ep456.comp47853_c0_seq3|ep123.comp45676_c0_seq6|ep123.comp19006_c0_seq2|ep123.comp46040_c0_seq1|ep123.comp29555_c0_seq1|ep123.comp45676_c0_seq3|ep123.comp45676_c0_seq2|ep456.comp54741_c0_seq4|ep456.comp42883_c0_seq1|ep456.comp5…
Flavonoid biosynthesis	KEGG PATHWAY	ko00941	19	34	ep123.comp47611_c0_seq2|ep123.comp24690_c0_seq1|ep123.comp53969_c0_seq1|ep123.comp42188_c0_seq2|CL8504Contig1|ep123.comp26825_c0_seq1|CL8643Contig1|ep123.comp47771_c1_seq1|ep123.comp50360_c1_seq3|ep123.comp50360_c1_seq2|ep123.comp36855_c0_seq1|ep456.comp56466_c0_seq3|ep123.comp47771_c0_seq2|ep123.comp50360_c1_seq4|ep123.comp50360_c1_seq5|ep123.comp40000_c0_seq1|ep123.comp47771_c0_seq1|CL410Contig…
Neurotrophin signaling pathway	KEGG PATHWAY	ko04722	19	52	CL763Contig1|ep456.comp51082_c0_seq1|ep123.comp42065_c0_seq2|ep456.comp44794_c0_seq2|ep123.comp44978_c1_seq1|ep456.comp55684_c0_seq1|ep456.comp41338_c0_seq1|ep123.comp49796_c2_seq3|ep456.comp29671_c0_seq1|ep123.comp19006_c0_seq2|ep123.comp49629_c0_seq22|ep456.comp52592_c1_seq1|ep123.comp37560_c0_seq2|ep123.comp49629_c0_seq23|ep123.comp49629_c0_seq19|ep123.comp44249_c0_seq5|ep456.comp42883_c0_seq1…
Tight junction	KEGG PATHWAY	ko04530	19	54	ep123.comp47109_c0_seq3|ep123.comp44937_c0_seq9|ep456.comp44451_c0_seq2|ep456.comp50754_c0_seq1|ep123.comp45697_c0_seq1|ep456.comp57525_c3_seq1|ep456.comp59350_c0_seq1|ep123.comp48686_c0_seq1|ep123.comp48686_c0_seq3|ep123.comp47109_c0_seq5|ep123.comp40222_c0_seq5|ep123.comp40222_c0_seq3|ep123.comp40222_c0_seq2|ep123.comp47109_c0_seq2|ep123.comp49332_c0_seq17|ep123.comp49332_c0_seq4|ep123.comp4938…
Lysine degradation	KEGG PATHWAY	ko00310	18	31	ep456.comp56659_c0_seq3|ep123.comp47331_c0_seq9|ep123.comp45707_c0_seq1|ep456.comp42676_c0_seq2|ep123.comp47331_c0_seq4|ep123.comp47331_c0_seq1|ep123.comp46773_c0_seq1|CL5538Contig1|ep456.comp59329_c0_seq5|ep456.comp59329_c0_seq27|ep456.comp59329_c0_seq26|ep123.comp48417_c0_seq1|ep456.comp59329_c0_seq23|CL9296Contig1|ep123.comp47308_c0_seq3|ep123.comp41353_c0_seq2|ep456.comp59329_c0_seq29|CL3524C…
Antigen processing and presentation	KEGG PATHWAY	ko04612	18	50	ep456.comp211522_c0_seq1|ep123.comp41972_c0_seq3|ep456.comp46957_c0_seq2|ep123.comp28816_c0_seq1|ep456.comp43384_c0_seq1|ep123.comp33576_c0_seq1|ep123.comp148902_c0_seq1|ep456.comp54194_c0_seq1|ep456.comp55630_c0_seq2|ep456.comp54357_c0_seq3|CL277Contig2|ep123.comp44406_c0_seq4|ep123.comp18130_c0_seq1|CL3353Contig1|ep123.comp43146_c0_seq2|ep123.comp40119_c0_seq1|ep123.comp45558_c0_seq7|ep123.comp…
Regulation of autophagy	KEGG PATHWAY	ko04140	18	51	ep123.comp36763_c0_seq2|ep456.comp59063_c0_seq5|ep123.comp46864_c0_seq2|ep456.comp58514_c0_seq3|ep123.comp41617_c0_seq1|ep123.comp48253_c0_seq3|ep123.comp41617_c0_seq3|ep456.comp58066_c0_seq10|ep123.comp48253_c0_seq1|ep123.comp50395_c1_seq13|ep456.comp49109_c0_seq3|ep123.comp41617_c0_seq6|ep123.comp38234_c0_seq2|ep123.comp50395_c1_seq7|ep456.comp55826_c0_seq4|ep456.comp50715_c0_seq3|ep123.comp503…
Histidine metabolism	KEGG PATHWAY	ko00340	18	53	ep123.comp48746_c0_seq5|ep123.comp48746_c0_seq6|ep456.comp55672_c0_seq1|ep456.comp55672_c0_seq30|ep456.comp50129_c0_seq2|ep456.comp48597_c0_seq1|ep456.comp55672_c0_seq9|ep456.comp55529_c0_seq3|ep123.comp46651_c0_seq2|ep123.comp46651_c0_seq1|ep456.comp50179_c0_seq1|ep456.comp55672_c0_seq11|ep456.comp56548_c0_seq4|ep123.comp45856_c0_seq4|ep456.comp57554_c0_seq2|ep456.comp43161_c0_seq2|ep123.comp458…
p53 signaling pathway	KEGG PATHWAY	ko04115	18	80	ep456.comp16758_c0_seq2|ep456.comp54119_c0_seq12|ep456.comp52802_c0_seq2|ep123.comp126839_c0_seq1|ep123.comp44748_c0_seq4|ep456.comp51935_c0_seq3|ep123.comp45697_c0_seq1|ep123.comp48389_c0_seq1|ep456.comp54119_c0_seq2|ep123.comp46570_c0_seq2|ep456.comp26932_c0_seq1|ep123.comp44748_c0_seq2|ep123.comp42114_c0_seq1|ep456.comp53067_c0_seq3|ep123.comp48389_c0_seq2|ep456.comp53067_c0_seq1|ep456.comp211…
Glycosaminoglycan degradation	KEGG PATHWAY	ko00531	17	26	ep123.comp49781_c0_seq23|ep123.comp46695_c0_seq1|ep123.comp49781_c0_seq20|ep123.comp49781_c0_seq8|ep456.comp57956_c0_seq2|ep123.comp38164_c0_seq3|ep123.comp38164_c0_seq2|ep456.comp54910_c0_seq3|ep123.comp43088_c0_seq2|CL522Contig1|ep456.comp58858_c0_seq10|ep456.comp56322_c1_seq2|ep123.comp49781_c0_seq50|ep123.comp49781_c0_seq43|ep123.comp42360_c0_seq1|ep123.comp45831_c0_seq5|ep456.comp54910_c0_se…
Carotenoid biosynthesis	KEGG PATHWAY	ko00906	17	45	ep456.comp43163_c0_seq1|CL3408Contig1|ep123.comp41973_c0_seq1|ep456.comp53009_c0_seq4|ep456.comp44356_c0_seq1|ep123.comp47789_c0_seq2|ep456.comp53009_c0_seq3|ep456.comp53009_c0_seq2|ep456.comp56047_c0_seq1|ep123.comp30279_c0_seq2|ep123.comp23923_c0_seq1|ep123.comp46218_c0_seq2|ep456.comp55731_c0_seq3|ep456.comp57319_c0_seq2|ep123.comp41263_c0_seq1|ep123.comp42812_c0_seq1|ep123.comp46071_c0_seq4
Degradation of aromatic compounds	KEGG PATHWAY	ko01220	17	53	ep123.comp49284_c0_seq4|ep456.comp55857_c1_seq1|ep123.comp49284_c0_seq1|ep123.comp49284_c0_seq2|ep123.comp49284_c0_seq3|ep456.comp57874_c0_seq5|ep123.comp46110_c0_seq2|CL347Contig1|ep456.comp57874_c0_seq1|ep123.comp41411_c0_seq1|ep123.comp49284_c0_seq5|ep123.comp50194_c0_seq18|ep123.comp50194_c0_seq3|ep456.comp57874_c0_seq2|ep123.comp50194_c0_seq47|ep123.comp43813_c0_seq2|ep456.comp57874_c0_seq6
Adipocytokine signaling pathway	KEGG PATHWAY	ko04920	17	54	ep456.comp60058_c0_seq2|ep456.comp51774_c0_seq1|ep456.comp58410_c0_seq4|ep123.comp49629_c0_seq5|ep123.comp49629_c0_seq10|ep123.comp48845_c1_seq10|ep456.comp54278_c0_seq1|ep123.comp49629_c0_seq9|ep123.comp49629_c0_seq14|ep456.comp60058_c0_seq1|ep123.comp48845_c1_seq6|ep456.comp53971_c0_seq3|ep456.comp53971_c0_seq2|ep123.comp49629_c0_seq3|ep123.comp49629_c0_seq2|ep123.comp49629_c0_seq1|ep123.comp49…
alpha-Linolenic acid metabolism	KEGG PATHWAY	ko00592	17	54	ep123.comp42758_c0_seq2|ep123.comp49909_c0_seq4|CL8734Contig1|ep456.comp49992_c0_seq2|ep123.comp48098_c0_seq1|ep123.comp49177_c0_seq1|ep456.comp56834_c0_seq1|ep123.comp38670_c0_seq2|ep123.comp42758_c0_seq1|ep123.comp262149_c0_seq1|ep123.comp17264_c0_seq1|ep123.comp38412_c0_seq1|ep123.comp171163_c0_seq1|ep123.comp46889_c0_seq1|ep123.comp49907_c0_seq4|ep123.comp41584_c0_seq8|ep456.comp54219_c0_seq1
GABAergic synapse	KEGG PATHWAY	ko04727	17	59	ep456.comp59212_c0_seq1|ep123.comp36763_c0_seq2|ep123.comp43531_c0_seq1|ep123.comp43531_c0_seq2|ep456.comp59212_c0_seq5|ep123.comp41617_c0_seq1|ep123.comp41617_c0_seq3|ep456.comp54222_c0_seq1|ep456.comp59212_c0_seq6|ep456.comp49109_c0_seq3|ep123.comp41617_c0_seq6|ep123.comp38234_c0_seq2|ep456.comp59212_c0_seq3|ep456.comp57182_c0_seq4|ep456.comp57182_c0_seq3|ep456.comp57182_c0_seq1|ep456.comp59212…
Synaptic vesicle cycle	KEGG PATHWAY	ko04721	17	76	ep123.comp43531_c0_seq1|ep123.comp43531_c0_seq2|ep123.comp38873_c0_seq1|ep456.comp53664_c0_seq2|ep456.comp48680_c0_seq2|ep456.comp57182_c0_seq3|ep456.comp48375_c0_seq1|ep456.comp55899_c0_seq2|ep456.comp55899_c0_seq1|ep456.comp56142_c0_seq5|ep123.comp49805_c0_seq4|ep123.comp50462_c0_seq26|ep456.comp47954_c0_seq1|ep456.comp57182_c0_seq4|ep123.comp42207_c0_seq2|ep456.comp57182_c0_seq1|ep123.comp4220…
Alanine, aspartate and glutamate metabolism	KEGG PATHWAY	ko00250	17	84	ep123.comp48074_c0_seq3|CL52Contig6|ep123.comp49630_c0_seq23|ep456.comp53240_c0_seq5|ep456.comp57989_c0_seq4|ep456.comp57989_c0_seq5|ep123.comp49630_c0_seq78|ep456.comp59323_c0_seq1|CL8741Contig1|ep123.comp49630_c0_seq1|ep123.comp48655_c0_seq7|ep123.comp49630_c0_seq16|ep456.comp178562_c0_seq1|ep123.comp46939_c0_seq11|ep123.comp49630_c0_seq18|ep123.comp49563_c0_seq1|ep123.comp45239_c0_seq3
Lipopolysaccharide biosynthesis	KEGG PATHWAY	ko00540	16	28	ep123.comp39890_c0_seq2|ep123.comp50165_c0_seq16|CL1Contig538|ep456.comp52994_c0_seq1|ep456.comp55968_c0_seq5|ep456.comp55968_c0_seq4|ep123.comp36854_c0_seq1|ep123.comp49180_c0_seq9|ep456.comp43482_c0_seq1|CL8106Contig1|ep456.comp53587_c0_seq1|ep456.comp55968_c0_seq7|ep123.comp49180_c0_seq1|CL1Contig536|CL8032Contig1|ep123.comp49180_c0_seq4
Naphthalene degradation	KEGG PATHWAY	ko00626	16	47	ep123.comp49284_c0_seq4|ep456.comp55857_c1_seq1|ep123.comp49284_c0_seq1|ep123.comp49284_c0_seq2|ep123.comp49284_c0_seq3|ep456.comp57874_c0_seq5|ep123.comp46110_c0_seq2|CL347Contig1|ep456.comp57874_c0_seq1|ep123.comp49284_c0_seq5|ep123.comp50194_c0_seq18|ep123.comp50194_c0_seq3|ep456.comp57874_c0_seq2|ep123.comp50194_c0_seq47|ep123.comp43813_c0_seq2|ep456.comp57874_c0_seq6
Circadian rhythm	KEGG PATHWAY	ko04710	16	48	CL7054Contig1|ep123.comp49629_c0_seq9|ep123.comp49629_c0_seq5|ep456.comp58808_c0_seq7|ep456.comp45339_c0_seq4|ep123.comp33709_c0_seq1|ep123.comp49629_c0_seq10|ep456.comp45339_c0_seq2|ep123.comp44867_c0_seq6|ep123.comp49629_c0_seq14|ep456.comp53971_c0_seq3|ep456.comp53971_c0_seq2|ep123.comp49629_c0_seq3|ep123.comp49629_c0_seq2|ep123.comp49629_c0_seq1|ep456.comp51774_c0_seq1
Retinol metabolism	KEGG PATHWAY	ko00830	16	50	ep123.comp49284_c0_seq4|ep456.comp55857_c1_seq1|ep123.comp49284_c0_seq1|ep123.comp49284_c0_seq2|ep123.comp49284_c0_seq3|ep456.comp57874_c0_seq5|ep123.comp46110_c0_seq2|CL347Contig1|ep456.comp57874_c0_seq1|ep123.comp49284_c0_seq5|ep123.comp50194_c0_seq18|ep123.comp50194_c0_seq3|ep456.comp57874_c0_seq2|ep123.comp50194_c0_seq47|ep123.comp43813_c0_seq2|ep456.comp57874_c0_seq6
Valine, leucine and isoleucine biosynthesis	KEGG PATHWAY	ko00290	16	51	ep123.comp49424_c1_seq26|ep123.comp49424_c1_seq76|ep456.comp58811_c0_seq2|ep456.comp60209_c1_seq10|ep456.comp48787_c0_seq1|ep123.comp49424_c1_seq63|ep456.comp52598_c0_seq2|ep123.comp49424_c1_seq13|ep456.comp60209_c1_seq7|ep123.comp49424_c1_seq25|ep456.comp57817_c0_seq1|ep123.comp49424_c1_seq9|ep456.comp57817_c0_seq3|ep456.comp57817_c0_seq4|ep123.comp49424_c1_seq2|ep123.comp49424_c1_seq16
Hippo signaling pathway	KEGG PATHWAY	ko04390	16	52	ep123.comp94532_c0_seq1|ep123.comp47109_c0_seq2|ep123.comp47109_c0_seq5|ep456.comp50754_c0_seq1|ep456.comp57525_c3_seq1|ep123.comp48686_c0_seq1|ep123.comp48686_c0_seq3|ep123.comp43425_c0_seq3|ep123.comp49796_c2_seq3|ep456.comp29671_c0_seq1|ep123.comp44867_c0_seq6|ep123.comp47109_c0_seq3|ep456.comp34518_c0_seq1|ep456.comp34518_c0_seq2|ep123.comp38895_c1_seq1|ep456.comp33901_c0_seq1
Sphingolipid metabolism	KEGG PATHWAY	ko00600	16	53	ep123.comp50082_c0_seq1|ep456.comp57838_c1_seq3|ep123.comp38111_c0_seq1|ep456.comp58258_c0_seq1|ep456.comp47748_c0_seq6|CL522Contig1|ep123.comp48549_c0_seq1|ep123.comp30626_c0_seq1|ep123.comp47283_c0_seq1|ep123.comp50082_c0_seq7|ep123.comp49100_c0_seq6|ep123.comp40560_c0_seq1|ep123.comp41999_c0_seq1|ep123.comp36405_c0_seq1|ep456.comp58858_c0_seq10|ep123.comp50082_c0_seq9
Chloroalkane and chloroalkene degradation	KEGG PATHWAY	ko00625	16	53	ep123.comp49284_c0_seq4|ep456.comp55857_c1_seq1|ep123.comp49284_c0_seq1|ep123.comp49284_c0_seq2|ep123.comp49284_c0_seq3|ep456.comp57874_c0_seq5|ep123.comp46110_c0_seq2|CL347Contig1|ep456.comp57874_c0_seq1|ep123.comp49284_c0_seq5|ep123.comp50194_c0_seq18|ep123.comp50194_c0_seq3|ep456.comp57874_c0_seq2|ep123.comp50194_c0_seq47|ep123.comp43813_c0_seq2|ep456.comp57874_c0_seq6
Ascorbate and aldarate metabolism	KEGG PATHWAY	ko00053	16	60	ep123.comp44324_c0_seq2|ep456.comp58786_c2_seq1|ep456.comp34868_c0_seq1|ep456.comp56003_c0_seq6|ep123.comp27375_c0_seq1|ep456.comp53127_c0_seq1|ep123.comp49700_c0_seq3|ep123.comp49700_c0_seq4|ep123.comp46896_c0_seq3|ep123.comp47241_c0_seq3|ep123.comp45423_c0_seq1|ep123.comp38798_c0_seq1|ep123.comp22975_c0_seq1|ep123.comp46896_c0_seq1|ep456.comp56003_c0_seq4|ep123.comp33203_c0_seq1
Shigellosis	KEGG PATHWAY	ko05131	16	62	CL763Contig1|CL147Contig4|ep123.comp486187_c0_seq1|ep123.comp38154_c0_seq3|ep456.comp56330_c0_seq6|ep123.comp46254_c0_seq4|ep456.comp211290_c0_seq1|ep123.comp42225_c0_seq2|ep123.comp42065_c0_seq2|ep123.comp19006_c0_seq2|ep456.comp55465_c0_seq1|ep456.comp50715_c0_seq3|ep123.comp48781_c0_seq13|ep123.comp42225_c0_seq1|ep456.comp42883_c0_seq1|ep456.comp57246_c0_seq23
Pentose phosphate pathway	KEGG PATHWAY	ko00030	16	80	ep456.comp45835_c0_seq1|ep456.comp59694_c1_seq3|ep123.comp46746_c0_seq4|ep123.comp44405_c0_seq2|ep456.comp52235_c1_seq1|ep456.comp52863_c0_seq1|ep123.comp16625_c0_seq1|ep123.comp124124_c0_seq1|ep123.comp40105_c1_seq2|ep456.comp47270_c0_seq2|ep123.comp43715_c0_seq3|ep456.comp55906_c0_seq10|ep456.comp59694_c1_seq23|ep123.comp32658_c0_seq1|ep456.comp49788_c0_seq1|ep456.comp59694_c1_seq28
Methane metabolism	KEGG PATHWAY	ko00680	16	81	ep456.comp49076_c0_seq2|ep123.comp48532_c0_seq4|ep456.comp53295_c0_seq8|ep123.comp46746_c0_seq4|ep123.comp44405_c0_seq2|ep123.comp46110_c0_seq2|ep123.comp49776_c0_seq1|ep123.comp16625_c0_seq1|ep123.comp42189_c0_seq1|ep123.comp124124_c0_seq1|ep123.comp46427_c0_seq2|ep456.comp47765_c0_seq1|ep456.comp57897_c0_seq2|ep456.comp45835_c0_seq1|ep123.comp41694_c0_seq1|ep123.comp43813_c0_seq2
Nitrogen metabolism	KEGG PATHWAY	ko00910	16	82	ep123.comp42775_c0_seq1|ep456.comp59515_c0_seq8|ep456.comp58689_c0_seq1|CL52Contig6|CL178Contig2|CL10185Contig1|ep123.comp50386_c2_seq2|CL8741Contig1|ep456.comp59515_c0_seq9|ep456.comp60067_c0_seq2|CL6312Contig1|ep456.comp178562_c0_seq1|ep123.comp48074_c0_seq3|ep123.comp46939_c0_seq11|ep123.comp49563_c0_seq1|ep123.comp48697_c0_seq2
Glioma	KEGG PATHWAY	ko05214	15	28	ep456.comp60058_c0_seq2|ep123.comp44249_c0_seq5|ep123.comp45697_c0_seq1|ep123.comp49128_c0_seq6|ep456.comp49394_c0_seq1|ep456.comp41338_c0_seq1|ep456.comp51082_c0_seq1|ep123.comp42065_c0_seq2|ep123.comp49629_c0_seq22|ep123.comp49629_c0_seq23|ep456.comp29353_c0_seq1|ep456.comp60058_c0_seq1|ep123.comp49629_c0_seq19|CL3074Contig1|ep456.comp59652_c0_seq6
Prostate cancer	KEGG PATHWAY	ko05215	15	49	ep123.comp44249_c0_seq5|ep456.comp49394_c0_seq1|ep123.comp45697_c0_seq1|ep123.comp49128_c0_seq6|ep123.comp45346_c0_seq1|ep456.comp51935_c0_seq3|ep456.comp60058_c0_seq1|ep123.comp42065_c0_seq2|ep123.comp42114_c0_seq1|ep456.comp59937_c0_seq36|ep456.comp29353_c0_seq1|ep456.comp59937_c0_seq5|ep456.comp60058_c0_seq2|ep456.comp59937_c0_seq1|CL3074Contig1
Long-term potentiation	KEGG PATHWAY	ko04720	15	64	ep456.comp57021_c0_seq6|ep123.comp44249_c0_seq5|ep456.comp53151_c0_seq1|ep456.comp57021_c0_seq9|ep456.comp41338_c0_seq1|ep456.comp51082_c0_seq1|ep123.comp42065_c0_seq2|ep123.comp49629_c0_seq22|ep123.comp49629_c0_seq23|ep456.comp34518_c0_seq1|ep123.comp49629_c0_seq19|ep456.comp34518_c0_seq2|ep123.comp43425_c0_seq3|ep123.comp42561_c0_seq3|ep456.comp59652_c0_seq6
Proteoglycans in cancer	KEGG PATHWAY	ko05205	15	65	CL763Contig1|ep123.comp49082_c0_seq3|ep123.comp44249_c0_seq5|ep456.comp60058_c0_seq2|ep123.comp49128_c0_seq6|ep123.comp42065_c0_seq2|ep123.comp50271_c0_seq1|ep123.comp43425_c0_seq3|ep456.comp60058_c0_seq1|CL349Contig1|ep123.comp19006_c0_seq2|ep456.comp34518_c0_seq1|ep456.comp34518_c0_seq2|ep456.comp42883_c0_seq1|ep456.comp57062_c1_seq8
Glycine, serine and threonine metabolism	KEGG PATHWAY	ko00260	15	70	ep456.comp60236_c0_seq13|ep123.comp47954_c0_seq1|ep456.comp50841_c0_seq1|ep123.comp49776_c0_seq1|ep123.comp47954_c0_seq9|ep123.comp38684_c0_seq1|ep123.comp48295_c0_seq3|ep456.comp59223_c0_seq19|ep456.comp59223_c0_seq18|ep123.comp48532_c0_seq4|ep456.comp47765_c0_seq1|ep456.comp57897_c0_seq2|ep456.comp55279_c0_seq3|ep123.comp41694_c0_seq1|ep123.comp47954_c0_seq11
Vasopressin-regulated water reabsorption	KEGG PATHWAY	ko04962	14	16	ep123.comp45676_c0_seq5|ep123.comp41379_c0_seq1|ep456.comp46052_c0_seq1|ep123.comp45676_c0_seq6|ep456.comp43751_c1_seq2|CL4798Contig1|ep123.comp46040_c0_seq1|ep123.comp37560_c0_seq2|ep123.comp45676_c0_seq3|ep123.comp45676_c0_seq2|ep456.comp54741_c0_seq4|ep456.comp54741_c0_seq3|ep456.comp54741_c0_seq2|ep456.comp54741_c0_seq1
Endocrine and other factor-regulated calcium reabsorption	KEGG PATHWAY	ko04961	14	29	ep123.comp45676_c0_seq5|ep123.comp41379_c0_seq1|ep456.comp54741_c0_seq3|ep456.comp46052_c0_seq1|ep123.comp45676_c0_seq6|ep456.comp48680_c0_seq2|ep123.comp46040_c0_seq1|ep123.comp45676_c0_seq3|ep123.comp45676_c0_seq2|ep456.comp54741_c0_seq4|ep123.comp42207_c0_seq2|ep456.comp54741_c0_seq2|ep456.comp54741_c0_seq1|ep123.comp42207_c0_seq1
ABC transporters	KEGG PATHWAY	ko02010	14	38	ep123.comp27497_c1_seq1|ep123.comp47596_c0_seq4|ep123.comp45647_c0_seq1|ep123.comp220788_c0_seq1|ep456.comp55846_c0_seq1|ep123.comp47596_c0_seq3|ep123.comp191116_c0_seq1|ep456.comp55846_c0_seq3|ep123.comp9513_c0_seq1|ep123.comp49273_c0_seq1|ep456.comp57356_c0_seq1|ep456.comp55109_c0_seq2|ep123.comp49231_c0_seq9|ep123.comp47589_c0_seq2
Hippo signaling pathway - fly	KEGG PATHWAY	ko04391	14	42	ep123.comp94532_c0_seq1|ep123.comp47109_c0_seq2|ep123.comp47109_c0_seq5|ep456.comp50754_c0_seq1|ep456.comp57525_c3_seq1|ep123.comp48686_c0_seq1|ep123.comp48686_c0_seq3|ep123.comp49796_c2_seq3|ep456.comp29671_c0_seq1|ep456.comp58446_c0_seq4|ep123.comp44867_c0_seq6|ep123.comp47109_c0_seq3|ep123.comp38895_c1_seq1|ep456.comp33901_c0_seq1
Bile secretion	KEGG PATHWAY	ko04976	14	48	ep123.comp27497_c1_seq1|ep123.comp45647_c0_seq1|ep123.comp220788_c0_seq1|ep456.comp55846_c0_seq1|ep456.comp55846_c0_seq3|ep123.comp191116_c0_seq1|ep456.comp53514_c0_seq2|ep123.comp50127_c1_seq1|ep123.comp9513_c0_seq1|ep123.comp49273_c0_seq1|ep456.comp57356_c0_seq1|ep456.comp55109_c0_seq2|ep123.comp49231_c0_seq9|ep123.comp47589_c0_seq2
Fatty acid elongation	KEGG PATHWAY	ko00062	14	55	CL10612Contig1|ep456.comp54037_c0_seq2|ep456.comp57905_c2_seq16|ep123.comp45454_c0_seq1|ep123.comp45148_c0_seq2|ep123.comp43158_c0_seq1|ep456.comp57905_c2_seq18|ep456.comp57905_c2_seq25|ep456.comp50918_c0_seq4|ep456.comp57905_c2_seq7|ep123.comp41061_c0_seq1|ep456.comp57905_c2_seq33|ep456.comp57905_c2_seq9|ep456.comp57905_c2_seq34
Toxoplasmosis	KEGG PATHWAY	ko05145	14	68	ep456.comp211522_c0_seq1|ep456.comp52802_c0_seq2|ep123.comp44978_c1_seq1|ep456.comp44794_c0_seq2|ep123.comp45558_c0_seq7|ep456.comp55684_c0_seq1|ep456.comp50234_c0_seq1|ep123.comp42065_c0_seq2|ep456.comp52592_c1_seq1|ep123.comp47462_c0_seq3|ep123.comp50186_c1_seq8|ep123.comp46259_c0_seq2|ep456.comp58965_c1_seq2|ep123.comp47462_c0_seq1
Photosynthesis	KEGG PATHWAY	ko00195	14	72	CL6836Contig1|CL7154Contig1|ep456.comp54010_c0_seq1|ep456.comp29178_c0_seq1|ep123.comp49810_c0_seq2|ep456.comp46946_c0_seq2|ep456.comp60085_c0_seq1|CL4548Contig1|ep123.comp65490_c0_seq1|CL10623Contig1|ep123.comp36263_c0_seq1|ep456.comp21101_c0_seq1|ep123.comp49810_c0_seq1|ep123.comp44928_c0_seq4
Protein digestion and absorption	KEGG PATHWAY	ko04974	13	17	ep456.comp59212_c0_seq1|ep456.comp57332_c0_seq1|ep456.comp59212_c0_seq3|ep123.comp26509_c0_seq1|ep456.comp59212_c0_seq4|ep456.comp57332_c0_seq6|ep456.comp208412_c0_seq1|ep123.comp50148_c0_seq1|ep456.comp59212_c0_seq6|ep456.comp48440_c0_seq1|ep456.comp48440_c0_seq2|ep456.comp59212_c0_seq5|ep123.comp49134_c0_seq1
Stilbenoid, diarylheptanoid and gingerol biosynthesis	KEGG PATHWAY	ko00945	13	18	CL8504Contig1|ep123.comp53969_c0_seq1|ep456.comp46131_c0_seq2|ep456.comp46131_c0_seq1|ep123.comp26825_c0_seq1|CL8643Contig1|ep123.comp47771_c1_seq1|ep123.comp47771_c0_seq2|ep123.comp47771_c0_seq1|ep123.comp40000_c0_seq1|ep456.comp46131_c1_seq1|ep456.comp59420_c1_seq5|ep123.comp37401_c0_seq1
Arachidonic acid metabolism	KEGG PATHWAY	ko00590	13	24	ep456.comp49992_c0_seq2|ep456.comp52585_c0_seq1|ep123.comp48894_c0_seq16|ep123.comp38670_c0_seq2|ep123.comp48894_c0_seq11|ep456.comp59810_c1_seq19|ep456.comp59810_c1_seq22|ep456.comp58138_c0_seq1|ep456.comp59810_c1_seq16|ep123.comp48847_c0_seq2|ep456.comp59810_c1_seq15|ep123.comp38441_c0_seq1|ep456.comp52585_c0_seq2
Steroid biosynthesis	KEGG PATHWAY	ko00100	13	34	ep456.comp60326_c0_seq18|ep123.comp38670_c0_seq2|ep456.comp49992_c0_seq2|ep123.comp29220_c0_seq4|ep123.comp50242_c0_seq5|ep123.comp49036_c0_seq1|ep456.comp52176_c0_seq2|ep123.comp29220_c0_seq3|ep123.comp41116_c0_seq2|ep456.comp54931_c0_seq1|CL1216Contig1|ep456.comp57728_c0_seq1|ep123.comp50242_c0_seq1
Amphetamine addiction	KEGG PATHWAY	ko05031	13	47	ep456.comp57021_c0_seq6|ep456.comp53151_c0_seq1|ep456.comp57021_c0_seq9|ep456.comp41338_c0_seq1|ep456.comp51082_c0_seq1|ep123.comp49629_c0_seq22|ep123.comp49629_c0_seq23|ep456.comp34518_c0_seq1|ep123.comp49629_c0_seq19|ep456.comp34518_c0_seq2|ep123.comp43425_c0_seq3|ep123.comp42561_c0_seq3|ep456.comp59652_c0_seq6
Salmonella infection	KEGG PATHWAY	ko05132	13	52	CL763Contig1|CL147Contig4|ep123.comp486187_c0_seq1|ep123.comp38154_c0_seq3|ep456.comp56330_c0_seq6|ep456.comp211290_c0_seq1|ep123.comp42225_c0_seq2|ep123.comp42065_c0_seq2|ep123.comp19006_c0_seq2|ep123.comp48781_c0_seq13|ep123.comp42225_c0_seq1|ep456.comp42883_c0_seq1|ep456.comp57246_c0_seq23
Estrogen signaling pathway	KEGG PATHWAY	ko04915	13	56	ep456.comp211522_c0_seq1|ep456.comp59937_c0_seq36|ep456.comp41338_c0_seq1|ep456.comp51082_c0_seq1|ep123.comp42065_c0_seq2|ep123.comp49629_c0_seq22|ep123.comp49629_c0_seq23|ep123.comp45558_c0_seq7|ep456.comp59937_c0_seq5|ep123.comp49629_c0_seq19|ep123.comp44249_c0_seq5|ep456.comp59937_c0_seq1|ep456.comp59652_c0_seq6
Systemic lupus erythematosus	KEGG PATHWAY	ko05322	13	61	ep456.comp50219_c0_seq1|ep456.comp48014_c0_seq2|ep456.comp48014_c0_seq4|ep456.comp39853_c0_seq1|ep123.comp38896_c0_seq3|ep123.comp39713_c0_seq1|ep123.comp43338_c1_seq1|ep123.comp32592_c0_seq1|ep456.comp44287_c0_seq1|ep123.comp44244_c0_seq1|ep123.comp41608_c0_seq1|ep123.comp41608_c0_seq2|ep123.comp37667_c0_seq3
Glutamatergic synapse	KEGG PATHWAY	ko04724	13	65	ep456.comp59212_c0_seq1|ep456.comp57021_c0_seq6|ep456.comp59212_c0_seq3|ep456.comp59212_c0_seq5|ep456.comp59212_c0_seq4|ep456.comp53151_c0_seq1|ep456.comp59212_c0_seq6|ep123.comp49053_c0_seq1|ep456.comp57021_c0_seq9|ep123.comp42065_c0_seq2|ep123.comp42561_c0_seq3|ep456.comp59482_c0_seq1|ep456.comp59482_c0_seq3
Chagas disease (American trypanosomiasis)	KEGG PATHWAY	ko05142	12	27	ep123.comp44978_c1_seq1|ep456.comp50754_c0_seq1|ep456.comp57525_c3_seq1|ep123.comp48686_c0_seq1|ep456.comp55684_c0_seq1|ep123.comp48686_c0_seq3|ep123.comp47109_c0_seq5|ep123.comp42065_c0_seq2|ep456.comp52592_c1_seq1|ep123.comp47109_c0_seq2|ep123.comp47109_c0_seq3|ep456.comp44794_c0_seq2
Nicotinate and nicotinamide metabolism	KEGG PATHWAY	ko00760	12	29	ep123.comp43361_c0_seq1|ep123.comp46324_c0_seq1|CL3293Contig1|ep123.comp46280_c0_seq3|ep123.comp46280_c0_seq2|ep123.comp39981_c0_seq2|ep456.comp53444_c0_seq1|ep456.comp51850_c0_seq1|ep456.comp51700_c1_seq4|ep123.comp44743_c0_seq2|ep123.comp37407_c0_seq1|ep123.comp37407_c0_seq2
Diterpenoid biosynthesis	KEGG PATHWAY	ko00904	12	31	ep456.comp53519_c0_seq1|ep123.comp47129_c0_seq8|ep123.comp46347_c0_seq3|ep123.comp47129_c0_seq7|ep123.comp47129_c0_seq4|ep123.comp47129_c0_seq5|ep456.comp55273_c1_seq1|ep123.comp47129_c0_seq3|ep123.comp47129_c0_seq1|ep123.comp34527_c0_seq1|ep123.comp45501_c0_seq1|ep123.comp34897_c0_seq1
Type II diabetes mellitus	KEGG PATHWAY	ko04930	12	38	CL2709Contig1|ep456.comp60335_c0_seq12|ep456.comp58575_c0_seq3|ep456.comp56461_c0_seq2|ep123.comp35726_c0_seq1|CL2843Contig1|ep123.comp44831_c0_seq1|ep123.comp42065_c0_seq2|ep456.comp60058_c0_seq1|ep456.comp60058_c0_seq2|ep123.comp46262_c0_seq1|ep123.comp49128_c0_seq6
Colorectal cancer	KEGG PATHWAY	ko05210	12	40	CL763Contig1|ep123.comp49897_c0_seq1|ep456.comp52802_c0_seq2|ep456.comp59286_c0_seq4|CL4419Contig1|ep456.comp52424_c0_seq1|ep123.comp42065_c0_seq2|ep456.comp58670_c0_seq8|ep123.comp19006_c0_seq2|ep123.comp44249_c0_seq5|ep456.comp58670_c0_seq1|ep456.comp42883_c0_seq1
Vascular smooth muscle contraction	KEGG PATHWAY	ko04270	12	42	ep123.comp43425_c0_seq3|ep123.comp44249_c0_seq5|ep456.comp41338_c0_seq1|ep456.comp51082_c0_seq1|ep123.comp42065_c0_seq2|ep123.comp49629_c0_seq22|ep123.comp49629_c0_seq23|ep456.comp34518_c0_seq1|ep456.comp55689_c0_seq1|ep123.comp49629_c0_seq19|ep456.comp34518_c0_seq2|ep456.comp59652_c0_seq6
Sulfur metabolism	KEGG PATHWAY	ko00920	12	42	ep456.comp54674_c0_seq3|ep456.comp54674_c0_seq1|ep123.comp47824_c0_seq3|ep456.comp46958_c0_seq4|ep123.comp41762_c0_seq3|CL3161Contig1|ep456.comp46958_c0_seq3|ep123.comp43252_c0_seq2|ep456.comp51800_c0_seq1|ep456.comp52893_c0_seq1|ep123.comp44024_c0_seq2|CL8631Contig1
Notch signaling pathway	KEGG PATHWAY	ko04330	12	45	ep123.comp49182_c0_seq22|ep123.comp49182_c0_seq23|ep456.comp58956_c0_seq11|ep123.comp49182_c0_seq8|ep456.comp55609_c0_seq7|ep123.comp46782_c0_seq7|ep456.comp55609_c0_seq10|ep456.comp58956_c0_seq1|ep123.comp50037_c0_seq3|ep123.comp50037_c0_seq1|ep456.comp58956_c0_seq5|ep123.comp46419_c0_seq2
TGF-beta signaling pathway	KEGG PATHWAY	ko04350	12	45	ep456.comp50754_c0_seq1|CL7054Contig1|ep456.comp45339_c0_seq2|ep456.comp45339_c0_seq4|ep123.comp42065_c0_seq2|ep123.comp50271_c0_seq1|ep123.comp33709_c0_seq1|ep123.comp47109_c0_seq5|CL349Contig1|ep123.comp47109_c0_seq2|ep123.comp47109_c0_seq3|ep456.comp57062_c1_seq8
Folate biosynthesis	KEGG PATHWAY	ko00790	12	52	ep123.comp48844_c0_seq11|ep456.comp53094_c0_seq3|ep123.comp48532_c0_seq5|ep123.comp49499_c0_seq8|ep123.comp47377_c0_seq3|ep123.comp49499_c0_seq2|ep456.comp59024_c0_seq3|ep123.comp47441_c0_seq1|ep456.comp55691_c0_seq3|ep123.comp49499_c0_seq3|ep456.comp55691_c0_seq1|ep123.comp49328_c0_seq1
Fatty acid biosynthesis	KEGG PATHWAY	ko00061	12	53	ep456.comp54417_c0_seq1|ep456.comp46367_c0_seq1|ep123.comp37595_c0_seq14|ep456.comp56015_c0_seq1|ep123.comp37595_c0_seq13|ep123.comp37595_c0_seq4|ep123.comp37595_c0_seq1|ep123.comp50493_c1_seq1|ep456.comp33924_c0_seq1|ep123.comp37595_c0_seq12|ep123.comp48859_c0_seq1|ep123.comp45374_c0_seq1
Hepatitis B	KEGG PATHWAY	ko05161	12	55	ep456.comp52802_c0_seq2|ep123.comp45697_c0_seq1|ep123.comp48389_c0_seq1|ep456.comp29353_c0_seq1|ep456.comp49394_c0_seq1|ep456.comp51935_c0_seq3|ep123.comp42065_c0_seq2|ep123.comp42114_c0_seq1|ep123.comp48389_c0_seq2|ep123.comp44249_c0_seq5|ep123.comp46778_c0_seq1|CL3074Contig1
Bacterial invasion of epithelial cells	KEGG PATHWAY	ko05100	12	55	CL763Contig1|CL147Contig4|ep456.comp56330_c0_seq6|ep456.comp211290_c0_seq1|ep123.comp42225_c0_seq2|ep123.comp46254_c0_seq4|ep123.comp19006_c0_seq2|ep456.comp55465_c0_seq1|ep123.comp48781_c0_seq13|ep123.comp42225_c0_seq1|ep456.comp42883_c0_seq1|ep456.comp57246_c0_seq23
MAPK signaling pathway	KEGG PATHWAY	ko04010	12	73	ep456.comp57021_c0_seq6|CL763Contig1|ep456.comp53151_c0_seq1|ep456.comp211522_c0_seq1|ep123.comp39195_c0_seq1|ep456.comp57021_c0_seq9|ep123.comp42065_c0_seq2|ep123.comp19006_c0_seq2|ep123.comp45558_c0_seq7|ep123.comp42561_c0_seq3|ep123.comp44249_c0_seq5|ep456.comp42883_c0_seq1
Sesquiterpenoid and triterpenoid biosynthesis	KEGG PATHWAY	ko00909	11	17	CL1Contig525|CL485Contig1|ep123.comp50381_c1_seq1|ep123.comp50073_c0_seq4|ep123.comp50381_c1_seq2|ep123.comp20301_c0_seq1|ep456.comp59963_c0_seq6|ep123.comp41224_c0_seq3|ep123.comp41224_c0_seq4|ep456.comp52330_c0_seq1|ep456.comp58777_c0_seq2
Hepatitis C	KEGG PATHWAY	ko05160	11	25	ep456.comp50754_c0_seq1|ep456.comp57525_c3_seq1|ep123.comp48686_c0_seq1|ep123.comp45734_c0_seq1|ep123.comp45734_c0_seq2|ep123.comp47109_c0_seq5|ep123.comp42065_c0_seq2|ep123.comp48686_c0_seq3|ep123.comp47109_c0_seq2|ep123.comp47109_c0_seq3|ep456.comp57705_c0_seq4
Pertussis	KEGG PATHWAY	ko05133	11	26	ep123.comp44978_c1_seq1|ep456.comp44794_c0_seq2|ep456.comp55684_c0_seq1|ep456.comp41338_c0_seq1|ep456.comp51082_c0_seq1|ep123.comp42065_c0_seq2|ep123.comp49629_c0_seq22|ep123.comp49629_c0_seq23|ep123.comp49629_c0_seq19|ep456.comp59652_c0_seq6|ep456.comp52592_c1_seq1
Riboflavin metabolism	KEGG PATHWAY	ko00740	11	29	ep123.comp47339_c0_seq12|ep123.comp41896_c0_seq1|CL2687Contig1|ep123.comp48172_c0_seq1|CL8795Contig1|ep123.comp47339_c0_seq7|ep456.comp54922_c0_seq2|ep456.comp54922_c0_seq3|ep456.comp55187_c0_seq4|ep123.comp47339_c0_seq9|ep123.comp47339_c0_seq8
Tropane, piperidine and pyridine alkaloid biosynthesis	KEGG PATHWAY	ko00960	11	31	ep123.comp48724_c0_seq1|ep123.comp49404_c0_seq6|ep456.comp50129_c0_seq2|ep123.comp49404_c0_seq4|ep456.comp46747_c0_seq1|ep123.comp49404_c0_seq2|ep456.comp53756_c0_seq1|ep456.comp53143_c0_seq2|ep456.comp53756_c0_seq2|ep456.comp41782_c0_seq1|ep123.comp49404_c0_seq1
GnRH signaling pathway	KEGG PATHWAY	ko04912	11	42	ep123.comp44249_c0_seq5|ep123.comp49053_c0_seq1|ep456.comp41338_c0_seq1|ep456.comp51082_c0_seq1|ep123.comp42065_c0_seq2|ep123.comp49629_c0_seq22|ep123.comp49629_c0_seq23|ep123.comp49629_c0_seq19|ep456.comp59482_c0_seq3|ep456.comp59482_c0_seq1|ep456.comp59652_c0_seq6
Butanoate metabolism	KEGG PATHWAY	ko00650	11	44	ep123.comp47736_c0_seq20|ep123.comp43994_c0_seq2|ep456.comp58035_c0_seq3|ep456.comp57096_c0_seq2|ep456.comp57096_c0_seq5|ep456.comp57096_c0_seq4|ep123.comp47736_c0_seq19|ep456.comp117410_c0_seq1|ep123.comp47736_c0_seq3|ep123.comp50513_c0_seq1|ep123.comp47736_c0_seq17
Focal adhesion	KEGG PATHWAY	ko04510	11	45	CL763Contig1|ep123.comp44249_c0_seq5|ep123.comp45697_c0_seq1|ep123.comp45346_c0_seq1|ep123.comp43425_c0_seq3|ep123.comp42065_c0_seq2|ep123.comp19006_c0_seq2|ep456.comp34518_c0_seq1|ep456.comp34518_c0_seq2|ep456.comp42883_c0_seq1|CL3074Contig1
Vibrio cholerae infection	KEGG PATHWAY	ko05110	11	61	ep123.comp46766_c1_seq11|ep456.comp55899_c0_seq1|ep456.comp55899_c0_seq2|ep123.comp36543_c0_seq1|ep456.comp56142_c0_seq5|ep123.comp49805_c0_seq4|ep456.comp53417_c0_seq2|ep123.comp36918_c0_seq1|ep456.comp53189_c0_seq2|ep456.comp37978_c0_seq1|ep456.comp47954_c0_seq1
Pathogenic Escherichia coli infection	KEGG PATHWAY	ko05130	11	62	CL147Contig4|ep123.comp27179_c0_seq1|ep456.comp56330_c0_seq6|ep456.comp211290_c0_seq1|ep123.comp49316_c0_seq4|ep123.comp42225_c0_seq2|ep456.comp46189_c0_seq1|ep456.comp57246_c0_seq23|ep123.comp48781_c0_seq13|ep123.comp42225_c0_seq1|ep456.comp47190_c1_seq1
Small cell lung cancer	KEGG PATHWAY	ko05222	10	20	ep456.comp52802_c0_seq2|ep123.comp45697_c0_seq1|ep456.comp29353_c0_seq1|ep456.comp49394_c0_seq1|ep456.comp51935_c0_seq3|ep123.comp47313_c0_seq1|ep123.comp42114_c0_seq1|ep123.comp47313_c0_seq4|CL8746Contig1|CL3074Contig1
Brassinosteroid biosynthesis	KEGG PATHWAY	ko00905	10	23	ep123.comp29027_c0_seq1|ep123.comp43997_c0_seq2|ep123.comp33196_c0_seq1|ep456.comp50729_c0_seq1|ep123.comp44507_c1_seq1|ep123.comp43084_c0_seq1|ep456.comp38844_c0_seq1|ep456.comp23082_c0_seq1|ep456.comp38999_c0_seq1|ep123.comp44507_c0_seq1
Pancreatic cancer	KEGG PATHWAY	ko05212	10	28	CL763Contig1|ep456.comp55661_c0_seq3|ep456.comp60096_c0_seq3|ep123.comp49863_c0_seq9|ep123.comp42065_c0_seq2|ep123.comp19006_c0_seq2|ep456.comp49394_c0_seq1|ep456.comp29353_c0_seq1|ep123.comp44249_c0_seq5|ep456.comp42883_c0_seq1
Hypertrophic cardiomyopathy (HCM)	KEGG PATHWAY	ko05410	10	31	ep456.comp51774_c0_seq1|ep123.comp49629_c0_seq5|ep123.comp49629_c0_seq10|ep123.comp49629_c0_seq9|ep123.comp49629_c0_seq14|ep456.comp53971_c0_seq3|ep456.comp53971_c0_seq2|ep123.comp49629_c0_seq3|ep123.comp49629_c0_seq2|ep123.comp49629_c0_seq1
Chronic myeloid leukemia	KEGG PATHWAY	ko05220	10	31	ep123.comp49182_c0_seq22|ep123.comp49182_c0_seq23|ep123.comp49182_c0_seq8|ep456.comp55609_c0_seq7|ep456.comp49394_c0_seq1|ep123.comp42065_c0_seq2|ep456.comp29353_c0_seq1|ep456.comp55609_c0_seq10|ep123.comp44249_c0_seq5|ep123.comp46419_c0_seq2
Thyroid hormone synthesis	KEGG PATHWAY	ko04918	10	34	ep456.comp52585_c0_seq2|ep456.comp52585_c0_seq1|ep123.comp48894_c0_seq16|ep123.comp48894_c0_seq11|ep456.comp54194_c0_seq1|ep123.comp48847_c0_seq2|ep456.comp59937_c0_seq36|ep456.comp59937_c0_seq5|ep456.comp59937_c0_seq1|ep123.comp40372_c1_seq1
PPAR signaling pathway	KEGG PATHWAY	ko03320	10	41	ep123.comp49909_c0_seq4|ep456.comp58410_c0_seq4|ep123.comp45346_c0_seq1|ep123.comp34344_c1_seq1|ep123.comp38412_c0_seq1|ep123.comp48845_c1_seq10|ep123.comp34344_c0_seq1|ep456.comp54278_c0_seq1|ep123.comp49907_c0_seq4|ep123.comp48845_c1_seq6
Measles	KEGG PATHWAY	ko05162	10	44	ep456.comp211522_c0_seq1|ep456.comp44451_c0_seq2|ep123.comp44978_c1_seq1|ep456.comp44794_c0_seq2|ep123.comp45558_c0_seq7|ep456.comp55684_c0_seq1|ep456.comp51935_c0_seq3|ep123.comp42114_c0_seq1|ep456.comp52592_c1_seq1|ep123.comp44937_c0_seq9
Amyotrophic lateral sclerosis (ALS)	KEGG PATHWAY	ko05014	10	46	ep456.comp57021_c0_seq6|CL763Contig1|ep456.comp52802_c0_seq2|ep456.comp53151_c0_seq1|ep456.comp54178_c2_seq1|ep456.comp57021_c0_seq9|ep123.comp19006_c0_seq2|ep123.comp24721_c0_seq1|ep123.comp42561_c0_seq3|ep456.comp42883_c0_seq1
Cardiac muscle contraction	KEGG PATHWAY	ko04260	10	47	ep123.comp32453_c0_seq2|ep123.comp50386_c2_seq2|ep456.comp59555_c0_seq2|ep123.comp50386_c0_seq1|ep123.comp45398_c2_seq1|ep123.comp45398_c2_seq2|ep456.comp51422_c0_seq1|ep123.comp40720_c0_seq1|ep123.comp45398_c3_seq1|ep456.comp244823_c0_seq1
Phenylalanine, tyrosine and tryptophan biosynthesis	KEGG PATHWAY	ko00400	10	61	ep456.comp50129_c0_seq2|ep123.comp38684_c0_seq1|ep123.comp47875_c0_seq3|ep123.comp33641_c0_seq1|ep456.comp50307_c0_seq2|ep456.comp41782_c0_seq1|ep456.comp59729_c0_seq1|ep123.comp48661_c1_seq1|ep123.comp50567_c0_seq3|ep123.comp48661_c1_seq4
Leishmaniasis	KEGG PATHWAY	ko05140	9	17	ep123.comp44978_c1_seq1|ep456.comp44794_c0_seq2|ep456.comp55684_c0_seq1|ep456.comp57264_c0_seq1|ep123.comp42065_c0_seq2|ep456.comp52592_c1_seq1|ep123.comp49357_c0_seq7|ep123.comp49357_c0_seq3|ep123.comp49357_c0_seq2
Cell cycle - Caulobacter	KEGG PATHWAY	ko04112	9	21	ep456.comp53710_c0_seq1|ep456.comp44094_c0_seq1|ep123.comp42592_c0_seq2|ep123.comp48674_c0_seq4|ep456.comp60379_c0_seq2|ep123.comp48674_c0_seq2|ep123.comp48674_c0_seq3|ep456.comp55010_c0_seq1|ep456.comp55010_c0_seq2
Toll-like receptor signaling pathway	KEGG PATHWAY	ko04620	9	23	CL763Contig1|ep123.comp44978_c1_seq1|ep456.comp44794_c0_seq2|ep456.comp55684_c0_seq1|ep123.comp42065_c0_seq2|ep123.comp19006_c0_seq2|ep456.comp52592_c1_seq1|ep123.comp44249_c0_seq5|ep456.comp42883_c0_seq1
Apoptosis	KEGG PATHWAY	ko04210	9	42	ep456.comp57021_c0_seq6|ep456.comp52802_c0_seq2|ep456.comp53151_c0_seq1|ep123.comp44978_c1_seq1|ep456.comp44794_c0_seq2|ep456.comp55684_c0_seq1|ep456.comp57021_c0_seq9|ep456.comp52592_c1_seq1|ep123.comp42561_c0_seq3
Ether lipid metabolism	KEGG PATHWAY	ko00565	9	42	ep456.comp54847_c0_seq2|ep123.comp49053_c0_seq1|ep456.comp49992_c0_seq2|ep123.comp38670_c0_seq2|ep456.comp42896_c0_seq1|ep456.comp59482_c0_seq1|CL9227Contig1|ep123.comp46270_c0_seq1|ep456.comp59482_c0_seq3
Natural killer cell mediated cytotoxicity	KEGG PATHWAY	ko04650	9	43	ep456.comp57021_c0_seq6|CL763Contig1|ep456.comp53151_c0_seq1|ep456.comp57021_c0_seq9|ep123.comp42065_c0_seq2|ep123.comp19006_c0_seq2|ep123.comp42561_c0_seq3|ep123.comp44249_c0_seq5|ep456.comp42883_c0_seq1
Osteoclast differentiation	KEGG PATHWAY	ko04380	9	43	ep456.comp57021_c0_seq6|CL763Contig1|ep456.comp53151_c0_seq1|ep456.comp57021_c0_seq9|ep123.comp42065_c0_seq2|ep123.comp19006_c0_seq2|ep123.comp42561_c0_seq3|ep123.comp44249_c0_seq5|ep456.comp42883_c0_seq1
B cell receptor signaling pathway	KEGG PATHWAY	ko04662	9	43	ep456.comp57021_c0_seq6|CL763Contig1|ep456.comp53151_c0_seq1|ep456.comp57021_c0_seq9|ep123.comp42065_c0_seq2|ep123.comp19006_c0_seq2|ep123.comp42561_c0_seq3|ep123.comp44249_c0_seq5|ep456.comp42883_c0_seq1
VEGF signaling pathway	KEGG PATHWAY	ko04370	9	47	ep456.comp57021_c0_seq6|CL763Contig1|ep456.comp53151_c0_seq1|ep456.comp57021_c0_seq9|ep123.comp42065_c0_seq2|ep123.comp19006_c0_seq2|ep123.comp42561_c0_seq3|ep123.comp44249_c0_seq5|ep456.comp42883_c0_seq1
One carbon pool by folate	KEGG PATHWAY	ko00670	9	52	ep123.comp47962_c0_seq2|ep123.comp47962_c0_seq19|ep123.comp47962_c0_seq11|ep123.comp47962_c0_seq6|ep123.comp47609_c0_seq2|ep123.comp49822_c0_seq2|ep123.comp47962_c0_seq10|ep123.comp47962_c0_seq8|ep456.comp44249_c0_seq2
Proteasome	KEGG PATHWAY	ko03050	9	65	ep456.comp59700_c0_seq4|ep123.comp36200_c0_seq1|ep123.comp43811_c0_seq6|ep456.comp51683_c0_seq1|ep123.comp49481_c1_seq2|ep456.comp60263_c0_seq1|ep123.comp36472_c0_seq1|ep456.comp60263_c0_seq5|ep123.comp39402_c0_seq1
Type I diabetes mellitus	KEGG PATHWAY	ko04940	8	10	ep123.comp49358_c1_seq1|ep456.comp50054_c0_seq7|ep456.comp50054_c0_seq3|ep123.comp49358_c1_seq10|ep123.comp47727_c0_seq1|CL3292Contig1|ep456.comp4382_c0_seq1|ep456.comp214141_c0_seq1
ErbB signaling pathway	KEGG PATHWAY	ko04012	8	17	ep123.comp44249_c0_seq5|ep123.comp42065_c0_seq2|ep123.comp50271_c0_seq1|CL349Contig1|ep456.comp60058_c0_seq1|ep456.comp60058_c0_seq2|ep456.comp57062_c1_seq8|ep123.comp49128_c0_seq6
Acute myeloid leukemia	KEGG PATHWAY	ko05221	8	17	ep123.comp44249_c0_seq5|ep123.comp42065_c0_seq2|ep123.comp50271_c0_seq1|CL349Contig1|ep456.comp60058_c0_seq1|ep456.comp60058_c0_seq2|ep456.comp57062_c1_seq8|ep123.comp49128_c0_seq6
Cutin, suberine and wax biosynthesis	KEGG PATHWAY	ko00073	8	17	ep123.comp44126_c0_seq1|ep123.comp37943_c0_seq1|ep456.comp54749_c0_seq1|ep123.comp47045_c0_seq5|ep456.comp51870_c0_seq1|ep456.comp49075_c0_seq1|CL1710Contig1|CL3476Contig1
Non-small cell lung cancer	KEGG PATHWAY	ko05223	8	21	ep456.comp29353_c0_seq1|ep123.comp42065_c0_seq2|ep456.comp49394_c0_seq1|ep123.comp47313_c0_seq1|ep123.comp45346_c0_seq1|ep123.comp47313_c0_seq4|CL8746Contig1|ep123.comp44249_c0_seq5
Non-homologous end-joining	KEGG PATHWAY	ko03450	8	23	ep456.comp58047_c0_seq10|ep123.comp50159_c0_seq2|ep123.comp50159_c0_seq1|ep456.comp53817_c0_seq1|ep123.comp47853_c0_seq4|ep456.comp56649_c0_seq1|ep456.comp53817_c0_seq3|ep123.comp46584_c0_seq5
Linoleic acid metabolism	KEGG PATHWAY	ko00591	8	29	ep123.comp262149_c0_seq1|ep123.comp48528_c0_seq1|ep456.comp49992_c0_seq2|ep123.comp48098_c0_seq1|ep123.comp49177_c0_seq1|ep123.comp38670_c0_seq2|ep123.comp24135_c0_seq1|ep123.comp171163_c0_seq1
Thiamine metabolism	KEGG PATHWAY	ko00730	8	34	CL195Contig2|ep123.comp46217_c0_seq14|ep456.comp59190_c0_seq15|ep123.comp46217_c0_seq24|ep123.comp46217_c0_seq25|ep123.comp46217_c0_seq21|ep456.comp50611_c0_seq1|ep123.comp49742_c0_seq5
Melanogenesis	KEGG PATHWAY	ko04916	8	34	ep456.comp41338_c0_seq1|ep456.comp51082_c0_seq1|ep123.comp42065_c0_seq2|ep123.comp49629_c0_seq22|ep123.comp49629_c0_seq23|ep123.comp49629_c0_seq19|ep123.comp44249_c0_seq5|ep456.comp59652_c0_seq6
Epithelial cell signaling in Helicobacter pylori infection	KEGG PATHWAY	ko05120	8	36	ep123.comp49805_c0_seq4|CL763Contig1|ep456.comp55899_c0_seq1|ep456.comp55899_c0_seq2|ep456.comp56142_c0_seq5|ep123.comp19006_c0_seq2|ep456.comp47954_c0_seq1|ep456.comp42883_c0_seq1
Adherens junction	KEGG PATHWAY	ko04520	8	41	CL763Contig1|ep456.comp44451_c0_seq2|ep456.comp58501_c1_seq17|ep123.comp42065_c0_seq2|ep123.comp19006_c0_seq2|ep123.comp44937_c0_seq9|ep123.comp47850_c0_seq5|ep456.comp42883_c0_seq1
Carbon fixation pathways in prokaryotes	KEGG PATHWAY	ko00720	8	42	ep123.comp49144_c0_seq3|ep123.comp42189_c0_seq1|ep456.comp54155_c0_seq1|ep123.comp47609_c0_seq2|ep123.comp50493_c1_seq1|ep123.comp50155_c1_seq3|ep123.comp46427_c0_seq2|ep123.comp48859_c0_seq1
Propanoate metabolism	KEGG PATHWAY	ko00640	8	44	ep123.comp50493_c1_seq1|ep123.comp46427_c0_seq2|ep123.comp32689_c0_seq2|ep123.comp32689_c0_seq1|ep456.comp57238_c0_seq2|ep123.comp41870_c0_seq2|ep456.comp41269_c0_seq1|ep123.comp48859_c0_seq1
Axon guidance	KEGG PATHWAY	ko04360	8	48	ep456.comp57021_c0_seq6|CL763Contig1|ep456.comp53151_c0_seq1|ep456.comp57021_c0_seq9|ep123.comp42065_c0_seq2|ep123.comp19006_c0_seq2|ep123.comp42561_c0_seq3|ep456.comp42883_c0_seq1
Synthesis and degradation of ketone bodies	KEGG PATHWAY	ko00072	7	17	ep123.comp47736_c0_seq20|ep123.comp43994_c0_seq2|ep456.comp58035_c0_seq3|ep123.comp47736_c0_seq19|ep123.comp47736_c0_seq3|ep123.comp50513_c0_seq1|ep123.comp47736_c0_seq17
Aminobenzoate degradation	KEGG PATHWAY	ko00627	7	23	ep456.comp46131_c0_seq2|ep456.comp46131_c0_seq1|ep456.comp46131_c1_seq1|ep456.comp50356_c0_seq1|ep456.comp46744_c0_seq2|ep123.comp37069_c0_seq1|ep456.comp59420_c1_seq5
Streptomycin biosynthesis	KEGG PATHWAY	ko00521	7	26	CL2709Contig1|ep456.comp60335_c0_seq12|CL2843Contig1|ep456.comp59694_c1_seq3|ep456.comp59694_c1_seq23|ep123.comp44831_c0_seq1|ep456.comp59694_c1_seq28
NF-kappa B signaling pathway	KEGG PATHWAY	ko04064	7	26	ep456.comp44451_c0_seq2|ep123.comp44978_c1_seq1|ep123.comp49121_c1_seq3|ep456.comp44794_c0_seq2|ep456.comp55684_c0_seq1|ep456.comp52592_c1_seq1|ep123.comp44937_c0_seq9
Circadian entrainment	KEGG PATHWAY	ko04713	7	27	ep456.comp41338_c0_seq1|ep456.comp51082_c0_seq1|ep123.comp42065_c0_seq2|ep123.comp49629_c0_seq22|ep123.comp49629_c0_seq23|ep123.comp49629_c0_seq19|ep456.comp59652_c0_seq6
beta-Alanine metabolism	KEGG PATHWAY	ko00410	7	48	ep456.comp56636_c0_seq5|ep123.comp46004_c0_seq1|ep123.comp46607_c0_seq1|ep123.comp32689_c0_seq2|ep123.comp32689_c0_seq1|ep456.comp41269_c0_seq1|ep456.comp58881_c0_seq7
Peptidoglycan biosynthesis	KEGG PATHWAY	ko00550	6	9	ep123.comp45062_c1_seq5|ep456.comp44094_c0_seq1|ep123.comp48674_c0_seq4|ep123.comp48674_c0_seq2|ep123.comp48674_c0_seq3|ep456.comp58577_c2_seq10
Phototransduction	KEGG PATHWAY	ko04744	6	9	ep456.comp41338_c0_seq1|ep456.comp51082_c0_seq1|ep123.comp49629_c0_seq22|ep123.comp49629_c0_seq23|ep123.comp49629_c0_seq19|ep456.comp59652_c0_seq6
Glycosphingolipid biosynthesis - ganglio series	KEGG PATHWAY	ko00604	6	12	ep123.comp38164_c0_seq3|ep123.comp38164_c0_seq2|CL522Contig1|ep456.comp58858_c0_seq10|ep123.comp42360_c0_seq1|ep456.comp56322_c1_seq2
Phototransduction - fly	KEGG PATHWAY	ko04745	6	12	ep456.comp41338_c0_seq1|ep456.comp51082_c0_seq1|ep123.comp49629_c0_seq22|ep123.comp49629_c0_seq23|ep123.comp49629_c0_seq19|ep456.comp59652_c0_seq6
Taurine and hypotaurine metabolism	KEGG PATHWAY	ko00430	6	15	ep456.comp54370_c0_seq11|ep456.comp49712_c0_seq2|ep456.comp54370_c0_seq7|ep456.comp54370_c0_seq1|ep123.comp39096_c0_seq2|ep456.comp58138_c0_seq1
Primary immunodeficiency	KEGG PATHWAY	ko05340	6	17	ep456.comp51787_c1_seq4|ep456.comp57359_c0_seq7|ep456.comp57359_c0_seq10|CL1Contig347|ep123.comp48246_c0_seq1|ep123.comp48246_c0_seq8
Mineral absorption	KEGG PATHWAY	ko04978	6	17	ep456.comp56838_c0_seq2|ep123.comp42075_c0_seq2|ep123.comp42075_c0_seq1|CL6244Contig1|ep456.comp56838_c0_seq1|ep456.comp41503_c0_seq2
Olfactory transduction	KEGG PATHWAY	ko04740	6	17	ep456.comp41338_c0_seq1|ep456.comp51082_c0_seq1|ep123.comp49629_c0_seq22|ep123.comp49629_c0_seq23|ep123.comp49629_c0_seq19|ep456.comp59652_c0_seq6
Gastric acid secretion	KEGG PATHWAY	ko04971	6	17	ep456.comp41338_c0_seq1|ep456.comp51082_c0_seq1|ep123.comp49629_c0_seq22|ep123.comp49629_c0_seq23|ep123.comp49629_c0_seq19|ep456.comp59652_c0_seq6
Melanoma	KEGG PATHWAY	ko05218	6	17	ep123.comp45697_c0_seq1|ep456.comp49394_c0_seq1|ep123.comp42065_c0_seq2|ep456.comp29353_c0_seq1|ep123.comp44249_c0_seq5|CL3074Contig1
Salivary secretion	KEGG PATHWAY	ko04970	6	17	ep456.comp41338_c0_seq1|ep456.comp51082_c0_seq1|ep123.comp49629_c0_seq22|ep123.comp49629_c0_seq23|ep123.comp49629_c0_seq19|ep456.comp59652_c0_seq6
RIG-I-like receptor signaling pathway	KEGG PATHWAY	ko04622	6	19	ep123.comp50395_c1_seq12|ep123.comp50395_c1_seq13|ep123.comp50395_c1_seq7|ep456.comp50715_c0_seq3|ep123.comp46778_c0_seq1|ep123.comp50395_c1_seq8
Geraniol degradation	KEGG PATHWAY	ko00281	6	21	ep123.comp47736_c0_seq20|ep123.comp43994_c0_seq2|ep456.comp58035_c0_seq3|ep123.comp47736_c0_seq19|ep123.comp47736_c0_seq3|ep123.comp47736_c0_seq17
Long-term depression	KEGG PATHWAY	ko04730	6	25	ep456.comp50754_c0_seq1|ep123.comp47109_c0_seq5|ep123.comp42065_c0_seq2|ep123.comp47109_c0_seq2|ep123.comp47109_c0_seq3|ep123.comp44249_c0_seq5
Tryptophan metabolism	KEGG PATHWAY	ko00380	6	29	ep456.comp178079_c0_seq1|ep123.comp46799_c0_seq1|ep456.comp54178_c2_seq1|ep123.comp24721_c0_seq1|ep123.comp5150_c0_seq1|ep123.comp20085_c0_seq1
Photosynthesis - antenna proteins	KEGG PATHWAY	ko00196	6	29	ep456.comp50204_c0_seq2|ep123.comp50042_c0_seq6|ep123.comp50042_c0_seq4|ep123.comp36533_c0_seq1|ep456.comp35625_c0_seq1|ep456.comp37743_c0_seq1
Renal cell carcinoma	KEGG PATHWAY	ko05211	6	32	CL763Contig1|CL7054Contig1|ep123.comp42065_c0_seq2|ep123.comp19006_c0_seq2|ep123.comp44249_c0_seq5|ep456.comp42883_c0_seq1
Retrograde endocannabinoid signaling	KEGG PATHWAY	ko04723	6	34	ep123.comp43531_c0_seq1|ep123.comp43531_c0_seq2|ep123.comp42065_c0_seq2|ep456.comp57182_c0_seq4|ep456.comp57182_c0_seq3|ep456.comp57182_c0_seq1
T cell receptor signaling pathway	KEGG PATHWAY	ko04660	6	34	ep456.comp57021_c0_seq6|ep456.comp53151_c0_seq1|ep456.comp57021_c0_seq9|ep123.comp42065_c0_seq2|ep123.comp42561_c0_seq3|ep123.comp44249_c0_seq5
Biosynthesis of unsaturated fatty acids	KEGG PATHWAY	ko01040	6	44	ep456.comp46367_c0_seq1|ep123.comp49909_c0_seq4|ep123.comp38412_c0_seq1|ep456.comp50918_c0_seq4|ep123.comp49907_c0_seq4|ep123.comp44926_c0_seq1
Gap junction	KEGG PATHWAY	ko04540	6	54	ep456.comp46189_c0_seq1|ep123.comp27179_c0_seq1|ep123.comp49316_c0_seq4|ep123.comp42065_c0_seq2|ep123.comp44249_c0_seq5|ep456.comp47190_c1_seq1
Carbohydrate digestion and absorption	KEGG PATHWAY	ko04973	5	10	CL2843Contig1|CL2985Contig1|CL2709Contig1|ep123.comp44831_c0_seq1|ep456.comp60335_c0_seq12
Polycyclic aromatic hydrocarbon degradation	KEGG PATHWAY	ko00624	5	12	ep456.comp46131_c0_seq2|ep456.comp46131_c0_seq1|ep456.comp48597_c0_seq1|ep456.comp46131_c1_seq1|ep456.comp59420_c1_seq5
Nicotine addiction	KEGG PATHWAY	ko05033	5	14	ep123.comp43531_c0_seq1|ep123.comp43531_c0_seq2|ep456.comp57182_c0_seq3|ep456.comp57182_c0_seq4|ep456.comp57182_c0_seq1
Isoquinoline alkaloid biosynthesis	KEGG PATHWAY	ko00950	5	16	ep123.comp49677_c0_seq1|ep456.comp62649_c0_seq1|ep123.comp49322_c0_seq2|ep123.comp27438_c0_seq1|ep456.comp41782_c0_seq1
Proximal tubule bicarbonate reclamation	KEGG PATHWAY	ko04964	5	19	ep123.comp45042_c0_seq1|ep456.comp178562_c0_seq1|ep123.comp46939_c0_seq11|CL52Contig6|ep456.comp49272_c0_seq1
Fc epsilon RI signaling pathway	KEGG PATHWAY	ko04664	5	22	CL763Contig1|ep123.comp19006_c0_seq2|ep456.comp42883_c0_seq1|ep123.comp42065_c0_seq2|ep123.comp44249_c0_seq5
Endometrial cancer	KEGG PATHWAY	ko05213	5	22	ep123.comp45697_c0_seq1|ep123.comp42065_c0_seq2|ep123.comp44249_c0_seq5|ep123.comp45346_c0_seq1|CL3074Contig1
Morphine addiction	KEGG PATHWAY	ko05032	5	26	ep123.comp43531_c0_seq1|ep123.comp43531_c0_seq2|ep456.comp57182_c0_seq3|ep456.comp57182_c0_seq4|ep456.comp57182_c0_seq1
Selenocompound metabolism	KEGG PATHWAY	ko00450	5	26	ep456.comp55152_c0_seq2|ep123.comp46880_c0_seq1|ep123.comp47833_c0_seq1|ep123.comp46880_c0_seq6|ep123.comp47824_c0_seq3
Drug metabolism - other enzymes	KEGG PATHWAY	ko00983	5	28	ep123.comp46004_c0_seq1|CL631Contig1|ep123.comp44618_c0_seq1|ep456.comp58629_c0_seq6|ep123.comp46607_c0_seq1
Rheumatoid arthritis	KEGG PATHWAY	ko05323	5	31	ep456.comp56142_c0_seq5|ep456.comp47954_c0_seq1|ep123.comp49805_c0_seq4|ep456.comp55899_c0_seq1|ep456.comp55899_c0_seq2
Chemokine signaling pathway	KEGG PATHWAY	ko04062	5	34	CL763Contig1|ep123.comp19006_c0_seq2|ep456.comp42883_c0_seq1|ep123.comp42065_c0_seq2|ep123.comp44249_c0_seq5
Bisphenol degradation	KEGG PATHWAY	ko00363	4	8	ep456.comp46131_c0_seq2|ep456.comp46131_c0_seq1|ep456.comp46131_c1_seq1|ep456.comp59420_c1_seq5
Butirosin and neomycin biosynthesis	KEGG PATHWAY	ko00524	4	9	CL2843Contig1|ep123.comp44831_c0_seq1|CL2709Contig1|ep456.comp60335_c0_seq12
African trypanosomiasis	KEGG PATHWAY	ko05143	4	10	ep123.comp49357_c0_seq7|ep456.comp57264_c0_seq1|ep123.comp49357_c0_seq3|ep123.comp49357_c0_seq2
Glycosphingolipid biosynthesis - globo series	KEGG PATHWAY	ko00603	4	11	ep123.comp38164_c0_seq2|ep456.comp56322_c1_seq2|ep123.comp38164_c0_seq3|ep123.comp42360_c0_seq1
Bladder cancer	KEGG PATHWAY	ko05219	4	13	ep123.comp42065_c0_seq2|ep123.comp44249_c0_seq5|ep456.comp49394_c0_seq1|ep456.comp29353_c0_seq1
TNF signaling pathway	KEGG PATHWAY	ko04668	4	13	ep456.comp51579_c1_seq2|ep123.comp44249_c0_seq5|ep123.comp48222_c0_seq3|ep123.comp42065_c0_seq2
Sulfur relay system	KEGG PATHWAY	ko04122	4	19	ep456.comp53094_c0_seq3|ep456.comp44081_c0_seq2|ep123.comp48572_c1_seq1|ep123.comp26378_c0_seq1
Zeatin biosynthesis	KEGG PATHWAY	ko00908	4	19	ep456.comp159005_c0_seq1|ep456.comp54154_c0_seq2|ep123.comp46014_c0_seq2|ep456.comp54154_c0_seq7
Amoebiasis	KEGG PATHWAY	ko05146	4	20	ep123.comp47519_c0_seq3|CL4798Contig1|ep456.comp43751_c1_seq2|ep123.comp47519_c0_seq5
Limonene and pinene degradation	KEGG PATHWAY	ko00903	4	21	ep456.comp46131_c0_seq2|ep456.comp46131_c0_seq1|ep456.comp46131_c1_seq1|ep456.comp59420_c1_seq5
Viral myocarditis	KEGG PATHWAY	ko05416	4	22	ep456.comp52802_c0_seq2|CL763Contig1|ep123.comp19006_c0_seq2|ep456.comp42883_c0_seq1
NOD-like receptor signaling pathway	KEGG PATHWAY	ko04621	4	23	ep456.comp59937_c0_seq5|ep123.comp42065_c0_seq2|ep456.comp59937_c0_seq1|ep456.comp59937_c0_seq36
Lysine biosynthesis	KEGG PATHWAY	ko00300	4	25	CL1882Contig1|ep123.comp48295_c0_seq3|ep123.comp48014_c0_seq11|ep123.comp48014_c0_seq23
Jak-STAT signaling pathway	KEGG PATHWAY	ko04630	3	5	ep123.comp45734_c0_seq2|ep456.comp57705_c0_seq4|ep123.comp45734_c0_seq1
Indole alkaloid biosynthesis	KEGG PATHWAY	ko00901	3	5	ep123.comp30015_c0_seq1|ep123.comp49988_c0_seq1|ep123.comp49988_c0_seq4
Biosynthesis of siderophore group nonribosomal peptides	KEGG PATHWAY	ko01053	3	7	ep456.comp57614_c0_seq1|ep456.comp57614_c0_seq10|ep456.comp57614_c0_seq7
Leukocyte transendothelial migration	KEGG PATHWAY	ko04670	3	14	CL763Contig1|ep123.comp19006_c0_seq2|ep456.comp42883_c0_seq1
D-Glutamine and D-glutamate metabolism	KEGG PATHWAY	ko00471	3	15	ep456.comp178562_c0_seq1|ep123.comp46939_c0_seq11|CL52Contig6
Prolactin signaling pathway	KEGG PATHWAY	ko04917	3	16	ep123.comp42065_c0_seq2|ep123.comp44249_c0_seq5|ep123.comp44425_c0_seq1
Biotin metabolism	KEGG PATHWAY	ko00780	3	22	ep456.comp54317_c0_seq2|ep456.comp58357_c0_seq2|ep456.comp58357_c0_seq1
Bacterial secretion system	KEGG PATHWAY	ko03070	3	23	ep123.comp47784_c0_seq2|ep123.comp43717_c0_seq1|ep456.comp59215_c0_seq9
Collecting duct acid secretion	KEGG PATHWAY	ko04966	3	24	ep456.comp56142_c0_seq5|ep456.comp47954_c0_seq1|ep123.comp49805_c0_seq4
Hedgehog signaling pathway	KEGG PATHWAY	ko04340	3	27	ep123.comp44755_c0_seq1|ep123.comp40117_c0_seq4|ep123.comp44867_c0_seq6
Prion diseases	KEGG PATHWAY	ko05020	3	35	CL1130Contig1|ep123.comp44249_c0_seq5|ep123.comp42065_c0_seq2
Novobiocin biosynthesis	KEGG PATHWAY	ko00401	2	6	ep456.comp50129_c0_seq2|ep456.comp41782_c0_seq1
Lipoic acid metabolism	KEGG PATHWAY	ko00785	2	7	ep123.comp45634_c0_seq1|ep456.comp56445_c0_seq3
Styrene degradation	KEGG PATHWAY	ko00643	2	8	ep456.comp55360_c0_seq2|ep123.comp43799_c0_seq3
Fat digestion and absorption	KEGG PATHWAY	ko04975	2	8	ep123.comp43224_c0_seq2|ep123.comp43224_c0_seq3
Tetracycline biosynthesis	KEGG PATHWAY	ko00253	2	9	ep123.comp50493_c1_seq1|ep123.comp48859_c0_seq1
Vitamin B6 metabolism	KEGG PATHWAY	ko00750	2	10	ep123.comp49076_c1_seq3|ep456.comp51721_c1_seq2
Aldosterone-regulated sodium reabsorption	KEGG PATHWAY	ko04960	2	12	ep123.comp42065_c0_seq2|ep123.comp45346_c0_seq1
MAPK signaling pathway - fly	KEGG PATHWAY	ko04013	2	13	ep123.comp42065_c0_seq2|ep123.comp44249_c0_seq5
Dorso-ventral axis formation	KEGG PATHWAY	ko04320	2	13	ep123.comp42065_c0_seq2|ep123.comp44249_c0_seq5
Thyroid cancer	KEGG PATHWAY	ko05216	2	14	ep123.comp42065_c0_seq2|ep123.comp44249_c0_seq5
Two-component system	KEGG PATHWAY	ko02020	2	22	ep456.comp52802_c0_seq2|ep123.comp50386_c2_seq2
Cholinergic synapse	KEGG PATHWAY	ko04725	2	25	ep123.comp42065_c0_seq2|ep123.comp44249_c0_seq5
Serotonergic synapse	KEGG PATHWAY	ko04726	2	25	ep123.comp42065_c0_seq2|ep123.comp44249_c0_seq5
Neuroactive ligand-receptor interaction	KEGG PATHWAY	ko04080	1	5	ep456.comp44865_c0_seq1
MAPK signaling pathway - yeast	KEGG PATHWAY	ko04011	1	7	ep123.comp46229_c0_seq4
Caprolactam degradation	KEGG PATHWAY	ko00930	1	10	ep123.comp41411_c0_seq1
Flavone and flavonol biosynthesis	KEGG PATHWAY	ko00944	1	12	ep123.comp40115_c0_seq1
Benzoate degradation	KEGG PATHWAY	ko00362	1	15	ep123.comp38412_c0_seq1

## Sheet: Sheet2
detailed annotation of DGEs
#Query	KO_ID|KO_name|Hyperlink
ep456.comp58329_c1_seq10	K15902|PCC1, LAGE3|http://www.genome.jp/dbget-bin/www_bget?ko:K15902
ep456.comp52393_c0_seq2	K16833|PPP1R2, IPP2|http://www.genome.jp/dbget-bin/www_bget?ko:K16833
ep456.comp52498_c0_seq1	K08517|SEC22|http://www.genome.jp/dbget-bin/www_bget?ko:K08517
ep456.comp59964_c0_seq2	K01529|E3.6.1.-|http://www.genome.jp/dbget-bin/www_bget?ko:K01529
ep456.comp59616_c0_seq4	K13150|COIL, CLN80|http://www.genome.jp/dbget-bin/www_bget?ko:K13150
ep456.comp58831_c0_seq11	K13254|SPAST|http://www.genome.jp/dbget-bin/www_bget?ko:K13254
ep123.comp48844_c0_seq11	K01930|FPGS|http://www.genome.jp/dbget-bin/www_bget?ko:K01930
ep123.comp24813_c0_seq1	K11368|ENY2, DC6, SUS1|http://www.genome.jp/dbget-bin/www_bget?ko:K11368
ep456.comp44343_c0_seq1	K03946|NDUFA2|http://www.genome.jp/dbget-bin/www_bget?ko:K03946
ep123.comp46359_c0_seq3	K15115|SLC25A32, MFT|http://www.genome.jp/dbget-bin/www_bget?ko:K15115
ep456.comp59759_c1_seq4	K06130|LYPLA2|http://www.genome.jp/dbget-bin/www_bget?ko:K06130
ep456.comp49009_c0_seq1	K09264|K09264|http://www.genome.jp/dbget-bin/www_bget?ko:K09264
ep456.comp59759_c1_seq3	K06130|LYPLA2|http://www.genome.jp/dbget-bin/www_bget?ko:K06130
ep456.comp56758_c0_seq3	K13960|UBE2T, HSPC150|http://www.genome.jp/dbget-bin/www_bget?ko:K13960
ep123.comp49888_c0_seq1	K13156|SNRNP48|http://www.genome.jp/dbget-bin/www_bget?ko:K13156
ep123.comp39279_c0_seq2	K13719|OTU1, YOD1|http://www.genome.jp/dbget-bin/www_bget?ko:K13719
ep123.comp46324_c0_seq1	K01950|E6.3.5.1, NADSYN1, QNS1, nadE|http://www.genome.jp/dbget-bin/www_bget?ko:K01950
ep123.comp50209_c0_seq19	K03842|ALG1|http://www.genome.jp/dbget-bin/www_bget?ko:K03842
ep456.comp4382_c0_seq1	K04077|groEL, HSPD1|http://www.genome.jp/dbget-bin/www_bget?ko:K04077
ep123.comp49893_c0_seq3	K14802|DRS2, ATP8A|http://www.genome.jp/dbget-bin/www_bget?ko:K14802
ep123.comp40897_c0_seq6	K14560|IMP3|http://www.genome.jp/dbget-bin/www_bget?ko:K14560
CL8852Contig1	K08850|AURKX|http://www.genome.jp/dbget-bin/www_bget?ko:K08850
ep123.comp43885_c0_seq1	K08238|XXT|http://www.genome.jp/dbget-bin/www_bget?ko:K08238
ep456.comp60209_c1_seq7	K01687|ilvD|http://www.genome.jp/dbget-bin/www_bget?ko:K01687
ep123.comp46126_c0_seq3	K08857|NEK|http://www.genome.jp/dbget-bin/www_bget?ko:K08857
ep456.comp20034_c0_seq1	K14488|SAUR|http://www.genome.jp/dbget-bin/www_bget?ko:K14488
ep123.comp29725_c0_seq1	K16315|GSG2|http://www.genome.jp/dbget-bin/www_bget?ko:K16315
ep123.comp48398_c0_seq6	K16278|K16278, HOS1|http://www.genome.jp/dbget-bin/www_bget?ko:K16278
ep123.comp41773_c0_seq2	K02021|ABC.MR|http://www.genome.jp/dbget-bin/www_bget?ko:K02021
ep456.comp58339_c0_seq1	K14779|DDX52, ROK1|http://www.genome.jp/dbget-bin/www_bget?ko:K14779
ep123.comp49524_c0_seq9	K03847|ALG12|http://www.genome.jp/dbget-bin/www_bget?ko:K03847
ep123.comp49524_c0_seq8	K03847|ALG12|http://www.genome.jp/dbget-bin/www_bget?ko:K03847
ep123.comp30279_c0_seq2	K06444|lcyE, crtL2|http://www.genome.jp/dbget-bin/www_bget?ko:K06444
ep123.comp49524_c0_seq1	K03847|ALG12|http://www.genome.jp/dbget-bin/www_bget?ko:K03847
ep123.comp49524_c0_seq5	K03847|ALG12|http://www.genome.jp/dbget-bin/www_bget?ko:K03847
ep456.comp56543_c0_seq1	K12891|SFRS2|http://www.genome.jp/dbget-bin/www_bget?ko:K12891
ep456.comp52448_c0_seq1	K00592|E2.1.1.127|http://www.genome.jp/dbget-bin/www_bget?ko:K00592
ep456.comp58289_c1_seq3	K12603|CNOT6, CCR4|http://www.genome.jp/dbget-bin/www_bget?ko:K12603
ep456.comp60354_c0_seq31	K03883|ND5|http://www.genome.jp/dbget-bin/www_bget?ko:K03883
ep456.comp44058_c0_seq2	K02911|RP-L32, MRPL32, rpmF|http://www.genome.jp/dbget-bin/www_bget?ko:K02911
ep456.comp55788_c0_seq15	K17260|ACTR2, ARP2|http://www.genome.jp/dbget-bin/www_bget?ko:K17260
ep123.comp34527_c0_seq1	K04122|E1.14.13.78|http://www.genome.jp/dbget-bin/www_bget?ko:K04122
ep123.comp47453_c0_seq2	K17402|MRPS23|http://www.genome.jp/dbget-bin/www_bget?ko:K17402
ep456.comp55050_c0_seq1	K01669|E4.1.99.3, phrB|http://www.genome.jp/dbget-bin/www_bget?ko:K01669
CL3408Contig1	K09837|LUT1, CYP97C1|http://www.genome.jp/dbget-bin/www_bget?ko:K09837
ep456.comp52023_c0_seq2	K10406|KIFC2_3|http://www.genome.jp/dbget-bin/www_bget?ko:K10406
ep456.comp46957_c0_seq2	K08064|NFYA|http://www.genome.jp/dbget-bin/www_bget?ko:K08064
ep123.comp40166_c0_seq2	K01598|PPCDC, coaC|http://www.genome.jp/dbget-bin/www_bget?ko:K01598
CL1Contig145	K12861|BCAS2|http://www.genome.jp/dbget-bin/www_bget?ko:K12861
ep123.comp49700_c0_seq3	K00423|E1.10.3.3|http://www.genome.jp/dbget-bin/www_bget?ko:K00423
ep123.comp49700_c0_seq4	K00423|E1.10.3.3|http://www.genome.jp/dbget-bin/www_bget?ko:K00423
ep123.comp49505_c0_seq1	K06678|YCG1, CAPG|http://www.genome.jp/dbget-bin/www_bget?ko:K06678
ep123.comp42114_c0_seq1	K02206|CDK2|http://www.genome.jp/dbget-bin/www_bget?ko:K02206
ep456.comp59063_c0_seq5	K08269|ULK, ATG1|http://www.genome.jp/dbget-bin/www_bget?ko:K08269
CL7341Contig1	K14488|SAUR|http://www.genome.jp/dbget-bin/www_bget?ko:K14488
ep456.comp60151_c0_seq29	K01103|PFKFB|http://www.genome.jp/dbget-bin/www_bget?ko:K01103
ep456.comp60151_c0_seq20	K01103|PFKFB|http://www.genome.jp/dbget-bin/www_bget?ko:K01103
ep456.comp60151_c0_seq22	K01103|PFKFB|http://www.genome.jp/dbget-bin/www_bget?ko:K01103
ep456.comp53753_c0_seq4	K05387|GRIP|http://www.genome.jp/dbget-bin/www_bget?ko:K05387
ep456.comp55929_c0_seq4	K04567|KARS, lysS|http://www.genome.jp/dbget-bin/www_bget?ko:K04567
CL195Contig2	K00949|E2.7.6.2, THI80|http://www.genome.jp/dbget-bin/www_bget?ko:K00949
ep123.comp49251_c0_seq1	K14805|DDX24, MAK5|http://www.genome.jp/dbget-bin/www_bget?ko:K14805
ep123.comp38786_c0_seq1	K09284|AP2|http://www.genome.jp/dbget-bin/www_bget?ko:K09284
ep123.comp49383_c0_seq2	K06100|SYMPK|http://www.genome.jp/dbget-bin/www_bget?ko:K06100
ep456.comp53160_c0_seq1	K16732|PRC1|http://www.genome.jp/dbget-bin/www_bget?ko:K16732
ep456.comp52311_c0_seq1	K13104|ZNF830, CCDC16|http://www.genome.jp/dbget-bin/www_bget?ko:K13104
ep123.comp48825_c0_seq14	K11713|PGTB1|http://www.genome.jp/dbget-bin/www_bget?ko:K11713
ep123.comp49679_c1_seq3	K10590|TRIP12|http://www.genome.jp/dbget-bin/www_bget?ko:K10590
ep123.comp47677_c0_seq4	K10365|CAPZB|http://www.genome.jp/dbget-bin/www_bget?ko:K10365
ep123.comp47677_c0_seq2	K01855|PUS3, DEG1|http://www.genome.jp/dbget-bin/www_bget?ko:K01855
ep123.comp47677_c0_seq3	K10365|CAPZB|http://www.genome.jp/dbget-bin/www_bget?ko:K10365
ep123.comp34735_c0_seq1	K06174|ABCE1|http://www.genome.jp/dbget-bin/www_bget?ko:K06174
ep456.comp52212_c0_seq1	K06874|K06874|http://www.genome.jp/dbget-bin/www_bget?ko:K06874
ep123.comp37559_c0_seq2	K05864|PPID, CYPD|http://www.genome.jp/dbget-bin/www_bget?ko:K05864
CL2687Contig1	K14652|ribBA|http://www.genome.jp/dbget-bin/www_bget?ko:K14652
ep456.comp50164_c0_seq2	K14485|TIR1|http://www.genome.jp/dbget-bin/www_bget?ko:K14485
ep456.comp47270_c0_seq2	K00948|PRPS, prsA|http://www.genome.jp/dbget-bin/www_bget?ko:K00948
ep456.comp55275_c0_seq1	K01698|hemB, ALAD|http://www.genome.jp/dbget-bin/www_bget?ko:K01698
ep123.comp46785_c0_seq6	K03351|APC4|http://www.genome.jp/dbget-bin/www_bget?ko:K03351
ep123.comp43224_c0_seq2	K14457|MOGAT2, MGAT2|http://www.genome.jp/dbget-bin/www_bget?ko:K14457
ep123.comp43224_c0_seq3	K14457|MOGAT2, MGAT2|http://www.genome.jp/dbget-bin/www_bget?ko:K14457
ep456.comp52699_c0_seq10	K09264|K09264|http://www.genome.jp/dbget-bin/www_bget?ko:K09264
CL8098Contig1	K00083|E1.1.1.195|http://www.genome.jp/dbget-bin/www_bget?ko:K00083
ep123.comp486187_c0_seq1	K05759|PFN|http://www.genome.jp/dbget-bin/www_bget?ko:K05759
ep123.comp220932_c0_seq1	K12619|XRN2, RAT1|http://www.genome.jp/dbget-bin/www_bget?ko:K12619
ep456.comp44546_c0_seq1	K09015|sufD|http://www.genome.jp/dbget-bin/www_bget?ko:K09015
ep456.comp42676_c0_seq2	K11420|EHMT|http://www.genome.jp/dbget-bin/www_bget?ko:K11420
ep123.comp50070_c0_seq2	K14311|NUP188|http://www.genome.jp/dbget-bin/www_bget?ko:K14311
ep456.comp55466_c0_seq1	K09284|AP2|http://www.genome.jp/dbget-bin/www_bget?ko:K09284
CL3476Contig1	K15398|CYP86A4S|http://www.genome.jp/dbget-bin/www_bget?ko:K15398
ep123.comp47853_c0_seq4	K04799|FEN1, RAD2|http://www.genome.jp/dbget-bin/www_bget?ko:K04799
ep123.comp49391_c0_seq6	K03125|TAF1|http://www.genome.jp/dbget-bin/www_bget?ko:K03125
ep456.comp59566_c1_seq17	K07910|RAB18|http://www.genome.jp/dbget-bin/www_bget?ko:K07910
ep456.comp36618_c0_seq1	K03126|TAF12|http://www.genome.jp/dbget-bin/www_bget?ko:K03126
ep123.comp35446_c0_seq1	K16282|RHA2|http://www.genome.jp/dbget-bin/www_bget?ko:K16282
ep456.comp60356_c0_seq1	K10405|KIFC1|http://www.genome.jp/dbget-bin/www_bget?ko:K10405
ep123.comp49177_c0_seq1	K00454|LOX2S|http://www.genome.jp/dbget-bin/www_bget?ko:K00454
CL3372Contig1	K01051|E3.1.1.11|http://www.genome.jp/dbget-bin/www_bget?ko:K01051
ep456.comp56244_c0_seq3	K03241|EIF2B3|http://www.genome.jp/dbget-bin/www_bget?ko:K03241
ep456.comp44794_c0_seq2	K04733|IRAK4|http://www.genome.jp/dbget-bin/www_bget?ko:K04733
CL2795Contig1	K13108|SNIP1|http://www.genome.jp/dbget-bin/www_bget?ko:K13108
ep123.comp43643_c0_seq2	K15692|RNF13, RZF|http://www.genome.jp/dbget-bin/www_bget?ko:K15692
ep456.comp114830_c0_seq1	K00924|E2.7.1.-|http://www.genome.jp/dbget-bin/www_bget?ko:K00924
ep123.comp40753_c0_seq1	K09422|MYBP|http://www.genome.jp/dbget-bin/www_bget?ko:K09422
ep456.comp59287_c0_seq7	K14297|NUP98, ADAR2|http://www.genome.jp/dbget-bin/www_bget?ko:K14297
CL3524Contig1	K11420|EHMT|http://www.genome.jp/dbget-bin/www_bget?ko:K11420
ep456.comp59287_c0_seq1	K14297|NUP98, ADAR2|http://www.genome.jp/dbget-bin/www_bget?ko:K14297
ep123.comp49781_c0_seq8	K10532|HGSNAT|http://www.genome.jp/dbget-bin/www_bget?ko:K10532
CL349Contig1	K04688|RPS6KB|http://www.genome.jp/dbget-bin/www_bget?ko:K04688
ep456.comp57725_c0_seq1	K00565|RNMT|http://www.genome.jp/dbget-bin/www_bget?ko:K00565
ep123.comp46778_c0_seq1	K11594|DDX3X, bel|http://www.genome.jp/dbget-bin/www_bget?ko:K11594
ep456.comp59586_c0_seq1	K15190|MEPCE, BCDIN3|http://www.genome.jp/dbget-bin/www_bget?ko:K15190
ep456.comp59586_c0_seq2	K15190|MEPCE, BCDIN3|http://www.genome.jp/dbget-bin/www_bget?ko:K15190
ep123.comp49630_c0_seq23	K01956|carA, CPA1|http://www.genome.jp/dbget-bin/www_bget?ko:K01956
ep123.comp43292_c0_seq3	K07767|E3.6.4.3|http://www.genome.jp/dbget-bin/www_bget?ko:K07767
ep456.comp52191_c0_seq2	K03111|ssb|http://www.genome.jp/dbget-bin/www_bget?ko:K03111
ep123.comp50010_c0_seq7	K10706|SETX, ALS4|http://www.genome.jp/dbget-bin/www_bget?ko:K10706
ep123.comp47460_c2_seq3	K15033|ICT1|http://www.genome.jp/dbget-bin/www_bget?ko:K15033
ep456.comp57725_c0_seq12	K00565|RNMT|http://www.genome.jp/dbget-bin/www_bget?ko:K00565
ep456.comp36399_c1_seq1	K15777|DOPA|http://www.genome.jp/dbget-bin/www_bget?ko:K15777
CL280Contig2	K12619|XRN2, RAT1|http://www.genome.jp/dbget-bin/www_bget?ko:K12619
ep456.comp57725_c0_seq14	K00565|RNMT|http://www.genome.jp/dbget-bin/www_bget?ko:K00565
ep123.comp46305_c0_seq1	K07152|K07152|http://www.genome.jp/dbget-bin/www_bget?ko:K07152
ep456.comp55238_c0_seq2	K03327|TC.MATE, SLC47A, norM, mdtK, dinF|http://www.genome.jp/dbget-bin/www_bget?ko:K03327
CL2935Contig1	K11808|ADE2|http://www.genome.jp/dbget-bin/www_bget?ko:K11808
CL6Contig7	K08592|SENP1|http://www.genome.jp/dbget-bin/www_bget?ko:K08592
CL6Contig6	K08592|SENP1|http://www.genome.jp/dbget-bin/www_bget?ko:K08592
ep456.comp51700_c1_seq4	K00763|pncB, NAPRT1|http://www.genome.jp/dbget-bin/www_bget?ko:K00763
ep123.comp49770_c0_seq15	K03935|NDUFS2|http://www.genome.jp/dbget-bin/www_bget?ko:K03935
ep123.comp46004_c0_seq1	K01464|E3.5.2.2, DPYS|http://www.genome.jp/dbget-bin/www_bget?ko:K01464
ep123.comp30160_c0_seq1	K02879|RP-L17, MRPL17, rplQ|http://www.genome.jp/dbget-bin/www_bget?ko:K02879
ep123.comp34418_c0_seq1	K01148|PARN|http://www.genome.jp/dbget-bin/www_bget?ko:K01148
ep456.comp46744_c0_seq2	K01512|acyP|http://www.genome.jp/dbget-bin/www_bget?ko:K01512
ep456.comp56018_c0_seq1	K14431|TGA|http://www.genome.jp/dbget-bin/www_bget?ko:K14431
ep456.comp58590_c0_seq13	K08287|E2.7.12.1|http://www.genome.jp/dbget-bin/www_bget?ko:K08287
ep456.comp58590_c0_seq12	K08287|E2.7.12.1|http://www.genome.jp/dbget-bin/www_bget?ko:K08287
ep123.comp43799_c0_seq3	K01800|maiA, GSTZ1|http://www.genome.jp/dbget-bin/www_bget?ko:K01800
ep456.comp57846_c0_seq32	K13217|PRPF39, PRP39|http://www.genome.jp/dbget-bin/www_bget?ko:K13217
ep123.comp48686_c0_seq1	K04354|PPP2R2|http://www.genome.jp/dbget-bin/www_bget?ko:K04354
ep123.comp48686_c0_seq3	K04354|PPP2R2|http://www.genome.jp/dbget-bin/www_bget?ko:K04354
CL10051Contig1	K00799|GST, gst|http://www.genome.jp/dbget-bin/www_bget?ko:K00799
ep123.comp50132_c0_seq8	K10875|RAD54L, RAD54|http://www.genome.jp/dbget-bin/www_bget?ko:K10875
ep123.comp49892_c0_seq11	K10754|RFC1|http://www.genome.jp/dbget-bin/www_bget?ko:K10754
ep456.comp55771_c0_seq1	K03660|OGG1|http://www.genome.jp/dbget-bin/www_bget?ko:K03660
ep456.comp50307_c0_seq2	K00891|E2.7.1.71, aroK, aroL|http://www.genome.jp/dbget-bin/www_bget?ko:K00891
ep456.comp57905_c1_seq2	K15340|DCLRE1A, SNM1A, PSO2|http://www.genome.jp/dbget-bin/www_bget?ko:K15340
ep456.comp54796_c1_seq6	K03858|PIGH, GPI15|http://www.genome.jp/dbget-bin/www_bget?ko:K03858
ep123.comp45660_c0_seq2	K08864|TLK|http://www.genome.jp/dbget-bin/www_bget?ko:K08864
ep123.comp17264_c0_seq1	K10527|MFP2|http://www.genome.jp/dbget-bin/www_bget?ko:K10527
ep123.comp48845_c1_seq6	K01897|ACSL, fadD|http://www.genome.jp/dbget-bin/www_bget?ko:K01897
ep123.comp48546_c0_seq1	K02349|POLQ|http://www.genome.jp/dbget-bin/www_bget?ko:K02349
CL8687Contig1	K03013|RPB5, POLR2E|http://www.genome.jp/dbget-bin/www_bget?ko:K03013
ep123.comp33310_c0_seq1	K13508|GPAT|http://www.genome.jp/dbget-bin/www_bget?ko:K13508
ep123.comp42649_c0_seq4	K01444|E3.5.1.26|http://www.genome.jp/dbget-bin/www_bget?ko:K01444
ep123.comp47352_c0_seq1	K12603|CNOT6, CCR4|http://www.genome.jp/dbget-bin/www_bget?ko:K12603
ep123.comp42649_c0_seq1	K01444|E3.5.1.26|http://www.genome.jp/dbget-bin/www_bget?ko:K01444
ep123.comp47687_c0_seq2	K14664|ILR1|http://www.genome.jp/dbget-bin/www_bget?ko:K14664
ep123.comp47687_c0_seq5	K14664|ILR1|http://www.genome.jp/dbget-bin/www_bget?ko:K14664
ep123.comp47687_c0_seq4	K14664|ILR1|http://www.genome.jp/dbget-bin/www_bget?ko:K14664
ep123.comp46484_c0_seq9	K06941|rlmN|http://www.genome.jp/dbget-bin/www_bget?ko:K06941
ep456.comp50110_c0_seq2	K01599|hemE, UROD|http://www.genome.jp/dbget-bin/www_bget?ko:K01599
ep123.comp50265_c2_seq3	K03549|kup|http://www.genome.jp/dbget-bin/www_bget?ko:K03549
ep123.comp46939_c0_seq11	K00261|GLUD1_2, gdhA|http://www.genome.jp/dbget-bin/www_bget?ko:K00261
ep123.comp42758_c0_seq2	K05894|E1.3.1.42|http://www.genome.jp/dbget-bin/www_bget?ko:K05894
ep123.comp42758_c0_seq1	K05894|E1.3.1.42|http://www.genome.jp/dbget-bin/www_bget?ko:K05894
ep123.comp46372_c0_seq4	K16280|RGLG|http://www.genome.jp/dbget-bin/www_bget?ko:K16280
ep123.comp43325_c0_seq1	K15326|TSEN54|http://www.genome.jp/dbget-bin/www_bget?ko:K15326
ep123.comp43325_c0_seq2	K15326|TSEN54|http://www.genome.jp/dbget-bin/www_bget?ko:K15326
ep456.comp30384_c0_seq1	K01247|alkA|http://www.genome.jp/dbget-bin/www_bget?ko:K01247
ep456.comp55010_c0_seq1	K03531|ftsZ|http://www.genome.jp/dbget-bin/www_bget?ko:K03531
ep456.comp55010_c0_seq2	K03531|ftsZ|http://www.genome.jp/dbget-bin/www_bget?ko:K03531
ep123.comp49320_c0_seq4	K15263|LYER|http://www.genome.jp/dbget-bin/www_bget?ko:K15263
ep123.comp39908_c0_seq1	K09422|MYBP|http://www.genome.jp/dbget-bin/www_bget?ko:K09422
ep456.comp45403_c0_seq2	K09264|K09264|http://www.genome.jp/dbget-bin/www_bget?ko:K09264
ep123.comp49182_c0_seq8	K06067|HDAC1_2|http://www.genome.jp/dbget-bin/www_bget?ko:K06067
ep123.comp43533_c0_seq2	K15382|SLC50A, SWEET|http://www.genome.jp/dbget-bin/www_bget?ko:K15382
ep456.comp54357_c0_seq3	K08064|NFYA|http://www.genome.jp/dbget-bin/www_bget?ko:K08064
ep123.comp48338_c0_seq11	K08835|OXSR1, STK39|http://www.genome.jp/dbget-bin/www_bget?ko:K08835
ep123.comp43533_c0_seq1	K15382|SLC50A, SWEET|http://www.genome.jp/dbget-bin/www_bget?ko:K15382
ep456.comp59964_c0_seq12	K01529|E3.6.1.-|http://www.genome.jp/dbget-bin/www_bget?ko:K01529
ep123.comp45177_c0_seq1	K13094|RBM5_10|http://www.genome.jp/dbget-bin/www_bget?ko:K13094
ep123.comp43908_c0_seq1	K11723|BRD7_9|http://www.genome.jp/dbget-bin/www_bget?ko:K11723
ep456.comp49109_c0_seq3	K08341|GABARAP, ATG8, LC3|http://www.genome.jp/dbget-bin/www_bget?ko:K08341
ep456.comp57592_c0_seq1	K14849|RRP1|http://www.genome.jp/dbget-bin/www_bget?ko:K14849
ep456.comp57592_c0_seq2	K14849|RRP1|http://www.genome.jp/dbget-bin/www_bget?ko:K14849
ep123.comp43581_c0_seq1	K15287|SLC35F1_2|http://www.genome.jp/dbget-bin/www_bget?ko:K15287
ep123.comp43581_c0_seq2	K15287|SLC35F1_2|http://www.genome.jp/dbget-bin/www_bget?ko:K15287
CL147Contig4	K05757|ARPC1A_B|http://www.genome.jp/dbget-bin/www_bget?ko:K05757
ep123.comp46900_c0_seq5	K03439|trmB, METTL1|http://www.genome.jp/dbget-bin/www_bget?ko:K03439
ep456.comp221075_c0_seq1	K12619|XRN2, RAT1|http://www.genome.jp/dbget-bin/www_bget?ko:K12619
ep456.comp59534_c0_seq1	K07555|ATPeAF1, ATPAF1|http://www.genome.jp/dbget-bin/www_bget?ko:K07555
ep123.comp46782_c0_seq7	K06066|CIR|http://www.genome.jp/dbget-bin/www_bget?ko:K06066
ep123.comp45455_c0_seq1	K01762|ACS|http://www.genome.jp/dbget-bin/www_bget?ko:K01762
ep123.comp48696_c0_seq2	K08853|AAK|http://www.genome.jp/dbget-bin/www_bget?ko:K08853
ep456.comp59554_c0_seq1	K06617|E2.4.1.82|http://www.genome.jp/dbget-bin/www_bget?ko:K06617
ep123.comp47085_c0_seq2	K09480|E2.4.1.241|http://www.genome.jp/dbget-bin/www_bget?ko:K09480
ep123.comp50297_c0_seq9	K08592|SENP1|http://www.genome.jp/dbget-bin/www_bget?ko:K08592
ep456.comp60345_c0_seq3	K03680|EIF2B4|http://www.genome.jp/dbget-bin/www_bget?ko:K03680
CL7093Contig1	K09008|K09008|http://www.genome.jp/dbget-bin/www_bget?ko:K09008
ep456.comp53817_c0_seq1	K03512|POLL|http://www.genome.jp/dbget-bin/www_bget?ko:K03512
ep456.comp53817_c0_seq3	K03512|POLL|http://www.genome.jp/dbget-bin/www_bget?ko:K03512
ep456.comp59111_c0_seq7	K01537|E3.6.3.8|http://www.genome.jp/dbget-bin/www_bget?ko:K01537
ep456.comp59111_c0_seq8	K01537|E3.6.3.8|http://www.genome.jp/dbget-bin/www_bget?ko:K01537
ep123.comp50067_c1_seq4	K11267|PDS5|http://www.genome.jp/dbget-bin/www_bget?ko:K11267
ep456.comp57817_c0_seq4	K00826|E2.6.1.42, ilvE|http://www.genome.jp/dbget-bin/www_bget?ko:K00826
ep456.comp57817_c0_seq1	K00826|E2.6.1.42, ilvE|http://www.genome.jp/dbget-bin/www_bget?ko:K00826
ep456.comp57817_c0_seq3	K00826|E2.6.1.42, ilvE|http://www.genome.jp/dbget-bin/www_bget?ko:K00826
ep123.comp48661_c1_seq1	K01817|trpF|http://www.genome.jp/dbget-bin/www_bget?ko:K01817
ep123.comp48661_c1_seq4	K01817|trpF|http://www.genome.jp/dbget-bin/www_bget?ko:K01817
ep456.comp57087_c0_seq2	K03843|ALG2|http://www.genome.jp/dbget-bin/www_bget?ko:K03843
ep456.comp57087_c0_seq1	K03843|ALG2|http://www.genome.jp/dbget-bin/www_bget?ko:K03843
ep456.comp56266_c0_seq2	K13146|INTS9|http://www.genome.jp/dbget-bin/www_bget?ko:K13146
ep456.comp59215_c0_seq9	K03070|secA|http://www.genome.jp/dbget-bin/www_bget?ko:K03070
CL7961Contig1	K07442|TRM61, GCD14|http://www.genome.jp/dbget-bin/www_bget?ko:K07442
ep456.comp55884_c0_seq3	K03144|TFIIH4, GTF2H4, TFB2|http://www.genome.jp/dbget-bin/www_bget?ko:K03144
ep123.comp48852_c0_seq2	K09506|DNAJA5|http://www.genome.jp/dbget-bin/www_bget?ko:K09506
CL7707Contig1	K03439|trmB, METTL1|http://www.genome.jp/dbget-bin/www_bget?ko:K03439
ep456.comp37909_c0_seq1	K12815|DHX38, PRP16|http://www.genome.jp/dbget-bin/www_bget?ko:K12815
CL7937Contig1	K10666|RNF5|http://www.genome.jp/dbget-bin/www_bget?ko:K10666
ep123.comp33558_c0_seq1	K08145|SLC2A8, GLUT8|http://www.genome.jp/dbget-bin/www_bget?ko:K08145
ep123.comp48014_c0_seq23	K10206|E2.6.1.83|http://www.genome.jp/dbget-bin/www_bget?ko:K10206
ep123.comp50088_c1_seq3	K15032|MTERFD|http://www.genome.jp/dbget-bin/www_bget?ko:K15032
ep123.comp41753_c0_seq1	K00472|E1.14.11.2|http://www.genome.jp/dbget-bin/www_bget?ko:K00472
ep456.comp196386_c0_seq1	K03798|ftsH, hflB|http://www.genome.jp/dbget-bin/www_bget?ko:K03798
ep456.comp53947_c0_seq1	K03715|E2.4.1.46|http://www.genome.jp/dbget-bin/www_bget?ko:K03715
ep456.comp57634_c1_seq1	K12872|RBM22, SLT11|http://www.genome.jp/dbget-bin/www_bget?ko:K12872
ep456.comp59236_c0_seq3	K01931|NEUR|http://www.genome.jp/dbget-bin/www_bget?ko:K01931
CL10185Contig1	K01674|cah|http://www.genome.jp/dbget-bin/www_bget?ko:K01674
CL7142Contig1	K13993|HSP20|http://www.genome.jp/dbget-bin/www_bget?ko:K13993
ep123.comp47109_c0_seq2	K04382|PPP2C|http://www.genome.jp/dbget-bin/www_bget?ko:K04382
ep456.comp42169_c0_seq2	K09422|MYBP|http://www.genome.jp/dbget-bin/www_bget?ko:K09422
ep456.comp20471_c0_seq1	K02966|RP-S19e, RPS19|http://www.genome.jp/dbget-bin/www_bget?ko:K02966
ep456.comp55322_c0_seq7	K01881|PARS, proS|http://www.genome.jp/dbget-bin/www_bget?ko:K01881
ep123.comp48593_c0_seq1	K07759|PARG|http://www.genome.jp/dbget-bin/www_bget?ko:K07759
ep456.comp52235_c1_seq1	K01057|PGLS, pgl, devB|http://www.genome.jp/dbget-bin/www_bget?ko:K01057
ep123.comp46035_c0_seq1	K15338|GEN1, GEN|http://www.genome.jp/dbget-bin/www_bget?ko:K15338
ep456.comp49715_c0_seq1	K16285|XERICO|http://www.genome.jp/dbget-bin/www_bget?ko:K16285
ep123.comp45964_c0_seq2	K02988|RP-S5, MRPS5, rpsE|http://www.genome.jp/dbget-bin/www_bget?ko:K02988
ep456.comp58040_c0_seq2	K11137|TELO2, TEL2|http://www.genome.jp/dbget-bin/www_bget?ko:K11137
ep456.comp54847_c0_seq2	K16860|PLD3_4|http://www.genome.jp/dbget-bin/www_bget?ko:K16860
ep123.comp45506_c0_seq1	K00799|GST, gst|http://www.genome.jp/dbget-bin/www_bget?ko:K00799
ep456.comp52014_c1_seq1	K09286|EREBP|http://www.genome.jp/dbget-bin/www_bget?ko:K09286
ep123.comp45992_c0_seq5	K12897|TRA2|http://www.genome.jp/dbget-bin/www_bget?ko:K12897
ep123.comp45992_c0_seq2	K12897|TRA2|http://www.genome.jp/dbget-bin/www_bget?ko:K12897
ep123.comp47387_c0_seq4	K15378|SLC45A1_2_4|http://www.genome.jp/dbget-bin/www_bget?ko:K15378
ep123.comp41379_c0_seq1	K07904|RAB11A|http://www.genome.jp/dbget-bin/www_bget?ko:K07904
ep123.comp40598_c0_seq3	K06947|GRC3, NOL9|http://www.genome.jp/dbget-bin/www_bget?ko:K06947
ep456.comp58417_c0_seq3	K06950|K06950|http://www.genome.jp/dbget-bin/www_bget?ko:K06950
ep123.comp46335_c0_seq6	K14800|TSR2|http://www.genome.jp/dbget-bin/www_bget?ko:K14800
ep123.comp40454_c0_seq1	K11805|WDR68, HAN11|http://www.genome.jp/dbget-bin/www_bget?ko:K11805
ep456.comp50257_c1_seq1	K14494|DELLA|http://www.genome.jp/dbget-bin/www_bget?ko:K14494
ep456.comp59696_c0_seq4	K06670|SCC1, MCD1, RAD21|http://www.genome.jp/dbget-bin/www_bget?ko:K06670
ep456.comp57395_c2_seq5	K00026|MDH2|http://www.genome.jp/dbget-bin/www_bget?ko:K00026
ep456.comp57395_c2_seq4	K00026|MDH2|http://www.genome.jp/dbget-bin/www_bget?ko:K00026
ep456.comp57395_c2_seq2	K06997|K06997|http://www.genome.jp/dbget-bin/www_bget?ko:K06997
ep123.comp48827_c0_seq4	K14721|RPC37, POLR3E|http://www.genome.jp/dbget-bin/www_bget?ko:K14721
ep123.comp50307_c0_seq3	K10696|BRE1|http://www.genome.jp/dbget-bin/www_bget?ko:K10696
ep456.comp54381_c0_seq2	K01412|E3.4.24.64|http://www.genome.jp/dbget-bin/www_bget?ko:K01412
ep456.comp18655_c0_seq1	K09422|MYBP|http://www.genome.jp/dbget-bin/www_bget?ko:K09422
ep123.comp46577_c0_seq13	K05853|ATP2A|http://www.genome.jp/dbget-bin/www_bget?ko:K05853
ep123.comp33641_c0_seq1	K01658|trpG|http://www.genome.jp/dbget-bin/www_bget?ko:K01658
ep123.comp43521_c0_seq1	K01179|E3.2.1.4|http://www.genome.jp/dbget-bin/www_bget?ko:K01179
ep123.comp44867_c0_seq6	K08960|CSNK1E|http://www.genome.jp/dbget-bin/www_bget?ko:K08960
ep123.comp47210_c0_seq1	K09338|HD-ZIP|http://www.genome.jp/dbget-bin/www_bget?ko:K09338
ep123.comp47210_c0_seq3	K09338|HD-ZIP|http://www.genome.jp/dbget-bin/www_bget?ko:K09338
ep123.comp47210_c0_seq2	K09338|HD-ZIP|http://www.genome.jp/dbget-bin/www_bget?ko:K09338
ep123.comp43997_c0_seq2	K15639|CYP734A1, BAS1|http://www.genome.jp/dbget-bin/www_bget?ko:K15639
ep123.comp46880_c0_seq1	K00549|metE|http://www.genome.jp/dbget-bin/www_bget?ko:K00549
ep123.comp49965_c0_seq2	K11491|NCAPD3|http://www.genome.jp/dbget-bin/www_bget?ko:K11491
ep456.comp59399_c0_seq19	K14442|DHX36, RHAU|http://www.genome.jp/dbget-bin/www_bget?ko:K14442
ep456.comp57359_c0_seq7	K03648|UNG, UDG|http://www.genome.jp/dbget-bin/www_bget?ko:K03648
CL160Contig2	K10754|RFC1|http://www.genome.jp/dbget-bin/www_bget?ko:K10754
ep456.comp56363_c0_seq1	K12446|E2.7.1.46|http://www.genome.jp/dbget-bin/www_bget?ko:K12446
ep456.comp59448_c0_seq4	K10728|TOPBP1|http://www.genome.jp/dbget-bin/www_bget?ko:K10728
ep456.comp59448_c0_seq5	K10728|TOPBP1|http://www.genome.jp/dbget-bin/www_bget?ko:K10728
ep456.comp50738_c0_seq2	K13346|PEX10|http://www.genome.jp/dbget-bin/www_bget?ko:K13346
ep456.comp42154_c0_seq1	K10571|DET1|http://www.genome.jp/dbget-bin/www_bget?ko:K10571
ep123.comp40190_c0_seq3	K17424|MRPL43|http://www.genome.jp/dbget-bin/www_bget?ko:K17424
ep123.comp40190_c0_seq1	K17424|MRPL43|http://www.genome.jp/dbget-bin/www_bget?ko:K17424
ep456.comp56979_c0_seq1	K03511|POLK|http://www.genome.jp/dbget-bin/www_bget?ko:K03511
ep456.comp59352_c0_seq4	K16732|PRC1|http://www.genome.jp/dbget-bin/www_bget?ko:K16732
ep123.comp49731_c1_seq31	K08818|CDC2L|http://www.genome.jp/dbget-bin/www_bget?ko:K08818
ep123.comp48361_c1_seq2	K01246|tag|http://www.genome.jp/dbget-bin/www_bget?ko:K01246
ep123.comp48361_c1_seq1	K01246|tag|http://www.genome.jp/dbget-bin/www_bget?ko:K01246
ep456.comp49367_c0_seq1	K10406|KIFC2_3|http://www.genome.jp/dbget-bin/www_bget?ko:K10406
ep456.comp59417_c0_seq11	K02868|RP-L11e, RPL11|http://www.genome.jp/dbget-bin/www_bget?ko:K02868
ep123.comp50114_c0_seq1	K03253|EIF3B|http://www.genome.jp/dbget-bin/www_bget?ko:K03253
CL7270Contig1	K10727|CDT1|http://www.genome.jp/dbget-bin/www_bget?ko:K10727
ep123.comp45232_c0_seq3	K12842|SR140|http://www.genome.jp/dbget-bin/www_bget?ko:K12842
ep123.comp49394_c0_seq2	K14301|NUP107|http://www.genome.jp/dbget-bin/www_bget?ko:K14301
ep123.comp46316_c1_seq1	K11838|USP7, UBP15|http://www.genome.jp/dbget-bin/www_bget?ko:K11838
ep456.comp58510_c0_seq11	K03936|NDUFS3|http://www.genome.jp/dbget-bin/www_bget?ko:K03936
CL3292Contig1	K04077|groEL, HSPD1|http://www.genome.jp/dbget-bin/www_bget?ko:K04077
ep456.comp53046_c0_seq3	K15025|EIF1AD|http://www.genome.jp/dbget-bin/www_bget?ko:K15025
ep123.comp37912_c0_seq1	K03234|EEF2|http://www.genome.jp/dbget-bin/www_bget?ko:K03234
ep123.comp49240_c0_seq19	K06997|K06997|http://www.genome.jp/dbget-bin/www_bget?ko:K06997
ep123.comp43817_c0_seq5	K00167|E1.2.4.4B, bkdA2|http://www.genome.jp/dbget-bin/www_bget?ko:K00167
ep456.comp59850_c1_seq2	K08818|CDC2L|http://www.genome.jp/dbget-bin/www_bget?ko:K08818
ep456.comp59850_c1_seq3	K08818|CDC2L|http://www.genome.jp/dbget-bin/www_bget?ko:K08818
ep123.comp46766_c1_seq11	K10956|SEC61A|http://www.genome.jp/dbget-bin/www_bget?ko:K10956
ep456.comp59850_c1_seq8	K08818|CDC2L|http://www.genome.jp/dbget-bin/www_bget?ko:K08818
ep123.comp48810_c0_seq11	K08287|E2.7.12.1|http://www.genome.jp/dbget-bin/www_bget?ko:K08287
ep123.comp49240_c0_seq10	K06997|K06997|http://www.genome.jp/dbget-bin/www_bget?ko:K06997
ep456.comp50919_c0_seq2	K14491|ARR-B|http://www.genome.jp/dbget-bin/www_bget?ko:K14491
ep456.comp52050_c0_seq13	K12897|TRA2|http://www.genome.jp/dbget-bin/www_bget?ko:K12897
ep123.comp48810_c0_seq12	K08287|E2.7.12.1|http://www.genome.jp/dbget-bin/www_bget?ko:K08287
ep123.comp45640_c0_seq3	K11375|ELP4|http://www.genome.jp/dbget-bin/www_bget?ko:K11375
ep123.comp43048_c0_seq2	K07910|RAB18|http://www.genome.jp/dbget-bin/www_bget?ko:K07910
ep456.comp57900_c0_seq9	K15361|WDR48, UAF1|http://www.genome.jp/dbget-bin/www_bget?ko:K15361
ep456.comp58784_c0_seq2	K14617|LMBRD1|http://www.genome.jp/dbget-bin/www_bget?ko:K14617
ep123.comp49528_c0_seq1	K13141|INTS4|http://www.genome.jp/dbget-bin/www_bget?ko:K13141
ep123.comp49182_c0_seq22	K06067|HDAC1_2|http://www.genome.jp/dbget-bin/www_bget?ko:K06067
ep123.comp49182_c0_seq23	K06067|HDAC1_2|http://www.genome.jp/dbget-bin/www_bget?ko:K06067
ep123.comp49003_c0_seq4	K01301|E3.4.17.21|http://www.genome.jp/dbget-bin/www_bget?ko:K01301
ep456.comp59901_c1_seq1	K10523|SPOP|http://www.genome.jp/dbget-bin/www_bget?ko:K10523
ep456.comp177911_c0_seq1	K06041|E5.3.1.13|http://www.genome.jp/dbget-bin/www_bget?ko:K06041
ep123.comp44270_c0_seq2	K13947|PIN|http://www.genome.jp/dbget-bin/www_bget?ko:K13947
ep456.comp59850_c1_seq59	K08818|CDC2L|http://www.genome.jp/dbget-bin/www_bget?ko:K08818
ep123.comp44270_c0_seq1	K13947|PIN|http://www.genome.jp/dbget-bin/www_bget?ko:K13947
ep123.comp44270_c0_seq4	K13947|PIN|http://www.genome.jp/dbget-bin/www_bget?ko:K13947
ep123.comp49528_c0_seq3	K13141|INTS4|http://www.genome.jp/dbget-bin/www_bget?ko:K13141
ep456.comp58807_c0_seq1	K07179|RIOK2|http://www.genome.jp/dbget-bin/www_bget?ko:K07179
ep123.comp48965_c0_seq8	K15264|NSUN5, WBSCR20|http://www.genome.jp/dbget-bin/www_bget?ko:K15264
ep456.comp55066_c0_seq1	K05607|AUH|http://www.genome.jp/dbget-bin/www_bget?ko:K05607
ep456.comp55066_c0_seq4	K05607|AUH|http://www.genome.jp/dbget-bin/www_bget?ko:K05607
ep123.comp47596_c0_seq3	K05663|ABC.ATM|http://www.genome.jp/dbget-bin/www_bget?ko:K05663
ep123.comp49892_c0_seq23	K10754|RFC1|http://www.genome.jp/dbget-bin/www_bget?ko:K10754
ep456.comp57127_c0_seq1	K16075|MRS2, MFM1|http://www.genome.jp/dbget-bin/www_bget?ko:K16075
ep456.comp57127_c0_seq3	K16075|MRS2, MFM1|http://www.genome.jp/dbget-bin/www_bget?ko:K16075
ep123.comp43318_c0_seq1	K12881|THOC4, ALY|http://www.genome.jp/dbget-bin/www_bget?ko:K12881
ep456.comp43846_c0_seq2	K10389|TUBG|http://www.genome.jp/dbget-bin/www_bget?ko:K10389
ep456.comp59361_c0_seq3	K08874|TRRAP|http://www.genome.jp/dbget-bin/www_bget?ko:K08874
ep123.comp45688_c0_seq8	K08287|E2.7.12.1|http://www.genome.jp/dbget-bin/www_bget?ko:K08287
ep456.comp44707_c0_seq2	K14490|AHP|http://www.genome.jp/dbget-bin/www_bget?ko:K14490
ep123.comp49820_c0_seq1	K12471|EPN|http://www.genome.jp/dbget-bin/www_bget?ko:K12471
ep123.comp40265_c0_seq1	K13496|UGT73C|http://www.genome.jp/dbget-bin/www_bget?ko:K13496
ep456.comp45649_c0_seq2	K00759|E2.4.2.7, apt|http://www.genome.jp/dbget-bin/www_bget?ko:K00759
ep123.comp42797_c0_seq3	K09285|OVM, ANT|http://www.genome.jp/dbget-bin/www_bget?ko:K09285
ep456.comp56520_c0_seq13	K10523|SPOP|http://www.genome.jp/dbget-bin/www_bget?ko:K10523
ep123.comp47916_c0_seq1	K15014|SLC29A1_2_3, ENT1_2_3|http://www.genome.jp/dbget-bin/www_bget?ko:K15014
ep123.comp49607_c1_seq2	K01188|E3.2.1.21|http://www.genome.jp/dbget-bin/www_bget?ko:K01188
ep456.comp60198_c0_seq12	K08827|PRPF4B|http://www.genome.jp/dbget-bin/www_bget?ko:K08827
ep456.comp57458_c0_seq2	K10640|RNF25, AO7|http://www.genome.jp/dbget-bin/www_bget?ko:K10640
ep123.comp45676_c0_seq2	K07904|RAB11A|http://www.genome.jp/dbget-bin/www_bget?ko:K07904
ep123.comp45676_c0_seq6	K07904|RAB11A|http://www.genome.jp/dbget-bin/www_bget?ko:K07904
ep123.comp48025_c0_seq9	K11851|USP30|http://www.genome.jp/dbget-bin/www_bget?ko:K11851
ep456.comp58168_c0_seq2	K05539|dusA|http://www.genome.jp/dbget-bin/www_bget?ko:K05539
ep456.comp58168_c0_seq1	K05539|dusA|http://www.genome.jp/dbget-bin/www_bget?ko:K05539
ep123.comp49246_c0_seq2	K00111|glpA, glpD|http://www.genome.jp/dbget-bin/www_bget?ko:K00111
ep123.comp49978_c1_seq4	K14802|DRS2, ATP8A|http://www.genome.jp/dbget-bin/www_bget?ko:K14802
ep456.comp50841_c0_seq1	K15918|GLYK|http://www.genome.jp/dbget-bin/www_bget?ko:K15918
ep456.comp57611_c0_seq7	K12657|ALDH18A1, P5CS|http://www.genome.jp/dbget-bin/www_bget?ko:K12657
ep456.comp32857_c0_seq1	K02938|RP-L8e, RPL8|http://www.genome.jp/dbget-bin/www_bget?ko:K02938
ep456.comp54992_c0_seq2	K13348|MPV17|http://www.genome.jp/dbget-bin/www_bget?ko:K13348
ep123.comp44176_c0_seq4	K14803|PTC2_3|http://www.genome.jp/dbget-bin/www_bget?ko:K14803
ep123.comp44176_c0_seq3	K14803|PTC2_3|http://www.genome.jp/dbget-bin/www_bget?ko:K14803
ep123.comp44176_c0_seq1	K14803|PTC2_3|http://www.genome.jp/dbget-bin/www_bget?ko:K14803
ep123.comp50098_c0_seq4	K09422|MYBP|http://www.genome.jp/dbget-bin/www_bget?ko:K09422
ep123.comp48532_c0_seq5	K01495|folE|http://www.genome.jp/dbget-bin/www_bget?ko:K01495
ep123.comp48532_c0_seq4	K00058|serA, PHGDH|http://www.genome.jp/dbget-bin/www_bget?ko:K00058
ep123.comp47828_c0_seq8	K00889|E2.7.1.68, PIP5K|http://www.genome.jp/dbget-bin/www_bget?ko:K00889
ep123.comp48532_c0_seq9	K14972|PAXIP1, PTIP|http://www.genome.jp/dbget-bin/www_bget?ko:K14972
ep456.comp53774_c0_seq1	K01598|PPCDC, coaC|http://www.genome.jp/dbget-bin/www_bget?ko:K01598
CL1130Contig1	K09553|STIP1|http://www.genome.jp/dbget-bin/www_bget?ko:K09553
ep123.comp33565_c0_seq2	K04082|hscB, HSCB, HSC20|http://www.genome.jp/dbget-bin/www_bget?ko:K04082
ep123.comp49864_c0_seq1	K14972|PAXIP1, PTIP|http://www.genome.jp/dbget-bin/www_bget?ko:K14972
ep123.comp35955_c0_seq2	K09529|DNAJC9|http://www.genome.jp/dbget-bin/www_bget?ko:K09529
ep123.comp49767_c2_seq21	K07910|RAB18|http://www.genome.jp/dbget-bin/www_bget?ko:K07910
ep456.comp58494_c0_seq21	K02548|menA|http://www.genome.jp/dbget-bin/www_bget?ko:K02548
ep456.comp57434_c0_seq1	K14376|PAP|http://www.genome.jp/dbget-bin/www_bget?ko:K14376
ep456.comp57434_c0_seq2	K14376|PAP|http://www.genome.jp/dbget-bin/www_bget?ko:K14376
ep456.comp58649_c0_seq1	K06173|truA, PUS1|http://www.genome.jp/dbget-bin/www_bget?ko:K06173
ep456.comp51809_c0_seq3	K02021|ABC.MR|http://www.genome.jp/dbget-bin/www_bget?ko:K02021
ep123.comp47330_c0_seq5	K05291|PIGS|http://www.genome.jp/dbget-bin/www_bget?ko:K05291
ep123.comp47330_c0_seq1	K05291|PIGS|http://www.genome.jp/dbget-bin/www_bget?ko:K05291
ep123.comp46567_c0_seq4	K12831|SF3B4, SAP49|http://www.genome.jp/dbget-bin/www_bget?ko:K12831
ep123.comp46567_c0_seq2	K12831|SF3B4, SAP49|http://www.genome.jp/dbget-bin/www_bget?ko:K12831
ep123.comp47301_c0_seq4	K14696|SLC30A9, ZNT9|http://www.genome.jp/dbget-bin/www_bget?ko:K14696
CL9296Contig1	K11420|EHMT|http://www.genome.jp/dbget-bin/www_bget?ko:K11420
ep123.comp22975_c0_seq1	K16190|GLCAK|http://www.genome.jp/dbget-bin/www_bget?ko:K16190
ep456.comp55512_c0_seq2	K07300|chaA, CAX|http://www.genome.jp/dbget-bin/www_bget?ko:K07300
CL8561Contig1	K09191|GTF3A|http://www.genome.jp/dbget-bin/www_bget?ko:K09191
ep123.comp43135_c0_seq1	K03013|RPB5, POLR2E|http://www.genome.jp/dbget-bin/www_bget?ko:K03013
ep123.comp34037_c0_seq2	K07955|ARL8|http://www.genome.jp/dbget-bin/www_bget?ko:K07955
ep456.comp48049_c0_seq1	K00799|GST, gst|http://www.genome.jp/dbget-bin/www_bget?ko:K00799
ep456.comp56768_c0_seq1	K12825|SF3A1, SAP114|http://www.genome.jp/dbget-bin/www_bget?ko:K12825
ep456.comp53130_c1_seq4	K00030|IDH3|http://www.genome.jp/dbget-bin/www_bget?ko:K00030
ep123.comp49060_c0_seq1	K13511|TAZ|http://www.genome.jp/dbget-bin/www_bget?ko:K13511
ep456.comp53130_c1_seq1	K00030|IDH3|http://www.genome.jp/dbget-bin/www_bget?ko:K00030
ep456.comp58410_c0_seq4	K01897|ACSL, fadD|http://www.genome.jp/dbget-bin/www_bget?ko:K01897
ep456.comp59400_c0_seq3	K10393|KIF2_24, MCAK|http://www.genome.jp/dbget-bin/www_bget?ko:K10393
ep123.comp44371_c0_seq1	K08235|E2.4.1.207|http://www.genome.jp/dbget-bin/www_bget?ko:K08235
ep456.comp45388_c0_seq2	K05310|GPI7|http://www.genome.jp/dbget-bin/www_bget?ko:K05310
ep123.comp397088_c0_seq1	K14516|ERF1|http://www.genome.jp/dbget-bin/www_bget?ko:K14516
ep123.comp38459_c0_seq1	K11982|RNF115_126|http://www.genome.jp/dbget-bin/www_bget?ko:K11982
ep456.comp47721_c0_seq2	K16054|DEP1|http://www.genome.jp/dbget-bin/www_bget?ko:K16054
ep123.comp36918_c0_seq1	K09481|SEC61B, SBH2|http://www.genome.jp/dbget-bin/www_bget?ko:K09481
ep456.comp60118_c0_seq5	K15188|CCNT|http://www.genome.jp/dbget-bin/www_bget?ko:K15188
ep456.comp56623_c0_seq1	K14863|YTM1, WDR12|http://www.genome.jp/dbget-bin/www_bget?ko:K14863
ep123.comp50081_c1_seq29	K14546|UTP5, WDR43|http://www.genome.jp/dbget-bin/www_bget?ko:K14546
ep456.comp56698_c0_seq1	K00630|ATS1|http://www.genome.jp/dbget-bin/www_bget?ko:K00630
ep456.comp56698_c0_seq7	K07466|RFA1, RPA1, rpa|http://www.genome.jp/dbget-bin/www_bget?ko:K07466
ep456.comp59738_c0_seq2	K11855|USP36_42|http://www.genome.jp/dbget-bin/www_bget?ko:K11855
ep456.comp58830_c0_seq5	K10643|CNOT4, NOT4, MOT2|http://www.genome.jp/dbget-bin/www_bget?ko:K10643
ep123.comp43215_c1_seq3	K11583|PPP2R3|http://www.genome.jp/dbget-bin/www_bget?ko:K11583
ep123.comp50200_c0_seq2	K08592|SENP1|http://www.genome.jp/dbget-bin/www_bget?ko:K08592
ep456.comp54751_c0_seq1	K09391|E2F7_8|http://www.genome.jp/dbget-bin/www_bget?ko:K09391
ep123.comp40557_c0_seq1	K09422|MYBP|http://www.genome.jp/dbget-bin/www_bget?ko:K09422
ep456.comp53038_c0_seq1	K01784|galE, GALE|http://www.genome.jp/dbget-bin/www_bget?ko:K01784
ep456.comp53038_c0_seq2	K01784|galE, GALE|http://www.genome.jp/dbget-bin/www_bget?ko:K01784
ep123.comp41194_c0_seq2	K00430|E1.11.1.7|http://www.genome.jp/dbget-bin/www_bget?ko:K00430
ep123.comp46330_c0_seq1	K06173|truA, PUS1|http://www.genome.jp/dbget-bin/www_bget?ko:K06173
CL1Contig313	K01265|E3.4.11.18, map|http://www.genome.jp/dbget-bin/www_bget?ko:K01265
ep123.comp46330_c0_seq3	K06173|truA, PUS1|http://www.genome.jp/dbget-bin/www_bget?ko:K06173
ep123.comp46330_c0_seq2	K06173|truA, PUS1|http://www.genome.jp/dbget-bin/www_bget?ko:K06173
CL10312Contig1	K13648|GAUT|http://www.genome.jp/dbget-bin/www_bget?ko:K13648
ep123.comp48940_c0_seq1	K03144|TFIIH4, GTF2H4, TFB2|http://www.genome.jp/dbget-bin/www_bget?ko:K03144
ep123.comp43556_c0_seq2	K10773|NTH|http://www.genome.jp/dbget-bin/www_bget?ko:K10773
ep123.comp48940_c0_seq3	K03144|TFIIH4, GTF2H4, TFB2|http://www.genome.jp/dbget-bin/www_bget?ko:K03144
ep456.comp55523_c0_seq1	K08657|TASP1|http://www.genome.jp/dbget-bin/www_bget?ko:K08657
ep123.comp31972_c0_seq1	K02898|RP-L26e, RPL26|http://www.genome.jp/dbget-bin/www_bget?ko:K02898
ep123.comp47109_c0_seq3	K04382|PPP2C|http://www.genome.jp/dbget-bin/www_bget?ko:K04382
CL6244Contig1	K00522|FTH1|http://www.genome.jp/dbget-bin/www_bget?ko:K00522
ep456.comp52700_c0_seq2	K17413|MRPS35|http://www.genome.jp/dbget-bin/www_bget?ko:K17413
CL695Contig2	K12815|DHX38, PRP16|http://www.genome.jp/dbget-bin/www_bget?ko:K12815
ep456.comp49272_c0_seq1	K00025|MDH1|http://www.genome.jp/dbget-bin/www_bget?ko:K00025
ep123.comp38272_c0_seq1	K14488|SAUR|http://www.genome.jp/dbget-bin/www_bget?ko:K14488
ep123.comp41254_c0_seq1	K11666|INO80B, ZNHIT4, PAPA1|http://www.genome.jp/dbget-bin/www_bget?ko:K11666
CL2744Contig1	K16732|PRC1|http://www.genome.jp/dbget-bin/www_bget?ko:K16732
ep123.comp49052_c0_seq3	K11498|CENPE|http://www.genome.jp/dbget-bin/www_bget?ko:K11498
ep123.comp39096_c0_seq2	K10712|ADO|http://www.genome.jp/dbget-bin/www_bget?ko:K10712
ep456.comp59353_c0_seq2	K08869|ADCK, ABC1|http://www.genome.jp/dbget-bin/www_bget?ko:K08869
ep456.comp59268_c0_seq1	K11855|USP36_42|http://www.genome.jp/dbget-bin/www_bget?ko:K11855
ep456.comp56910_c0_seq1	K16280|RGLG|http://www.genome.jp/dbget-bin/www_bget?ko:K16280
ep456.comp56910_c0_seq2	K16280|RGLG|http://www.genome.jp/dbget-bin/www_bget?ko:K16280
ep123.comp40769_c0_seq2	K16833|PPP1R2, IPP2|http://www.genome.jp/dbget-bin/www_bget?ko:K16833
ep456.comp58146_c0_seq7	K09419|HSFF|http://www.genome.jp/dbget-bin/www_bget?ko:K09419
ep456.comp58146_c0_seq5	K09419|HSFF|http://www.genome.jp/dbget-bin/www_bget?ko:K09419
ep456.comp58146_c0_seq2	K09419|HSFF|http://www.genome.jp/dbget-bin/www_bget?ko:K09419
ep123.comp30015_c0_seq1	K08233|E3.1.1.78|http://www.genome.jp/dbget-bin/www_bget?ko:K08233
ep456.comp51121_c0_seq1	K12589|RRP42, EXOSC7|http://www.genome.jp/dbget-bin/www_bget?ko:K12589
ep456.comp59684_c2_seq17	K03879|ND2|http://www.genome.jp/dbget-bin/www_bget?ko:K03879
ep456.comp59684_c2_seq11	K03878|ND1|http://www.genome.jp/dbget-bin/www_bget?ko:K03878
ep456.comp178562_c0_seq1	K00261|GLUD1_2, gdhA|http://www.genome.jp/dbget-bin/www_bget?ko:K00261
ep456.comp49558_c0_seq1	K14432|ABF|http://www.genome.jp/dbget-bin/www_bget?ko:K14432
ep123.comp48369_c3_seq1	K15436|TRPO3, MTR10|http://www.genome.jp/dbget-bin/www_bget?ko:K15436
ep456.comp51472_c1_seq1	K16075|MRS2, MFM1|http://www.genome.jp/dbget-bin/www_bget?ko:K16075
ep123.comp34593_c0_seq1	K05857|PLCD|http://www.genome.jp/dbget-bin/www_bget?ko:K05857
ep123.comp43558_c0_seq2	K03020|RPC19, POLR1D|http://www.genome.jp/dbget-bin/www_bget?ko:K03020
ep456.comp57379_c0_seq1	K05289|GAA1|http://www.genome.jp/dbget-bin/www_bget?ko:K05289
ep123.comp47823_c0_seq3	K16329|psuG|http://www.genome.jp/dbget-bin/www_bget?ko:K16329
ep123.comp50269_c0_seq5	K00938|E2.7.4.2, mvaK2|http://www.genome.jp/dbget-bin/www_bget?ko:K00938
ep456.comp58152_c0_seq4	K05305|FUK|http://www.genome.jp/dbget-bin/www_bget?ko:K05305
ep456.comp58152_c0_seq2	K05305|FUK|http://www.genome.jp/dbget-bin/www_bget?ko:K05305
ep456.comp58763_c2_seq5	K03434|PIGL|http://www.genome.jp/dbget-bin/www_bget?ko:K03434
ep456.comp58763_c2_seq7	K03434|PIGL|http://www.genome.jp/dbget-bin/www_bget?ko:K03434
ep456.comp51379_c0_seq2	K12194|CHMP4, SNF7, VPS32|http://www.genome.jp/dbget-bin/www_bget?ko:K12194
ep123.comp49838_c0_seq23	K14684|SLC25A23S|http://www.genome.jp/dbget-bin/www_bget?ko:K14684
ep123.comp49838_c0_seq20	K14684|SLC25A23S|http://www.genome.jp/dbget-bin/www_bget?ko:K14684
ep456.comp59149_c0_seq2	K14399|CLP1, HERB|http://www.genome.jp/dbget-bin/www_bget?ko:K14399
ep456.comp58763_c2_seq9	K03434|PIGL|http://www.genome.jp/dbget-bin/www_bget?ko:K03434
ep456.comp58763_c2_seq8	K03434|PIGL|http://www.genome.jp/dbget-bin/www_bget?ko:K03434
CL1124Contig1	K11380|NTO1|http://www.genome.jp/dbget-bin/www_bget?ko:K11380
ep456.comp48440_c0_seq2	K01285|PRCP|http://www.genome.jp/dbget-bin/www_bget?ko:K01285
ep123.comp47305_c0_seq3	K10589|UBE3C|http://www.genome.jp/dbget-bin/www_bget?ko:K10589
ep123.comp38618_c0_seq4	K13425|WRKY22|http://www.genome.jp/dbget-bin/www_bget?ko:K13425
ep123.comp45140_c0_seq2	K01599|hemE, UROD|http://www.genome.jp/dbget-bin/www_bget?ko:K01599
ep123.comp46584_c0_seq5	K10885|XRCC5, KU80, G22P2|http://www.genome.jp/dbget-bin/www_bget?ko:K10885
ep456.comp33810_c0_seq1	K10875|RAD54L, RAD54|http://www.genome.jp/dbget-bin/www_bget?ko:K10875
ep123.comp48017_c0_seq13	K05841|E2.4.1.173|http://www.genome.jp/dbget-bin/www_bget?ko:K05841
ep123.comp43877_c0_seq1	K15216|RRN3, TIFIA|http://www.genome.jp/dbget-bin/www_bget?ko:K15216
ep123.comp181526_c0_seq1	K09422|MYBP|http://www.genome.jp/dbget-bin/www_bget?ko:K09422
CL311Contig2	K15272|SLC35A1_2_3|http://www.genome.jp/dbget-bin/www_bget?ko:K15272
CL311Contig1	K15272|SLC35A1_2_3|http://www.genome.jp/dbget-bin/www_bget?ko:K15272
ep456.comp52229_c0_seq2	K14497|PP2C|http://www.genome.jp/dbget-bin/www_bget?ko:K14497
ep456.comp52229_c0_seq3	K14497|PP2C|http://www.genome.jp/dbget-bin/www_bget?ko:K14497
ep456.comp52229_c0_seq1	K14497|PP2C|http://www.genome.jp/dbget-bin/www_bget?ko:K14497
ep123.comp44815_c0_seq1	K11793|CRBN|http://www.genome.jp/dbget-bin/www_bget?ko:K11793
ep123.comp47789_c0_seq2	K15747|LUT5, CYP97A3|http://www.genome.jp/dbget-bin/www_bget?ko:K15747
ep123.comp44815_c0_seq6	K11793|CRBN|http://www.genome.jp/dbget-bin/www_bget?ko:K11793
ep456.comp57518_c0_seq2	K14191|DIM1|http://www.genome.jp/dbget-bin/www_bget?ko:K14191
ep123.comp19546_c0_seq1	K08857|NEK|http://www.genome.jp/dbget-bin/www_bget?ko:K08857
ep123.comp45602_c0_seq1	K08869|ADCK, ABC1|http://www.genome.jp/dbget-bin/www_bget?ko:K08869
ep123.comp37484_c0_seq1	K03549|kup|http://www.genome.jp/dbget-bin/www_bget?ko:K03549
CL1514Contig1	K10999|CESA|http://www.genome.jp/dbget-bin/www_bget?ko:K10999
ep123.comp38175_c0_seq3	K10268|FBXL2_20|http://www.genome.jp/dbget-bin/www_bget?ko:K10268
ep123.comp48490_c0_seq4	K08829|MAK|http://www.genome.jp/dbget-bin/www_bget?ko:K08829
ep123.comp47658_c0_seq1	K03241|EIF2B3|http://www.genome.jp/dbget-bin/www_bget?ko:K03241
ep123.comp47658_c0_seq4	K03241|EIF2B3|http://www.genome.jp/dbget-bin/www_bget?ko:K03241
ep123.comp44743_c0_seq2	K00767|nadC, QPRT|http://www.genome.jp/dbget-bin/www_bget?ko:K00767
ep123.comp47129_c0_seq8	K04121|E4.2.3.19|http://www.genome.jp/dbget-bin/www_bget?ko:K04121
ep456.comp50602_c0_seq1	K00430|E1.11.1.7|http://www.genome.jp/dbget-bin/www_bget?ko:K00430
ep456.comp54219_c0_seq1	K01723|AOS|http://www.genome.jp/dbget-bin/www_bget?ko:K01723
ep456.comp59544_c0_seq7	K01904|E6.2.1.12|http://www.genome.jp/dbget-bin/www_bget?ko:K01904
CL8058Contig1	K06998|K06998|http://www.genome.jp/dbget-bin/www_bget?ko:K06998
ep123.comp44577_c0_seq1	K06889|K06889|http://www.genome.jp/dbget-bin/www_bget?ko:K06889
ep456.comp57271_c0_seq3	K14785|ESF2, ABT1|http://www.genome.jp/dbget-bin/www_bget?ko:K14785
ep456.comp55672_c0_seq11	K00013|hisD|http://www.genome.jp/dbget-bin/www_bget?ko:K00013
ep456.comp59240_c0_seq1	K08838|STK24_25_MST4|http://www.genome.jp/dbget-bin/www_bget?ko:K08838
ep456.comp53065_c0_seq2	K03190|ureD, ureH|http://www.genome.jp/dbget-bin/www_bget?ko:K03190
ep123.comp47453_c0_seq1	K17402|MRPS23|http://www.genome.jp/dbget-bin/www_bget?ko:K17402
ep456.comp46444_c0_seq1	K11426|SMYD|http://www.genome.jp/dbget-bin/www_bget?ko:K11426
ep123.comp45867_c0_seq1	K13126|PABPC|http://www.genome.jp/dbget-bin/www_bget?ko:K13126
ep456.comp57844_c1_seq2	K14827|IPI1, TEX10|http://www.genome.jp/dbget-bin/www_bget?ko:K14827
ep456.comp59111_c0_seq1	K01537|E3.6.3.8|http://www.genome.jp/dbget-bin/www_bget?ko:K01537
ep123.comp39195_c0_seq1	K04459|DUSP, MKP|http://www.genome.jp/dbget-bin/www_bget?ko:K04459
ep123.comp39604_c0_seq2	K15414|C1QBP|http://www.genome.jp/dbget-bin/www_bget?ko:K15414
ep123.comp49978_c1_seq3	K14802|DRS2, ATP8A|http://www.genome.jp/dbget-bin/www_bget?ko:K14802
ep123.comp45577_c0_seq1	K09602|OTUB1|http://www.genome.jp/dbget-bin/www_bget?ko:K09602
ep456.comp59937_c0_seq24	K14484|IAA|http://www.genome.jp/dbget-bin/www_bget?ko:K14484
ep123.comp49978_c1_seq2	K14802|DRS2, ATP8A|http://www.genome.jp/dbget-bin/www_bget?ko:K14802
ep123.comp34897_c0_seq1	K04124|E1.14.11.15|http://www.genome.jp/dbget-bin/www_bget?ko:K04124
ep123.comp47008_c0_seq20	K01792|E5.1.3.15|http://www.genome.jp/dbget-bin/www_bget?ko:K01792
ep456.comp56834_c0_seq1	K08241|E2.1.1.141|http://www.genome.jp/dbget-bin/www_bget?ko:K08241
ep123.comp49625_c0_seq22	K08827|PRPF4B|http://www.genome.jp/dbget-bin/www_bget?ko:K08827
CL8032Contig1	K00677|lpxA|http://www.genome.jp/dbget-bin/www_bget?ko:K00677
CL109Contig2	K10739|RFA2, RPA2|http://www.genome.jp/dbget-bin/www_bget?ko:K10739
ep123.comp46259_c0_seq1	K03103|MINPP1|http://www.genome.jp/dbget-bin/www_bget?ko:K03103
ep123.comp262149_c0_seq1	K00454|LOX2S|http://www.genome.jp/dbget-bin/www_bget?ko:K00454
ep123.comp49240_c0_seq6	K06997|K06997|http://www.genome.jp/dbget-bin/www_bget?ko:K06997
ep456.comp46946_c0_seq2	K02717|psbP|http://www.genome.jp/dbget-bin/www_bget?ko:K02717
ep123.comp148853_c0_seq1	K13025|EIF4A3, FAL1|http://www.genome.jp/dbget-bin/www_bget?ko:K13025
ep456.comp57309_c0_seq12	K03553|recA|http://www.genome.jp/dbget-bin/www_bget?ko:K03553
ep456.comp55710_c0_seq6	K07052|K07052|http://www.genome.jp/dbget-bin/www_bget?ko:K07052
ep123.comp44472_c0_seq1	K13174|THOC5|http://www.genome.jp/dbget-bin/www_bget?ko:K13174
ep456.comp55710_c0_seq3	K07052|K07052|http://www.genome.jp/dbget-bin/www_bget?ko:K07052
ep123.comp48925_c0_seq3	K14640|SLC20A, PIT|http://www.genome.jp/dbget-bin/www_bget?ko:K14640
ep123.comp50297_c0_seq11	K08592|SENP1|http://www.genome.jp/dbget-bin/www_bget?ko:K08592
ep456.comp55542_c0_seq1	K14769|UTP11|http://www.genome.jp/dbget-bin/www_bget?ko:K14769
ep456.comp55542_c0_seq2	K14769|UTP11|http://www.genome.jp/dbget-bin/www_bget?ko:K14769
ep456.comp55542_c0_seq7	K14769|UTP11|http://www.genome.jp/dbget-bin/www_bget?ko:K14769
ep456.comp48187_c0_seq1	K10406|KIFC2_3|http://www.genome.jp/dbget-bin/www_bget?ko:K10406
ep456.comp44349_c0_seq1	K09539|DNAJC19|http://www.genome.jp/dbget-bin/www_bget?ko:K09539
ep456.comp51870_c0_seq1	K15403|ACE, HTH|http://www.genome.jp/dbget-bin/www_bget?ko:K15403
ep123.comp48865_c1_seq5	K09142|K09142|http://www.genome.jp/dbget-bin/www_bget?ko:K09142
ep123.comp48865_c1_seq7	K09142|K09142|http://www.genome.jp/dbget-bin/www_bget?ko:K09142
ep456.comp59905_c0_seq10	K11548|NUF2, CDCA1|http://www.genome.jp/dbget-bin/www_bget?ko:K11548
ep123.comp42048_c0_seq1	K01183|E3.2.1.14|http://www.genome.jp/dbget-bin/www_bget?ko:K01183
ep123.comp47308_c0_seq3	K00658|DLST, sucB|http://www.genome.jp/dbget-bin/www_bget?ko:K00658
ep123.comp47216_c0_seq2	K14536|RIA1|http://www.genome.jp/dbget-bin/www_bget?ko:K14536
ep456.comp56337_c0_seq2	K03686|dnaJ|http://www.genome.jp/dbget-bin/www_bget?ko:K03686
ep456.comp56337_c0_seq1	K03686|dnaJ|http://www.genome.jp/dbget-bin/www_bget?ko:K03686
CL6843Contig1	K01568|E4.1.1.1, pdc|http://www.genome.jp/dbget-bin/www_bget?ko:K01568
ep123.comp25961_c0_seq1	K00430|E1.11.1.7|http://www.genome.jp/dbget-bin/www_bget?ko:K00430
ep123.comp49907_c0_seq4	K00232|E1.3.3.6, ACOX1, ACOX3|http://www.genome.jp/dbget-bin/www_bget?ko:K00232
ep123.comp46040_c0_seq1	K07904|RAB11A|http://www.genome.jp/dbget-bin/www_bget?ko:K07904
ep123.comp49424_c1_seq13	K01687|ilvD|http://www.genome.jp/dbget-bin/www_bget?ko:K01687
ep123.comp47930_c0_seq9	K09422|MYBP|http://www.genome.jp/dbget-bin/www_bget?ko:K09422
ep456.comp44564_c0_seq1	K12622|LSM3|http://www.genome.jp/dbget-bin/www_bget?ko:K12622
ep123.comp47930_c0_seq5	K09422|MYBP|http://www.genome.jp/dbget-bin/www_bget?ko:K09422
ep456.comp54701_c0_seq2	K00856|E2.7.1.20, ADK|http://www.genome.jp/dbget-bin/www_bget?ko:K00856
ep456.comp54701_c0_seq1	K00856|E2.7.1.20, ADK|http://www.genome.jp/dbget-bin/www_bget?ko:K00856
ep123.comp32599_c0_seq1	K03627|MBF1|http://www.genome.jp/dbget-bin/www_bget?ko:K03627
ep123.comp48884_c0_seq2	K11498|CENPE|http://www.genome.jp/dbget-bin/www_bget?ko:K11498
ep123.comp48884_c0_seq6	K07151|STT3|http://www.genome.jp/dbget-bin/www_bget?ko:K07151
ep123.comp48713_c0_seq2	K14826|FPR3_4|http://www.genome.jp/dbget-bin/www_bget?ko:K14826
ep123.comp48713_c0_seq4	K14826|FPR3_4|http://www.genome.jp/dbget-bin/www_bget?ko:K14826
ep123.comp46302_c0_seq2	K00975|glgC|http://www.genome.jp/dbget-bin/www_bget?ko:K00975
ep123.comp46302_c0_seq3	K00975|glgC|http://www.genome.jp/dbget-bin/www_bget?ko:K00975
ep456.comp33085_c0_seq1	K09422|MYBP|http://www.genome.jp/dbget-bin/www_bget?ko:K09422
ep123.comp41462_c0_seq1	K15077|ELA1|http://www.genome.jp/dbget-bin/www_bget?ko:K15077
ep456.comp55616_c0_seq13	K03834|tyrP|http://www.genome.jp/dbget-bin/www_bget?ko:K03834
ep456.comp58674_c0_seq14	K15326|TSEN54|http://www.genome.jp/dbget-bin/www_bget?ko:K15326
ep123.comp45622_c0_seq1	K09419|HSFF|http://www.genome.jp/dbget-bin/www_bget?ko:K09419
ep456.comp53135_c0_seq2	K10290|FBXO3|http://www.genome.jp/dbget-bin/www_bget?ko:K10290
ep456.comp55339_c0_seq1	K15191|LARP7|http://www.genome.jp/dbget-bin/www_bget?ko:K15191
ep456.comp55339_c0_seq2	K15191|LARP7|http://www.genome.jp/dbget-bin/www_bget?ko:K15191
ep123.comp50341_c0_seq19	K11498|CENPE|http://www.genome.jp/dbget-bin/www_bget?ko:K11498
ep123.comp39713_c0_seq1	K11253|H3|http://www.genome.jp/dbget-bin/www_bget?ko:K11253
ep123.comp49893_c0_seq4	K01530|E3.6.3.1|http://www.genome.jp/dbget-bin/www_bget?ko:K01530
ep456.comp58358_c0_seq5	K11593|ELF2C|http://www.genome.jp/dbget-bin/www_bget?ko:K11593
ep456.comp55529_c0_seq3	K01814|hisA|http://www.genome.jp/dbget-bin/www_bget?ko:K01814
ep123.comp40727_c0_seq2	K02830|HRAD1, RAD17|http://www.genome.jp/dbget-bin/www_bget?ko:K02830
ep456.comp50473_c0_seq2	K02542|MCM6|http://www.genome.jp/dbget-bin/www_bget?ko:K02542
ep123.comp49100_c0_seq6	K17108|GBA2|http://www.genome.jp/dbget-bin/www_bget?ko:K17108
ep456.comp48585_c0_seq1	K01166|E3.1.27.1|http://www.genome.jp/dbget-bin/www_bget?ko:K01166
ep456.comp44351_c0_seq2	K16219|METTL11, NTM1|http://www.genome.jp/dbget-bin/www_bget?ko:K16219
ep123.comp44452_c0_seq1	K00591|COQ3|http://www.genome.jp/dbget-bin/www_bget?ko:K00591
ep123.comp49607_c1_seq19	K01188|E3.2.1.21|http://www.genome.jp/dbget-bin/www_bget?ko:K01188
ep123.comp49380_c1_seq3	K11000|CALS|http://www.genome.jp/dbget-bin/www_bget?ko:K11000
ep123.comp44116_c0_seq1	K10666|RNF5|http://www.genome.jp/dbget-bin/www_bget?ko:K10666
ep123.comp24415_c0_seq2	K12179|COPS6, CSN6|http://www.genome.jp/dbget-bin/www_bget?ko:K12179
ep456.comp56476_c0_seq1	K09419|HSFF|http://www.genome.jp/dbget-bin/www_bget?ko:K09419
ep456.comp56461_c0_seq2	K00873|PK, pyk|http://www.genome.jp/dbget-bin/www_bget?ko:K00873
ep123.comp45077_c0_seq1	K10765|ALKBH1|http://www.genome.jp/dbget-bin/www_bget?ko:K10765
ep456.comp53189_c0_seq2	K10956|SEC61A|http://www.genome.jp/dbget-bin/www_bget?ko:K10956
ep456.comp37978_c0_seq1	K09481|SEC61B, SBH2|http://www.genome.jp/dbget-bin/www_bget?ko:K09481
ep123.comp47188_c0_seq1	K09338|HD-ZIP|http://www.genome.jp/dbget-bin/www_bget?ko:K09338
ep123.comp41541_c1_seq2	K01568|E4.1.1.1, pdc|http://www.genome.jp/dbget-bin/www_bget?ko:K01568
CL8106Contig1	K00677|lpxA|http://www.genome.jp/dbget-bin/www_bget?ko:K00677
CL941Contig1	K10882|EME1, MMS4|http://www.genome.jp/dbget-bin/www_bget?ko:K10882
CL941Contig2	K10882|EME1, MMS4|http://www.genome.jp/dbget-bin/www_bget?ko:K10882
ep456.comp58956_c0_seq11	K06171|NCSTN|http://www.genome.jp/dbget-bin/www_bget?ko:K06171
ep456.comp54214_c0_seq1	K09647|IMP1|http://www.genome.jp/dbget-bin/www_bget?ko:K09647
ep456.comp54214_c0_seq2	K09647|IMP1|http://www.genome.jp/dbget-bin/www_bget?ko:K09647
ep123.comp47717_c0_seq3	K01802|E5.2.1.8|http://www.genome.jp/dbget-bin/www_bget?ko:K01802
ep123.comp45392_c1_seq1	K03857|PIGA, GPI3|http://www.genome.jp/dbget-bin/www_bget?ko:K03857
ep456.comp54214_c0_seq8	K09647|IMP1|http://www.genome.jp/dbget-bin/www_bget?ko:K09647
ep123.comp45392_c1_seq4	K03857|PIGA, GPI3|http://www.genome.jp/dbget-bin/www_bget?ko:K03857
ep456.comp59329_c0_seq27	K14157|AASS|http://www.genome.jp/dbget-bin/www_bget?ko:K14157
ep456.comp59329_c0_seq26	K14157|AASS|http://www.genome.jp/dbget-bin/www_bget?ko:K14157
ep456.comp50395_c0_seq1	K13162|PCBP2_3_4|http://www.genome.jp/dbget-bin/www_bget?ko:K13162
ep456.comp59329_c0_seq23	K14157|AASS|http://www.genome.jp/dbget-bin/www_bget?ko:K14157
ep456.comp60092_c0_seq17	K15208|SNAPC1|http://www.genome.jp/dbget-bin/www_bget?ko:K15208
ep456.comp60092_c0_seq14	K15208|SNAPC1|http://www.genome.jp/dbget-bin/www_bget?ko:K15208
ep456.comp59329_c0_seq29	K14157|AASS|http://www.genome.jp/dbget-bin/www_bget?ko:K14157
ep456.comp59720_c0_seq3	K01188|E3.2.1.21|http://www.genome.jp/dbget-bin/www_bget?ko:K01188
ep456.comp59720_c0_seq1	K01188|E3.2.1.21|http://www.genome.jp/dbget-bin/www_bget?ko:K01188
ep456.comp59720_c0_seq4	K01188|E3.2.1.21|http://www.genome.jp/dbget-bin/www_bget?ko:K01188
ep456.comp59664_c0_seq2	K13993|HSP20|http://www.genome.jp/dbget-bin/www_bget?ko:K13993
ep123.comp47717_c0_seq1	K01802|E5.2.1.8|http://www.genome.jp/dbget-bin/www_bget?ko:K01802
ep456.comp53563_c0_seq2	K00901|E2.7.1.107, DGK, dgkA|http://www.genome.jp/dbget-bin/www_bget?ko:K00901
ep456.comp53563_c0_seq3	K00901|E2.7.1.107, DGK, dgkA|http://www.genome.jp/dbget-bin/www_bget?ko:K00901
ep456.comp58115_c0_seq4	K14550|UTP10, HEATR1|http://www.genome.jp/dbget-bin/www_bget?ko:K14550
ep456.comp53105_c0_seq3	K13144|INTS7|http://www.genome.jp/dbget-bin/www_bget?ko:K13144
ep123.comp36968_c0_seq1	K00670|E2.3.1.88|http://www.genome.jp/dbget-bin/www_bget?ko:K00670
CL10450Contig1	K14488|SAUR|http://www.genome.jp/dbget-bin/www_bget?ko:K14488
ep123.comp46041_c2_seq8	K01535|E3.6.3.6|http://www.genome.jp/dbget-bin/www_bget?ko:K01535
ep123.comp48921_c0_seq9	K10403|KIF22|http://www.genome.jp/dbget-bin/www_bget?ko:K10403
ep123.comp41411_c0_seq1	K00002|AKR1A1, adh|http://www.genome.jp/dbget-bin/www_bget?ko:K00002
ep123.comp38871_c0_seq3	K02470|gyrB|http://www.genome.jp/dbget-bin/www_bget?ko:K02470
ep456.comp59225_c0_seq1	K16278|K16278, HOS1|http://www.genome.jp/dbget-bin/www_bget?ko:K16278
ep456.comp59652_c0_seq6	K02183|CALM|http://www.genome.jp/dbget-bin/www_bget?ko:K02183
ep123.comp47773_c0_seq7	K02214|CDC7|http://www.genome.jp/dbget-bin/www_bget?ko:K02214
ep456.comp58158_c0_seq1	K09645|CPVL|http://www.genome.jp/dbget-bin/www_bget?ko:K09645
ep123.comp46041_c2_seq1	K01535|E3.6.3.6|http://www.genome.jp/dbget-bin/www_bget?ko:K01535
ep456.comp58381_c0_seq3	K11438|PRMT7|http://www.genome.jp/dbget-bin/www_bget?ko:K11438
ep456.comp52237_c0_seq2	K00102|E1.1.2.4, dld|http://www.genome.jp/dbget-bin/www_bget?ko:K00102
ep456.comp58381_c0_seq1	K11438|PRMT7|http://www.genome.jp/dbget-bin/www_bget?ko:K11438
CL178Contig2	K01673|cynT, can|http://www.genome.jp/dbget-bin/www_bget?ko:K01673
ep456.comp60307_c2_seq1	K10691|UBR4, ZUBR1|http://www.genome.jp/dbget-bin/www_bget?ko:K10691
ep456.comp38272_c0_seq2	K12399|AP3S|http://www.genome.jp/dbget-bin/www_bget?ko:K12399
ep456.comp38272_c0_seq1	K12399|AP3S|http://www.genome.jp/dbget-bin/www_bget?ko:K12399
ep123.comp49774_c0_seq26	K10882|EME1, MMS4|http://www.genome.jp/dbget-bin/www_bget?ko:K10882
ep123.comp48812_c0_seq18	K06916|K06916|http://www.genome.jp/dbget-bin/www_bget?ko:K06916
ep123.comp45104_c0_seq1	K07018|K07018|http://www.genome.jp/dbget-bin/www_bget?ko:K07018
ep456.comp58524_c0_seq9	K13173|ARGLU1|http://www.genome.jp/dbget-bin/www_bget?ko:K13173
ep456.comp58524_c0_seq7	K13173|ARGLU1|http://www.genome.jp/dbget-bin/www_bget?ko:K13173
ep456.comp58524_c0_seq5	K13173|ARGLU1|http://www.genome.jp/dbget-bin/www_bget?ko:K13173
ep456.comp58524_c0_seq2	K13173|ARGLU1|http://www.genome.jp/dbget-bin/www_bget?ko:K13173
ep456.comp58524_c0_seq1	K13173|ARGLU1|http://www.genome.jp/dbget-bin/www_bget?ko:K13173
ep123.comp49316_c0_seq4	K07375|TUBB|http://www.genome.jp/dbget-bin/www_bget?ko:K07375
ep123.comp46685_c0_seq3	K01362|E3.4.21.-|http://www.genome.jp/dbget-bin/www_bget?ko:K01362
ep123.comp44831_c0_seq1	K00844|HK|http://www.genome.jp/dbget-bin/www_bget?ko:K00844
ep123.comp49328_c0_seq1	K01930|FPGS|http://www.genome.jp/dbget-bin/www_bget?ko:K01930
ep456.comp59720_c0_seq20	K01188|E3.2.1.21|http://www.genome.jp/dbget-bin/www_bget?ko:K01188
ep123.comp43158_c0_seq1	K15397|KCS|http://www.genome.jp/dbget-bin/www_bget?ko:K15397
ep123.comp49298_c0_seq6	K01456|E3.5.1.52, NGLY1, PNG1|http://www.genome.jp/dbget-bin/www_bget?ko:K01456
ep456.comp56570_c0_seq5	K12619|XRN2, RAT1|http://www.genome.jp/dbget-bin/www_bget?ko:K12619
ep456.comp58577_c2_seq10	K01000|mraY|http://www.genome.jp/dbget-bin/www_bget?ko:K01000
ep456.comp58577_c2_seq17	K15272|SLC35A1_2_3|http://www.genome.jp/dbget-bin/www_bget?ko:K15272
ep456.comp58714_c0_seq1	K15463|K15463, RIT1|http://www.genome.jp/dbget-bin/www_bget?ko:K15463
ep123.comp33653_c0_seq1	K00921|PIKFYVE, FAB1|http://www.genome.jp/dbget-bin/www_bget?ko:K00921
ep123.comp48422_c0_seq1	K16297|SCPL-II|http://www.genome.jp/dbget-bin/www_bget?ko:K16297
ep123.comp39480_c0_seq1	K17479|GRXCR1|http://www.genome.jp/dbget-bin/www_bget?ko:K17479
ep456.comp48040_c0_seq1	K03216|trmL, cspR|http://www.genome.jp/dbget-bin/www_bget?ko:K03216
ep456.comp48040_c0_seq2	K03216|trmL, cspR|http://www.genome.jp/dbget-bin/www_bget?ko:K03216
ep456.comp26932_c0_seq1	K06640|ATR|http://www.genome.jp/dbget-bin/www_bget?ko:K06640
ep456.comp57246_c0_seq23	K05757|ARPC1A_B|http://www.genome.jp/dbget-bin/www_bget?ko:K05757
ep123.comp45794_c0_seq3	K16284|SIS3|http://www.genome.jp/dbget-bin/www_bget?ko:K16284
ep123.comp42715_c0_seq1	K01527|EGD1, BTF3|http://www.genome.jp/dbget-bin/www_bget?ko:K01527
ep123.comp47960_c0_seq3	K15026|EIF2A|http://www.genome.jp/dbget-bin/www_bget?ko:K15026
ep123.comp16625_c0_seq1	K01623|ALDO|http://www.genome.jp/dbget-bin/www_bget?ko:K01623
ep456.comp55672_c0_seq30	K00013|hisD|http://www.genome.jp/dbget-bin/www_bget?ko:K00013
ep123.comp38616_c0_seq1	K16223|FT|http://www.genome.jp/dbget-bin/www_bget?ko:K16223
ep123.comp47807_c0_seq1	K14549|UTP15|http://www.genome.jp/dbget-bin/www_bget?ko:K14549
ep456.comp53992_c0_seq1	K14406|CSTF1|http://www.genome.jp/dbget-bin/www_bget?ko:K14406
ep123.comp46359_c0_seq2	K15115|SLC25A32, MFT|http://www.genome.jp/dbget-bin/www_bget?ko:K15115
ep456.comp59986_c0_seq18	K06947|GRC3, NOL9|http://www.genome.jp/dbget-bin/www_bget?ko:K06947
ep123.comp46359_c0_seq1	K15115|SLC25A32, MFT|http://www.genome.jp/dbget-bin/www_bget?ko:K15115
ep456.comp58671_c0_seq11	K05391|CNGF|http://www.genome.jp/dbget-bin/www_bget?ko:K05391
ep123.comp48849_c0_seq1	K01265|E3.4.11.18, map|http://www.genome.jp/dbget-bin/www_bget?ko:K01265
ep456.comp58671_c0_seq14	K05391|CNGF|http://www.genome.jp/dbget-bin/www_bget?ko:K05391
ep456.comp53461_c0_seq3	K03437|spoU|http://www.genome.jp/dbget-bin/www_bget?ko:K03437
ep456.comp53461_c0_seq1	K03437|spoU|http://www.genome.jp/dbget-bin/www_bget?ko:K03437
ep123.comp28395_c0_seq1	K13140|INTS3|http://www.genome.jp/dbget-bin/www_bget?ko:K13140
ep123.comp37903_c1_seq4	K06692|PSMD5|http://www.genome.jp/dbget-bin/www_bget?ko:K06692
ep456.comp44303_c0_seq1	K09560|ST13|http://www.genome.jp/dbget-bin/www_bget?ko:K09560
ep456.comp53395_c0_seq1	K03593|mrp|http://www.genome.jp/dbget-bin/www_bget?ko:K03593
ep123.comp201852_c0_seq1	K03327|TC.MATE, SLC47A, norM, mdtK, dinF|http://www.genome.jp/dbget-bin/www_bget?ko:K03327
ep456.comp49913_c0_seq1	K14662|NTAN1|http://www.genome.jp/dbget-bin/www_bget?ko:K14662
ep123.comp49499_c0_seq2	K13950|pabAB|http://www.genome.jp/dbget-bin/www_bget?ko:K13950
ep456.comp53417_c0_seq2	K10949|KDELR|http://www.genome.jp/dbget-bin/www_bget?ko:K10949
ep123.comp49332_c0_seq17	K06100|SYMPK|http://www.genome.jp/dbget-bin/www_bget?ko:K06100
ep123.comp45649_c0_seq1	K08511|ATVAMP72|http://www.genome.jp/dbget-bin/www_bget?ko:K08511
ep456.comp57953_c0_seq2	K01611|speD, AMD1|http://www.genome.jp/dbget-bin/www_bget?ko:K01611
ep456.comp52592_c1_seq1	K04733|IRAK4|http://www.genome.jp/dbget-bin/www_bget?ko:K04733
ep456.comp57906_c0_seq2	K16280|RGLG|http://www.genome.jp/dbget-bin/www_bget?ko:K16280
ep456.comp57727_c0_seq5	K07393|ECM4|http://www.genome.jp/dbget-bin/www_bget?ko:K07393
ep456.comp60354_c0_seq21	K03883|ND5|http://www.genome.jp/dbget-bin/www_bget?ko:K03883
ep123.comp49734_c0_seq3	K11723|BRD7_9|http://www.genome.jp/dbget-bin/www_bget?ko:K11723
ep123.comp44639_c0_seq3	K14299|SEH1|http://www.genome.jp/dbget-bin/www_bget?ko:K14299
ep123.comp35315_c0_seq1	K00430|E1.11.1.7|http://www.genome.jp/dbget-bin/www_bget?ko:K00430
ep123.comp44639_c0_seq1	K14299|SEH1|http://www.genome.jp/dbget-bin/www_bget?ko:K14299
ep123.comp40991_c0_seq2	K09705|K09705|http://www.genome.jp/dbget-bin/www_bget?ko:K09705
ep123.comp49284_c0_seq4	K00001|E1.1.1.1, adh|http://www.genome.jp/dbget-bin/www_bget?ko:K00001
CL1947Contig1	K15188|CCNT|http://www.genome.jp/dbget-bin/www_bget?ko:K15188
ep456.comp57096_c0_seq2	K00162|PDHB, pdhB|http://www.genome.jp/dbget-bin/www_bget?ko:K00162
ep456.comp57096_c0_seq5	K00162|PDHB, pdhB|http://www.genome.jp/dbget-bin/www_bget?ko:K00162
ep456.comp57096_c0_seq4	K00162|PDHB, pdhB|http://www.genome.jp/dbget-bin/www_bget?ko:K00162
ep123.comp47442_c0_seq2	K14564|NOP56|http://www.genome.jp/dbget-bin/www_bget?ko:K14564
ep123.comp47442_c0_seq3	K14564|NOP56|http://www.genome.jp/dbget-bin/www_bget?ko:K14564
ep456.comp55689_c0_seq1	K12313|ACTA2|http://www.genome.jp/dbget-bin/www_bget?ko:K12313
ep456.comp58424_c0_seq12	K12608|CAF16|http://www.genome.jp/dbget-bin/www_bget?ko:K12608
ep123.comp49284_c0_seq1	K00001|E1.1.1.1, adh|http://www.genome.jp/dbget-bin/www_bget?ko:K00001
ep456.comp55933_c0_seq2	K07018|K07018|http://www.genome.jp/dbget-bin/www_bget?ko:K07018
ep123.comp48746_c0_seq5	K00765|hisG|http://www.genome.jp/dbget-bin/www_bget?ko:K00765
ep123.comp47908_c0_seq2	K09480|E2.4.1.241|http://www.genome.jp/dbget-bin/www_bget?ko:K09480
ep456.comp47695_c0_seq1	K11654|SMARCA5, SNF2H, ISWI|http://www.genome.jp/dbget-bin/www_bget?ko:K11654
ep123.comp48586_c0_seq3	K03514|POLS, TRF4|http://www.genome.jp/dbget-bin/www_bget?ko:K03514
ep456.comp50943_c0_seq6	K03671|trxA|http://www.genome.jp/dbget-bin/www_bget?ko:K03671
ep456.comp50943_c0_seq5	K03671|trxA|http://www.genome.jp/dbget-bin/www_bget?ko:K03671
ep456.comp50943_c0_seq1	K03671|trxA|http://www.genome.jp/dbget-bin/www_bget?ko:K03671
ep456.comp30198_c0_seq1	K14486|K14486, ARF|http://www.genome.jp/dbget-bin/www_bget?ko:K14486
ep123.comp43933_c0_seq1	K06694|PSMD10|http://www.genome.jp/dbget-bin/www_bget?ko:K06694
ep456.comp56534_c1_seq3	K01051|E3.1.1.11|http://www.genome.jp/dbget-bin/www_bget?ko:K01051
ep123.comp48251_c0_seq3	K16810|TBCCD1|http://www.genome.jp/dbget-bin/www_bget?ko:K16810
ep123.comp48251_c0_seq2	K16810|TBCCD1|http://www.genome.jp/dbget-bin/www_bget?ko:K16810
ep123.comp50194_c0_seq3	K00001|E1.1.1.1, adh|http://www.genome.jp/dbget-bin/www_bget?ko:K00001
ep123.comp49153_c0_seq3	K12818|DHX8, PRP22|http://www.genome.jp/dbget-bin/www_bget?ko:K12818
ep456.comp55650_c0_seq1	K14535|TAF9, FAP7|http://www.genome.jp/dbget-bin/www_bget?ko:K14535
ep456.comp59694_c1_seq31	K10875|RAD54L, RAD54|http://www.genome.jp/dbget-bin/www_bget?ko:K10875
CL276Contig2	K13993|HSP20|http://www.genome.jp/dbget-bin/www_bget?ko:K13993
ep123.comp48984_c0_seq3	K11000|CALS|http://www.genome.jp/dbget-bin/www_bget?ko:K11000
ep123.comp46425_c0_seq1	K08237|E2.4.1.218|http://www.genome.jp/dbget-bin/www_bget?ko:K08237
CL7154Contig1	K14332|psaO|http://www.genome.jp/dbget-bin/www_bget?ko:K14332
ep123.comp44126_c0_seq1	K15400|HHT1|http://www.genome.jp/dbget-bin/www_bget?ko:K15400
ep456.comp53641_c0_seq1	K12662|PRPF4, PRP4|http://www.genome.jp/dbget-bin/www_bget?ko:K12662
ep456.comp54766_c0_seq2	K01206|FUCA|http://www.genome.jp/dbget-bin/www_bget?ko:K01206
ep123.comp50127_c1_seq1	K00021|E1.1.1.34|http://www.genome.jp/dbget-bin/www_bget?ko:K00021
ep123.comp44880_c0_seq3	K11584|PPP2R5|http://www.genome.jp/dbget-bin/www_bget?ko:K11584
ep456.comp56296_c0_seq2	K03026|RPC53, POLR3D|http://www.genome.jp/dbget-bin/www_bget?ko:K03026
ep456.comp54010_c0_seq1	K02639|petF|http://www.genome.jp/dbget-bin/www_bget?ko:K02639
ep456.comp59178_c0_seq7	K01303|APEH|http://www.genome.jp/dbget-bin/www_bget?ko:K01303
ep456.comp55199_c0_seq1	K11713|PGTB1|http://www.genome.jp/dbget-bin/www_bget?ko:K11713
ep456.comp55199_c0_seq3	K11713|PGTB1|http://www.genome.jp/dbget-bin/www_bget?ko:K11713
ep123.comp50209_c0_seq21	K00145|argC|http://www.genome.jp/dbget-bin/www_bget?ko:K00145
ep123.comp47129_c0_seq4	K04121|E4.2.3.19|http://www.genome.jp/dbget-bin/www_bget?ko:K04121
ep456.comp55697_c0_seq1	K11324|DMAP1, SWC4, EAF2|http://www.genome.jp/dbget-bin/www_bget?ko:K11324
ep123.comp49442_c0_seq2	K10779|ATRX|http://www.genome.jp/dbget-bin/www_bget?ko:K10779
ep123.comp50256_c0_seq10	K03858|PIGH, GPI15|http://www.genome.jp/dbget-bin/www_bget?ko:K03858
CL10989Contig1	K09510|DNAJB4|http://www.genome.jp/dbget-bin/www_bget?ko:K09510
ep123.comp49380_c1_seq21	K11000|CALS|http://www.genome.jp/dbget-bin/www_bget?ko:K11000
ep456.comp51584_c0_seq1	K03358|APC11|http://www.genome.jp/dbget-bin/www_bget?ko:K03358
ep123.comp35052_c0_seq1	K10398|KIF11, EG5|http://www.genome.jp/dbget-bin/www_bget?ko:K10398
ep123.comp171163_c0_seq1	K00454|LOX2S|http://www.genome.jp/dbget-bin/www_bget?ko:K00454
ep123.comp50124_c0_seq8	K15425|PPP4R2|http://www.genome.jp/dbget-bin/www_bget?ko:K15425
ep456.comp55316_c0_seq6	K01465|URA4, pyrC|http://www.genome.jp/dbget-bin/www_bget?ko:K01465
ep456.comp58525_c0_seq10	K14018|PLAA, DOA1, UFD3|http://www.genome.jp/dbget-bin/www_bget?ko:K14018
ep123.comp24135_c0_seq1	K15718|LOX1_5|http://www.genome.jp/dbget-bin/www_bget?ko:K15718
ep123.comp45337_c0_seq1	K11430|EZH2|http://www.genome.jp/dbget-bin/www_bget?ko:K11430
ep123.comp45337_c0_seq6	K11430|EZH2|http://www.genome.jp/dbget-bin/www_bget?ko:K11430
ep123.comp49986_c0_seq10	K15440|TAD1, ADAT1|http://www.genome.jp/dbget-bin/www_bget?ko:K15440
ep123.comp49625_c0_seq11	K08827|PRPF4B|http://www.genome.jp/dbget-bin/www_bget?ko:K08827
ep123.comp50299_c1_seq4	K14787|MRD1, RBM19|http://www.genome.jp/dbget-bin/www_bget?ko:K14787
ep456.comp52412_c0_seq3	K00671|E2.3.1.97, NMT|http://www.genome.jp/dbget-bin/www_bget?ko:K00671
ep456.comp50729_c0_seq1	K09587|CYP90B1, DWF4|http://www.genome.jp/dbget-bin/www_bget?ko:K09587
ep123.comp17448_c0_seq2	K08245|E3.4.23.40|http://www.genome.jp/dbget-bin/www_bget?ko:K08245
ep123.comp45266_c0_seq1	K09122|K09122|http://www.genome.jp/dbget-bin/www_bget?ko:K09122
ep123.comp45266_c0_seq2	K09122|K09122|http://www.genome.jp/dbget-bin/www_bget?ko:K09122
ep456.comp48139_c0_seq2	K03671|trxA|http://www.genome.jp/dbget-bin/www_bget?ko:K03671
ep123.comp47611_c0_seq2	K00660|CHS|http://www.genome.jp/dbget-bin/www_bget?ko:K00660
ep123.comp50037_c0_seq3	K06171|NCSTN|http://www.genome.jp/dbget-bin/www_bget?ko:K06171
ep456.comp57115_c0_seq4	K03404|chlD, bchD|http://www.genome.jp/dbget-bin/www_bget?ko:K03404
ep456.comp57359_c0_seq10	K03648|UNG, UDG|http://www.genome.jp/dbget-bin/www_bget?ko:K03648
ep456.comp58786_c2_seq1	K16190|GLCAK|http://www.genome.jp/dbget-bin/www_bget?ko:K16190
ep456.comp56668_c0_seq1	K05350|bglB|http://www.genome.jp/dbget-bin/www_bget?ko:K05350
ep456.comp57287_c0_seq5	K13157|RNPC3|http://www.genome.jp/dbget-bin/www_bget?ko:K13157
ep456.comp57287_c0_seq7	K13157|RNPC3|http://www.genome.jp/dbget-bin/www_bget?ko:K13157
ep123.comp46785_c0_seq2	K03351|APC4|http://www.genome.jp/dbget-bin/www_bget?ko:K03351
ep123.comp32454_c0_seq1	K09775|K09775|http://www.genome.jp/dbget-bin/www_bget?ko:K09775
ep123.comp43400_c0_seq3	K13091|RBM39, RNPC2|http://www.genome.jp/dbget-bin/www_bget?ko:K13091
ep456.comp41269_c0_seq1	K00140|mmsA, iolA, ALDH6A1|http://www.genome.jp/dbget-bin/www_bget?ko:K00140
ep456.comp59258_c0_seq17	K10406|KIFC2_3|http://www.genome.jp/dbget-bin/www_bget?ko:K10406
ep456.comp59258_c0_seq15	K10406|KIFC2_3|http://www.genome.jp/dbget-bin/www_bget?ko:K10406
ep456.comp58514_c0_seq3	K08337|ATG7|http://www.genome.jp/dbget-bin/www_bget?ko:K08337
ep123.comp47441_c0_seq1	K13941|folKP|http://www.genome.jp/dbget-bin/www_bget?ko:K13941
ep123.comp47665_c0_seq2	K14486|K14486, ARF|http://www.genome.jp/dbget-bin/www_bget?ko:K14486
ep456.comp43751_c1_seq2	K07889|RAB5C|http://www.genome.jp/dbget-bin/www_bget?ko:K07889
ep456.comp51935_c0_seq3	K02206|CDK2|http://www.genome.jp/dbget-bin/www_bget?ko:K02206
ep123.comp43146_c0_seq2	K08059|IFI30, GILT|http://www.genome.jp/dbget-bin/www_bget?ko:K08059
ep456.comp60171_c0_seq2	K13424|WRKY33|http://www.genome.jp/dbget-bin/www_bget?ko:K13424
ep456.comp56375_c0_seq2	K13124|MORG1|http://www.genome.jp/dbget-bin/www_bget?ko:K13124
ep123.comp37069_c0_seq1	K01512|acyP|http://www.genome.jp/dbget-bin/www_bget?ko:K01512
CL1Contig525	K00511|SQLE, ERG1|http://www.genome.jp/dbget-bin/www_bget?ko:K00511
ep123.comp47749_c0_seq6	K10084|EDEM1|http://www.genome.jp/dbget-bin/www_bget?ko:K10084
ep123.comp46898_c0_seq1	K12861|BCAS2|http://www.genome.jp/dbget-bin/www_bget?ko:K12861
ep123.comp46898_c0_seq2	K12861|BCAS2|http://www.genome.jp/dbget-bin/www_bget?ko:K12861
ep456.comp53410_c0_seq2	K05906|PCYOX1, FCLY|http://www.genome.jp/dbget-bin/www_bget?ko:K05906
ep123.comp49186_c0_seq1	K00558|DNMT1, dcm|http://www.genome.jp/dbget-bin/www_bget?ko:K00558
ep123.comp41770_c0_seq1	K03549|kup|http://www.genome.jp/dbget-bin/www_bget?ko:K03549
ep456.comp56761_c0_seq2	K00026|MDH2|http://www.genome.jp/dbget-bin/www_bget?ko:K00026
ep123.comp48629_c0_seq2	K10085|EDEM2|http://www.genome.jp/dbget-bin/www_bget?ko:K10085
CL8829Contig1	K04794|PTH2|http://www.genome.jp/dbget-bin/www_bget?ko:K04794
ep123.comp48629_c0_seq6	K10085|EDEM2|http://www.genome.jp/dbget-bin/www_bget?ko:K10085
ep456.comp50272_c0_seq3	K04794|PTH2|http://www.genome.jp/dbget-bin/www_bget?ko:K04794
ep123.comp41224_c0_seq4	K15891|FLDH|http://www.genome.jp/dbget-bin/www_bget?ko:K15891
ep123.comp49446_c0_seq1	K13095|SF1|http://www.genome.jp/dbget-bin/www_bget?ko:K13095
ep123.comp48777_c1_seq15	K10878|SPO11|http://www.genome.jp/dbget-bin/www_bget?ko:K10878
ep123.comp48777_c1_seq14	K10878|SPO11|http://www.genome.jp/dbget-bin/www_bget?ko:K10878
ep123.comp45843_c0_seq2	K03977|engA|http://www.genome.jp/dbget-bin/www_bget?ko:K03977
ep123.comp48140_c0_seq2	K15436|TRPO3, MTR10|http://www.genome.jp/dbget-bin/www_bget?ko:K15436
ep456.comp60123_c0_seq10	K08776|NPEPPS|http://www.genome.jp/dbget-bin/www_bget?ko:K08776
ep456.comp59729_c0_seq1	K15227|TYRAAT|http://www.genome.jp/dbget-bin/www_bget?ko:K15227
ep123.comp35816_c0_seq3	K02940|RP-L9e, RPL9|http://www.genome.jp/dbget-bin/www_bget?ko:K02940
ep123.comp50500_c0_seq1	K11593|ELF2C|http://www.genome.jp/dbget-bin/www_bget?ko:K11593
ep456.comp57238_c0_seq2	K01900|LSC2|http://www.genome.jp/dbget-bin/www_bget?ko:K01900
ep123.comp45526_c0_seq1	K14795|RRP36|http://www.genome.jp/dbget-bin/www_bget?ko:K14795
ep123.comp50500_c0_seq2	K11593|ELF2C|http://www.genome.jp/dbget-bin/www_bget?ko:K11593
ep123.comp38608_c0_seq2	K07943|ARL2|http://www.genome.jp/dbget-bin/www_bget?ko:K07943
CL5271Contig1	K05857|PLCD|http://www.genome.jp/dbget-bin/www_bget?ko:K05857
ep123.comp48198_c0_seq2	K05016|CLCN7|http://www.genome.jp/dbget-bin/www_bget?ko:K05016
ep123.comp40117_c0_seq4	K02218|CSNK1, CK1|http://www.genome.jp/dbget-bin/www_bget?ko:K02218
ep123.comp48934_c0_seq2	K12129|PRR7|http://www.genome.jp/dbget-bin/www_bget?ko:K12129
ep123.comp50175_c0_seq5	K11547|NDC80, HEC1, TID3|http://www.genome.jp/dbget-bin/www_bget?ko:K11547
ep123.comp45676_c0_seq3	K07904|RAB11A|http://www.genome.jp/dbget-bin/www_bget?ko:K07904
ep456.comp57202_c0_seq4	K10683|BARD1|http://www.genome.jp/dbget-bin/www_bget?ko:K10683
ep123.comp44430_c0_seq2	K10398|KIF11, EG5|http://www.genome.jp/dbget-bin/www_bget?ko:K10398
CL9248Contig1	K02935|RP-L7, MRPL12, rplL|http://www.genome.jp/dbget-bin/www_bget?ko:K02935
ep123.comp48629_c0_seq20	K10085|EDEM2|http://www.genome.jp/dbget-bin/www_bget?ko:K10085
ep123.comp48040_c0_seq1	K13162|PCBP2_3_4|http://www.genome.jp/dbget-bin/www_bget?ko:K13162
ep123.comp42399_c0_seq2	K12871|CCDC12|http://www.genome.jp/dbget-bin/www_bget?ko:K12871
ep456.comp51025_c0_seq1	K01598|PPCDC, coaC|http://www.genome.jp/dbget-bin/www_bget?ko:K01598
ep456.comp169610_c0_seq1	K06041|E5.3.1.13|http://www.genome.jp/dbget-bin/www_bget?ko:K06041
ep456.comp59821_c0_seq15	K03242|EIF2S3|http://www.genome.jp/dbget-bin/www_bget?ko:K03242
ep123.comp47475_c0_seq7	K01193|E3.2.1.26, sacA|http://www.genome.jp/dbget-bin/www_bget?ko:K01193
ep123.comp48916_c0_seq1	K10901|BLM, RECQL3, SGS1|http://www.genome.jp/dbget-bin/www_bget?ko:K10901
ep123.comp34214_c0_seq2	K00430|E1.11.1.7|http://www.genome.jp/dbget-bin/www_bget?ko:K00430
ep456.comp43525_c0_seq2	K12624|LSM5|http://www.genome.jp/dbget-bin/www_bget?ko:K12624
ep456.comp59394_c0_seq2	K01280|TPP2|http://www.genome.jp/dbget-bin/www_bget?ko:K01280
ep456.comp57725_c0_seq7	K00565|RNMT|http://www.genome.jp/dbget-bin/www_bget?ko:K00565
ep456.comp57827_c0_seq14	K10900|WRN, RECQL2|http://www.genome.jp/dbget-bin/www_bget?ko:K10900
ep456.comp59394_c0_seq4	K01280|TPP2|http://www.genome.jp/dbget-bin/www_bget?ko:K01280
ep123.comp46974_c0_seq4	K09510|DNAJB4|http://www.genome.jp/dbget-bin/www_bget?ko:K09510
ep123.comp47837_c0_seq39	K14137|PTAR1|http://www.genome.jp/dbget-bin/www_bget?ko:K14137
ep456.comp57838_c1_seq3	K04713|SUR2|http://www.genome.jp/dbget-bin/www_bget?ko:K04713
ep456.comp43929_c0_seq1	K10355|ACTF|http://www.genome.jp/dbget-bin/www_bget?ko:K10355
ep123.comp48089_c0_seq3	K01920|E6.3.2.3, gshB|http://www.genome.jp/dbget-bin/www_bget?ko:K01920
ep123.comp46236_c0_seq3	K12382|PSAP, SGP1|http://www.genome.jp/dbget-bin/www_bget?ko:K12382
CL4518Contig1	K01183|E3.2.1.14|http://www.genome.jp/dbget-bin/www_bget?ko:K01183
ep123.comp44808_c0_seq1	K12826|SF3A2, SAP62|http://www.genome.jp/dbget-bin/www_bget?ko:K12826
ep123.comp41695_c0_seq2	K07019|K07019|http://www.genome.jp/dbget-bin/www_bget?ko:K07019
ep123.comp44787_c0_seq2	K14864|FTSJ1, TRM7|http://www.genome.jp/dbget-bin/www_bget?ko:K14864
ep123.comp44787_c0_seq4	K14864|FTSJ1, TRM7|http://www.genome.jp/dbget-bin/www_bget?ko:K14864
ep123.comp47673_c0_seq3	K09955|K09955|http://www.genome.jp/dbget-bin/www_bget?ko:K09955
ep456.comp58177_c0_seq2	K11267|PDS5|http://www.genome.jp/dbget-bin/www_bget?ko:K11267
ep456.comp43907_c0_seq1	K00621|E2.3.1.4, GNA1|http://www.genome.jp/dbget-bin/www_bget?ko:K00621
ep123.comp48338_c0_seq2	K08835|OXSR1, STK39|http://www.genome.jp/dbget-bin/www_bget?ko:K08835
ep123.comp48338_c0_seq1	K08835|OXSR1, STK39|http://www.genome.jp/dbget-bin/www_bget?ko:K08835
ep123.comp41997_c0_seq1	K14759|PHYLLO|http://www.genome.jp/dbget-bin/www_bget?ko:K14759
ep123.comp49762_c0_seq11	K01836|E5.4.2.3|http://www.genome.jp/dbget-bin/www_bget?ko:K01836
ep456.comp53001_c0_seq3	K12897|TRA2|http://www.genome.jp/dbget-bin/www_bget?ko:K12897
ep123.comp45368_c0_seq1	K13104|ZNF830, CCDC16|http://www.genome.jp/dbget-bin/www_bget?ko:K13104
ep123.comp32436_c0_seq4	K06990|K06990|http://www.genome.jp/dbget-bin/www_bget?ko:K06990
ep456.comp60335_c0_seq12	K00844|HK|http://www.genome.jp/dbget-bin/www_bget?ko:K00844
ep123.comp40785_c0_seq1	K14404|CPSF4, YTH1|http://www.genome.jp/dbget-bin/www_bget?ko:K14404
ep123.comp47962_c0_seq6	K01433|purU|http://www.genome.jp/dbget-bin/www_bget?ko:K01433
ep456.comp50987_c0_seq3	K03350|APC3, CDC27|http://www.genome.jp/dbget-bin/www_bget?ko:K03350
ep456.comp50987_c0_seq2	K03350|APC3, CDC27|http://www.genome.jp/dbget-bin/www_bget?ko:K03350
ep123.comp47954_c0_seq11	K01620|ltaE|http://www.genome.jp/dbget-bin/www_bget?ko:K01620
CL85Contig1	K08472|MLO|http://www.genome.jp/dbget-bin/www_bget?ko:K08472
ep456.comp54428_c0_seq2	K03120|TBP, tbp|http://www.genome.jp/dbget-bin/www_bget?ko:K03120
ep456.comp54428_c0_seq1	K03120|TBP, tbp|http://www.genome.jp/dbget-bin/www_bget?ko:K03120
ep123.comp49770_c0_seq1	K03935|NDUFS2|http://www.genome.jp/dbget-bin/www_bget?ko:K03935
ep456.comp54154_c0_seq2	K00279|E1.5.99.12|http://www.genome.jp/dbget-bin/www_bget?ko:K00279
ep456.comp54154_c0_seq7	K00279|E1.5.99.12|http://www.genome.jp/dbget-bin/www_bget?ko:K00279
ep123.comp38111_c0_seq1	K04710|CERS|http://www.genome.jp/dbget-bin/www_bget?ko:K04710
ep456.comp56625_c0_seq5	K03349|APC2|http://www.genome.jp/dbget-bin/www_bget?ko:K03349
ep456.comp59551_c1_seq4	K02540|MCM2|http://www.genome.jp/dbget-bin/www_bget?ko:K02540
ep456.comp132447_c0_seq1	K09338|HD-ZIP|http://www.genome.jp/dbget-bin/www_bget?ko:K09338
ep456.comp59009_c0_seq2	K11836|USP5_13, UBP14|http://www.genome.jp/dbget-bin/www_bget?ko:K11836
ep456.comp50715_c0_seq3	K08339|ATG5|http://www.genome.jp/dbget-bin/www_bget?ko:K08339
ep456.comp164458_c0_seq1	K03549|kup|http://www.genome.jp/dbget-bin/www_bget?ko:K03549
ep456.comp52970_c1_seq2	K12878|THOC1|http://www.genome.jp/dbget-bin/www_bget?ko:K12878
ep123.comp43813_c0_seq2	K00121|frmA, ADH5, adhC|http://www.genome.jp/dbget-bin/www_bget?ko:K00121
ep456.comp44693_c0_seq5	K13162|PCBP2_3_4|http://www.genome.jp/dbget-bin/www_bget?ko:K13162
ep456.comp44693_c0_seq1	K13162|PCBP2_3_4|http://www.genome.jp/dbget-bin/www_bget?ko:K13162
ep456.comp53971_c0_seq3	K07199|PRKAB|http://www.genome.jp/dbget-bin/www_bget?ko:K07199
ep456.comp53971_c0_seq2	K07199|PRKAB|http://www.genome.jp/dbget-bin/www_bget?ko:K07199
ep123.comp49547_c0_seq24	K12124|GI|http://www.genome.jp/dbget-bin/www_bget?ko:K12124
ep456.comp46747_c0_seq1	K08081|E1.1.1.206|http://www.genome.jp/dbget-bin/www_bget?ko:K08081
ep123.comp47748_c0_seq5	K12173|BRE, BRCC45|http://www.genome.jp/dbget-bin/www_bget?ko:K12173
ep456.comp39558_c0_seq1	K12619|XRN2, RAT1|http://www.genome.jp/dbget-bin/www_bget?ko:K12619
ep123.comp50042_c0_seq6	K14172|LHCB7|http://www.genome.jp/dbget-bin/www_bget?ko:K14172
ep123.comp50042_c0_seq4	K14172|LHCB7|http://www.genome.jp/dbget-bin/www_bget?ko:K14172
ep123.comp47748_c0_seq8	K12173|BRE, BRCC45|http://www.genome.jp/dbget-bin/www_bget?ko:K12173
ep123.comp50555_c1_seq3	K00888|PI4K|http://www.genome.jp/dbget-bin/www_bget?ko:K00888
ep123.comp48080_c0_seq1	K05349|bglX|http://www.genome.jp/dbget-bin/www_bget?ko:K05349
ep123.comp45504_c0_seq1	K11308|MYST1, MOF, KAT8|http://www.genome.jp/dbget-bin/www_bget?ko:K11308
ep123.comp43125_c0_seq1	K00889|E2.7.1.68, PIP5K|http://www.genome.jp/dbget-bin/www_bget?ko:K00889
ep123.comp42065_c0_seq2	K04371|ERK1_2|http://www.genome.jp/dbget-bin/www_bget?ko:K04371
ep123.comp49424_c1_seq9	K01687|ilvD|http://www.genome.jp/dbget-bin/www_bget?ko:K01687
ep123.comp49424_c1_seq2	K01687|ilvD|http://www.genome.jp/dbget-bin/www_bget?ko:K01687
ep123.comp47015_c0_seq2	K09419|HSFF|http://www.genome.jp/dbget-bin/www_bget?ko:K09419
ep456.comp55421_c0_seq1	K14760|AAE14|http://www.genome.jp/dbget-bin/www_bget?ko:K14760
ep456.comp54679_c0_seq1	K15441|TAD2, ADAT2|http://www.genome.jp/dbget-bin/www_bget?ko:K15441
ep456.comp57794_c0_seq11	K08829|MAK|http://www.genome.jp/dbget-bin/www_bget?ko:K08829
ep456.comp57794_c0_seq15	K08829|MAK|http://www.genome.jp/dbget-bin/www_bget?ko:K08829
ep123.comp49810_c0_seq1	K02636|petC|http://www.genome.jp/dbget-bin/www_bget?ko:K02636
ep456.comp50831_c0_seq3	K11866|STAMBP, AMSH|http://www.genome.jp/dbget-bin/www_bget?ko:K11866
ep456.comp58575_c0_seq3	K00873|PK, pyk|http://www.genome.jp/dbget-bin/www_bget?ko:K00873
ep456.comp58808_c0_seq7	K02295|CRY|http://www.genome.jp/dbget-bin/www_bget?ko:K02295
ep123.comp47241_c0_seq3	K08232|E1.6.5.4|http://www.genome.jp/dbget-bin/www_bget?ko:K08232
ep123.comp48777_c1_seq12	K10878|SPO11|http://www.genome.jp/dbget-bin/www_bget?ko:K10878
ep456.comp59017_c0_seq1	K06941|rlmN|http://www.genome.jp/dbget-bin/www_bget?ko:K06941
ep456.comp54679_c0_seq9	K15441|TAD2, ADAT2|http://www.genome.jp/dbget-bin/www_bget?ko:K15441
ep456.comp60101_c0_seq36	K03020|RPC19, POLR1D|http://www.genome.jp/dbget-bin/www_bget?ko:K03020
ep123.comp44926_c0_seq1	K10257|FAD8, desB|http://www.genome.jp/dbget-bin/www_bget?ko:K10257
ep456.comp45384_c0_seq1	K05349|bglX|http://www.genome.jp/dbget-bin/www_bget?ko:K05349
ep123.comp50082_c0_seq7	K01190|lacZ|http://www.genome.jp/dbget-bin/www_bget?ko:K01190
ep456.comp58283_c0_seq4	K08741|MSH5|http://www.genome.jp/dbget-bin/www_bget?ko:K08741
ep123.comp50082_c0_seq1	K01190|lacZ|http://www.genome.jp/dbget-bin/www_bget?ko:K01190
ep456.comp59932_c0_seq3	K15710|SHPRH|http://www.genome.jp/dbget-bin/www_bget?ko:K15710
ep456.comp59625_c0_seq8	K04078|groES, HSPE1|http://www.genome.jp/dbget-bin/www_bget?ko:K04078
ep123.comp49703_c0_seq3	K12617|PATL1, PAT1|http://www.genome.jp/dbget-bin/www_bget?ko:K12617
ep456.comp59625_c0_seq3	K04078|groES, HSPE1|http://www.genome.jp/dbget-bin/www_bget?ko:K04078
ep456.comp59625_c0_seq1	K04078|groES, HSPE1|http://www.genome.jp/dbget-bin/www_bget?ko:K04078
ep123.comp49304_c0_seq8	K12127|TOC1, APRR1|http://www.genome.jp/dbget-bin/www_bget?ko:K12127
ep123.comp49304_c0_seq1	K12127|TOC1, APRR1|http://www.genome.jp/dbget-bin/www_bget?ko:K12127
ep123.comp49876_c0_seq2	K08869|ADCK, ABC1|http://www.genome.jp/dbget-bin/www_bget?ko:K08869
ep456.comp56200_c0_seq1	K13076|SLD|http://www.genome.jp/dbget-bin/www_bget?ko:K13076
ep456.comp39509_c0_seq1	K09874|NIP|http://www.genome.jp/dbget-bin/www_bget?ko:K09874
CL485Contig1	K00511|SQLE, ERG1|http://www.genome.jp/dbget-bin/www_bget?ko:K00511
ep123.comp43225_c0_seq2	K12850|PRPF38B|http://www.genome.jp/dbget-bin/www_bget?ko:K12850
ep123.comp46305_c0_seq2	K07152|K07152|http://www.genome.jp/dbget-bin/www_bget?ko:K07152
ep123.comp47437_c0_seq3	K03027|RPC40, POLR1C|http://www.genome.jp/dbget-bin/www_bget?ko:K03027
ep123.comp151718_c0_seq1	K12191|CHMP2A|http://www.genome.jp/dbget-bin/www_bget?ko:K12191
ep456.comp52386_c1_seq3	K12200|PDCD6IP, ALIX, RIM20|http://www.genome.jp/dbget-bin/www_bget?ko:K12200
ep456.comp52386_c1_seq2	K13162|PCBP2_3_4|http://www.genome.jp/dbget-bin/www_bget?ko:K13162
ep456.comp56330_c0_seq6	K05758|ARPC2|http://www.genome.jp/dbget-bin/www_bget?ko:K05758
ep123.comp47736_c0_seq17	K01640|E4.1.3.4, HMGCL, hmgL|http://www.genome.jp/dbget-bin/www_bget?ko:K01640
ep456.comp59911_c0_seq6	K13457|RPM1, RPS3|http://www.genome.jp/dbget-bin/www_bget?ko:K13457
ep456.comp55857_c1_seq1	K00001|E1.1.1.1, adh|http://www.genome.jp/dbget-bin/www_bget?ko:K00001
ep123.comp49186_c0_seq14	K00558|DNMT1, dcm|http://www.genome.jp/dbget-bin/www_bget?ko:K00558
ep123.comp46416_c0_seq3	K03596|lepA|http://www.genome.jp/dbget-bin/www_bget?ko:K03596
ep456.comp59258_c0_seq30	K10406|KIFC2_3|http://www.genome.jp/dbget-bin/www_bget?ko:K10406
ep123.comp48351_c0_seq1	K03845|ALG3|http://www.genome.jp/dbget-bin/www_bget?ko:K03845
ep456.comp47506_c0_seq3	K00029|E1.1.1.40, maeB|http://www.genome.jp/dbget-bin/www_bget?ko:K00029
ep456.comp58801_c0_seq1	K14498|SNRK2|http://www.genome.jp/dbget-bin/www_bget?ko:K14498
ep456.comp52083_c0_seq4	K03231|EEF1A|http://www.genome.jp/dbget-bin/www_bget?ko:K03231
ep123.comp49630_c0_seq16	K01956|carA, CPA1|http://www.genome.jp/dbget-bin/www_bget?ko:K01956
ep456.comp52083_c0_seq1	K03231|EEF1A|http://www.genome.jp/dbget-bin/www_bget?ko:K03231
ep456.comp52083_c0_seq2	K03231|EEF1A|http://www.genome.jp/dbget-bin/www_bget?ko:K03231
ep123.comp41617_c0_seq6	K08341|GABARAP, ATG8, LC3|http://www.genome.jp/dbget-bin/www_bget?ko:K08341
ep123.comp48703_c0_seq5	K00921|PIKFYVE, FAB1|http://www.genome.jp/dbget-bin/www_bget?ko:K00921
ep123.comp41617_c0_seq1	K08341|GABARAP, ATG8, LC3|http://www.genome.jp/dbget-bin/www_bget?ko:K08341
ep123.comp41617_c0_seq3	K08341|GABARAP, ATG8, LC3|http://www.genome.jp/dbget-bin/www_bget?ko:K08341
ep123.comp50121_c0_seq4	K14288|XPOT|http://www.genome.jp/dbget-bin/www_bget?ko:K14288
ep123.comp47957_c0_seq1	K13863|SLC7A1, ATRC1|http://www.genome.jp/dbget-bin/www_bget?ko:K13863
ep123.comp49395_c0_seq3	K00688|E2.4.1.1, glgP, PYG|http://www.genome.jp/dbget-bin/www_bget?ko:K00688
CL6286Contig1	K08272|CAB39, MO25|http://www.genome.jp/dbget-bin/www_bget?ko:K08272
ep456.comp53710_c0_seq1	K03531|ftsZ|http://www.genome.jp/dbget-bin/www_bget?ko:K03531
ep123.comp49228_c0_seq4	K00799|GST, gst|http://www.genome.jp/dbget-bin/www_bget?ko:K00799
ep123.comp48014_c0_seq7	K10403|KIF22|http://www.genome.jp/dbget-bin/www_bget?ko:K10403
CL8260Contig1	K03935|NDUFS2|http://www.genome.jp/dbget-bin/www_bget?ko:K03935
ep456.comp60097_c0_seq2	K03798|ftsH, hflB|http://www.genome.jp/dbget-bin/www_bget?ko:K03798
ep456.comp60097_c0_seq3	K03798|ftsH, hflB|http://www.genome.jp/dbget-bin/www_bget?ko:K03798
ep456.comp60097_c0_seq4	K03798|ftsH, hflB|http://www.genome.jp/dbget-bin/www_bget?ko:K03798
ep123.comp48934_c0_seq4	K08869|ADCK, ABC1|http://www.genome.jp/dbget-bin/www_bget?ko:K08869
ep123.comp45374_c0_seq1	K10781|FATB|http://www.genome.jp/dbget-bin/www_bget?ko:K10781
ep456.comp30778_c0_seq1	K02953|RP-S13e, RPS13|http://www.genome.jp/dbget-bin/www_bget?ko:K02953
ep123.comp49752_c0_seq1	K14310|NUP205|http://www.genome.jp/dbget-bin/www_bget?ko:K14310
ep456.comp45009_c1_seq1	K09422|MYBP|http://www.genome.jp/dbget-bin/www_bget?ko:K09422
ep123.comp44925_c0_seq1	K13523|AGPAT3_4|http://www.genome.jp/dbget-bin/www_bget?ko:K13523
ep123.comp46926_c0_seq2	K10591|NEDD4, RSP5|http://www.genome.jp/dbget-bin/www_bget?ko:K10591
ep123.comp37667_c0_seq3	K11251|H2A|http://www.genome.jp/dbget-bin/www_bget?ko:K11251
ep123.comp49028_c0_seq1	K13464|JAZ|http://www.genome.jp/dbget-bin/www_bget?ko:K13464
ep456.comp57973_c0_seq4	K11578|ZW10|http://www.genome.jp/dbget-bin/www_bget?ko:K11578
ep123.comp50271_c0_seq1	K04688|RPS6KB|http://www.genome.jp/dbget-bin/www_bget?ko:K04688
ep123.comp43699_c0_seq1	K07942|ARL1|http://www.genome.jp/dbget-bin/www_bget?ko:K07942
ep456.comp58845_c0_seq40	K03842|ALG1|http://www.genome.jp/dbget-bin/www_bget?ko:K03842
ep123.comp45457_c1_seq1	K11593|ELF2C|http://www.genome.jp/dbget-bin/www_bget?ko:K11593
ep456.comp56727_c0_seq1	K14515|EBF1_2|http://www.genome.jp/dbget-bin/www_bget?ko:K14515
ep456.comp59417_c0_seq2	K02868|RP-L11e, RPL11|http://www.genome.jp/dbget-bin/www_bget?ko:K02868
CL8331Contig1	K15338|GEN1, GEN|http://www.genome.jp/dbget-bin/www_bget?ko:K15338
ep123.comp45501_c0_seq1	K04122|E1.14.13.78|http://www.genome.jp/dbget-bin/www_bget?ko:K04122
ep456.comp58515_c0_seq2	K15032|MTERFD|http://www.genome.jp/dbget-bin/www_bget?ko:K15032
ep123.comp47313_c0_seq1	K01522|FHIT|http://www.genome.jp/dbget-bin/www_bget?ko:K01522
ep123.comp50155_c1_seq3	K01648|ACLY|http://www.genome.jp/dbget-bin/www_bget?ko:K01648
ep456.comp56950_c0_seq1	K01191|E3.2.1.24|http://www.genome.jp/dbget-bin/www_bget?ko:K01191
ep456.comp59399_c0_seq3	K14442|DHX36, RHAU|http://www.genome.jp/dbget-bin/www_bget?ko:K14442
ep456.comp56591_c0_seq2	K13448|CML|http://www.genome.jp/dbget-bin/www_bget?ko:K13448
CL1889Contig1	K13691|SGT1|http://www.genome.jp/dbget-bin/www_bget?ko:K13691
ep123.comp41218_c0_seq5	K03834|tyrP|http://www.genome.jp/dbget-bin/www_bget?ko:K03834
CL522Contig1	K12309|GLB1, ELNR1|http://www.genome.jp/dbget-bin/www_bget?ko:K12309
ep123.comp17448_c0_seq1	K08245|E3.4.23.40|http://www.genome.jp/dbget-bin/www_bget?ko:K08245
ep456.comp57794_c0_seq21	K08829|MAK|http://www.genome.jp/dbget-bin/www_bget?ko:K08829
ep456.comp56520_c0_seq3	K10523|SPOP|http://www.genome.jp/dbget-bin/www_bget?ko:K10523
ep456.comp57116_c1_seq5	K13606|NOL, NYC1|http://www.genome.jp/dbget-bin/www_bget?ko:K13606
ep456.comp114913_c0_seq1	K14488|SAUR|http://www.genome.jp/dbget-bin/www_bget?ko:K14488
ep456.comp57116_c1_seq2	K13606|NOL, NYC1|http://www.genome.jp/dbget-bin/www_bget?ko:K13606
ep456.comp57116_c1_seq1	K13606|NOL, NYC1|http://www.genome.jp/dbget-bin/www_bget?ko:K13606
ep123.comp42075_c0_seq2	K12347|SLC11A, NRAMP|http://www.genome.jp/dbget-bin/www_bget?ko:K12347
ep123.comp42075_c0_seq1	K12347|SLC11A, NRAMP|http://www.genome.jp/dbget-bin/www_bget?ko:K12347
ep456.comp51762_c0_seq2	K01087|otsB|http://www.genome.jp/dbget-bin/www_bget?ko:K01087
ep456.comp47249_c0_seq2	K12900|FUSIP1|http://www.genome.jp/dbget-bin/www_bget?ko:K12900
ep456.comp58482_c1_seq1	K10727|CDT1|http://www.genome.jp/dbget-bin/www_bget?ko:K10727
ep123.comp41882_c1_seq2	K09060|GBF|http://www.genome.jp/dbget-bin/www_bget?ko:K09060
ep456.comp58834_c0_seq3	K12119|CRY2|http://www.genome.jp/dbget-bin/www_bget?ko:K12119
ep123.comp39402_c0_seq1	K03039|PSMD13, RPN9|http://www.genome.jp/dbget-bin/www_bget?ko:K03039
ep123.comp37814_c2_seq1	K07204|RAPTOR|http://www.genome.jp/dbget-bin/www_bget?ko:K07204
ep123.comp43898_c0_seq2	K14066|GPS|http://www.genome.jp/dbget-bin/www_bget?ko:K14066
ep456.comp59397_c0_seq8	K10728|TOPBP1|http://www.genome.jp/dbget-bin/www_bget?ko:K10728
ep123.comp50386_c2_seq2	K00412|CYTB, petB|http://www.genome.jp/dbget-bin/www_bget?ko:K00412
ep456.comp36815_c0_seq1	K01904|E6.2.1.12|http://www.genome.jp/dbget-bin/www_bget?ko:K01904
ep456.comp39433_c0_seq1	K03231|EEF1A|http://www.genome.jp/dbget-bin/www_bget?ko:K03231
ep456.comp59700_c0_seq4	K03062|PSMC1, RPT2|http://www.genome.jp/dbget-bin/www_bget?ko:K03062
ep456.comp58283_c0_seq34	K08741|MSH5|http://www.genome.jp/dbget-bin/www_bget?ko:K08741
ep123.comp48339_c0_seq1	K14769|UTP11|http://www.genome.jp/dbget-bin/www_bget?ko:K14769
ep456.comp58927_c0_seq1	K12132|WNK1|http://www.genome.jp/dbget-bin/www_bget?ko:K12132
ep456.comp58927_c0_seq3	K12132|WNK1|http://www.genome.jp/dbget-bin/www_bget?ko:K12132
ep456.comp57663_c0_seq3	K15446|TRM13, CCDC76|http://www.genome.jp/dbget-bin/www_bget?ko:K15446
ep456.comp57663_c0_seq2	K15446|TRM13, CCDC76|http://www.genome.jp/dbget-bin/www_bget?ko:K15446
CL8783Contig1	K03858|PIGH, GPI15|http://www.genome.jp/dbget-bin/www_bget?ko:K03858
ep123.comp44488_c0_seq2	K08517|SEC22|http://www.genome.jp/dbget-bin/www_bget?ko:K08517
ep123.comp43927_c0_seq5	K16365|SGTA|http://www.genome.jp/dbget-bin/www_bget?ko:K16365
ep456.comp59310_c0_seq10	K14137|PTAR1|http://www.genome.jp/dbget-bin/www_bget?ko:K14137
ep123.comp50159_c0_seq2	K10777|LIG4, DNL4|http://www.genome.jp/dbget-bin/www_bget?ko:K10777
ep123.comp49742_c0_seq5	K00878|thiM|http://www.genome.jp/dbget-bin/www_bget?ko:K00878
ep123.comp44169_c1_seq1	K00770|E2.4.2.24|http://www.genome.jp/dbget-bin/www_bget?ko:K00770
ep123.comp49926_c1_seq1	K03671|trxA|http://www.genome.jp/dbget-bin/www_bget?ko:K03671
ep456.comp54095_c0_seq2	K08869|ADCK, ABC1|http://www.genome.jp/dbget-bin/www_bget?ko:K08869
ep456.comp58329_c1_seq6	K15902|PCC1, LAGE3|http://www.genome.jp/dbget-bin/www_bget?ko:K15902
ep123.comp49470_c0_seq6	K03596|lepA|http://www.genome.jp/dbget-bin/www_bget?ko:K03596
ep456.comp58290_c0_seq7	K15429|TRM5, TRMT5|http://www.genome.jp/dbget-bin/www_bget?ko:K15429
ep123.comp49470_c0_seq1	K03596|lepA|http://www.genome.jp/dbget-bin/www_bget?ko:K03596
ep456.comp58290_c0_seq9	K15429|TRM5, TRMT5|http://www.genome.jp/dbget-bin/www_bget?ko:K15429
ep123.comp49869_c0_seq1	K00981|E2.7.7.41, CDS1, CDS2, cdsA|http://www.genome.jp/dbget-bin/www_bget?ko:K00981
ep456.comp55932_c0_seq1	K17046|DEK|http://www.genome.jp/dbget-bin/www_bget?ko:K17046
ep123.comp49869_c0_seq4	K00981|E2.7.7.41, CDS1, CDS2, cdsA|http://www.genome.jp/dbget-bin/www_bget?ko:K00981
ep123.comp39559_c0_seq1	K12900|FUSIP1|http://www.genome.jp/dbget-bin/www_bget?ko:K12900
ep123.comp49298_c0_seq10	K01456|E3.5.1.52, NGLY1, PNG1|http://www.genome.jp/dbget-bin/www_bget?ko:K01456
ep456.comp46313_c0_seq2	K06119|SQD2|http://www.genome.jp/dbget-bin/www_bget?ko:K06119
ep123.comp50381_c1_seq1	K00511|SQLE, ERG1|http://www.genome.jp/dbget-bin/www_bget?ko:K00511
ep123.comp47902_c0_seq2	K10867|NBN, NBS1|http://www.genome.jp/dbget-bin/www_bget?ko:K10867
ep123.comp50381_c1_seq2	K00511|SQLE, ERG1|http://www.genome.jp/dbget-bin/www_bget?ko:K00511
ep123.comp48549_c0_seq1	K04713|SUR2|http://www.genome.jp/dbget-bin/www_bget?ko:K04713
ep456.comp44677_c0_seq1	K01823|idi, IDI|http://www.genome.jp/dbget-bin/www_bget?ko:K01823
ep456.comp103269_c0_seq1	K01188|E3.2.1.21|http://www.genome.jp/dbget-bin/www_bget?ko:K01188
ep123.comp29373_c0_seq1	K09539|DNAJC19|http://www.genome.jp/dbget-bin/www_bget?ko:K09539
ep123.comp46013_c0_seq3	K08497|SEC20|http://www.genome.jp/dbget-bin/www_bget?ko:K08497
ep123.comp46013_c0_seq2	K08497|SEC20|http://www.genome.jp/dbget-bin/www_bget?ko:K08497
ep123.comp41800_c0_seq1	K12275|SEC62|http://www.genome.jp/dbget-bin/www_bget?ko:K12275
ep123.comp45454_c0_seq1	K01074|PPT|http://www.genome.jp/dbget-bin/www_bget?ko:K01074
ep123.comp48909_c0_seq2	K09419|HSFF|http://www.genome.jp/dbget-bin/www_bget?ko:K09419
ep456.comp56777_c1_seq1	K14782|AATF, BFR2|http://www.genome.jp/dbget-bin/www_bget?ko:K14782
CL2485Contig1	K13140|INTS3|http://www.genome.jp/dbget-bin/www_bget?ko:K13140
CL2505Contig1	K10728|TOPBP1|http://www.genome.jp/dbget-bin/www_bget?ko:K10728
ep123.comp45502_c0_seq7	K08819|CDK12_13|http://www.genome.jp/dbget-bin/www_bget?ko:K08819
ep123.comp38745_c0_seq3	K15285|SLC35E3|http://www.genome.jp/dbget-bin/www_bget?ko:K15285
ep123.comp45502_c0_seq1	K08819|CDK12_13|http://www.genome.jp/dbget-bin/www_bget?ko:K08819
ep123.comp45502_c0_seq3	K08819|CDK12_13|http://www.genome.jp/dbget-bin/www_bget?ko:K08819
ep123.comp46864_c0_seq2	K08333|PIK3R4, VPS15|http://www.genome.jp/dbget-bin/www_bget?ko:K08333
ep456.comp54796_c1_seq5	K03858|PIGH, GPI15|http://www.genome.jp/dbget-bin/www_bget?ko:K03858
ep456.comp50204_c0_seq2	K08914|LHCB3|http://www.genome.jp/dbget-bin/www_bget?ko:K08914
ep123.comp50148_c0_seq1	K01278|DPP4|http://www.genome.jp/dbget-bin/www_bget?ko:K01278
ep123.comp47756_c0_seq6	K04523|UBQLN, DSK2|http://www.genome.jp/dbget-bin/www_bget?ko:K04523
CL8307Contig1	K03129|TAF4|http://www.genome.jp/dbget-bin/www_bget?ko:K03129
CL2843Contig1	K00844|HK|http://www.genome.jp/dbget-bin/www_bget?ko:K00844
ep456.comp57905_c2_seq25	K01074|PPT|http://www.genome.jp/dbget-bin/www_bget?ko:K01074
ep456.comp58613_c0_seq3	K08596|SENP7|http://www.genome.jp/dbget-bin/www_bget?ko:K08596
ep456.comp59264_c0_seq7	K13216|PPP1R8, NIPP1|http://www.genome.jp/dbget-bin/www_bget?ko:K13216
ep456.comp58613_c0_seq1	K08596|SENP7|http://www.genome.jp/dbget-bin/www_bget?ko:K08596
ep123.comp31357_c0_seq1	K00695|E2.4.1.13|http://www.genome.jp/dbget-bin/www_bget?ko:K00695
ep456.comp54119_c0_seq12	K04506|SIAH1|http://www.genome.jp/dbget-bin/www_bget?ko:K04506
ep456.comp24138_c0_seq1	K14431|TGA|http://www.genome.jp/dbget-bin/www_bget?ko:K14431
ep123.comp48665_c0_seq2	K08869|ADCK, ABC1|http://www.genome.jp/dbget-bin/www_bget?ko:K08869
ep123.comp50121_c0_seq10	K14288|XPOT|http://www.genome.jp/dbget-bin/www_bget?ko:K14288
ep456.comp50360_c0_seq1	K06966|K06966|http://www.genome.jp/dbget-bin/www_bget?ko:K06966
ep456.comp40837_c0_seq4	K09284|AP2|http://www.genome.jp/dbget-bin/www_bget?ko:K09284
ep456.comp50360_c0_seq3	K06966|K06966|http://www.genome.jp/dbget-bin/www_bget?ko:K06966
ep456.comp58670_c0_seq8	K08737|MSH6|http://www.genome.jp/dbget-bin/www_bget?ko:K08737
ep123.comp48273_c0_seq1	K14553|UTP18|http://www.genome.jp/dbget-bin/www_bget?ko:K14553
ep123.comp48273_c0_seq3	K14553|UTP18|http://www.genome.jp/dbget-bin/www_bget?ko:K14553
ep123.comp44353_c0_seq1	K05349|bglX|http://www.genome.jp/dbget-bin/www_bget?ko:K05349
ep456.comp58670_c0_seq1	K08737|MSH6|http://www.genome.jp/dbget-bin/www_bget?ko:K08737
ep456.comp60369_c0_seq40	K02365|ESP1|http://www.genome.jp/dbget-bin/www_bget?ko:K02365
ep456.comp60369_c0_seq49	K02365|ESP1|http://www.genome.jp/dbget-bin/www_bget?ko:K02365
ep456.comp60001_c0_seq11	K10754|RFC1|http://www.genome.jp/dbget-bin/www_bget?ko:K10754
ep123.comp48921_c0_seq1	K10403|KIF22|http://www.genome.jp/dbget-bin/www_bget?ko:K10403
ep456.comp55684_c0_seq1	K04733|IRAK4|http://www.genome.jp/dbget-bin/www_bget?ko:K04733
CL1Contig730	K07735|algH|http://www.genome.jp/dbget-bin/www_bget?ko:K07735
ep456.comp58055_c0_seq2	K14555|UTP13, TBL3|http://www.genome.jp/dbget-bin/www_bget?ko:K14555
CL344Contig1	K08237|E2.4.1.218|http://www.genome.jp/dbget-bin/www_bget?ko:K08237
ep456.comp57426_c0_seq5	K04640|GNA|http://www.genome.jp/dbget-bin/www_bget?ko:K04640
ep456.comp59905_c0_seq8	K11548|NUF2, CDCA1|http://www.genome.jp/dbget-bin/www_bget?ko:K11548
ep456.comp59905_c0_seq9	K11548|NUF2, CDCA1|http://www.genome.jp/dbget-bin/www_bget?ko:K11548
ep456.comp59905_c0_seq2	K11548|NUF2, CDCA1|http://www.genome.jp/dbget-bin/www_bget?ko:K11548
ep456.comp59905_c0_seq1	K11548|NUF2, CDCA1|http://www.genome.jp/dbget-bin/www_bget?ko:K11548
ep456.comp59905_c0_seq6	K11548|NUF2, CDCA1|http://www.genome.jp/dbget-bin/www_bget?ko:K11548
ep123.comp48538_c0_seq18	K03234|EEF2|http://www.genome.jp/dbget-bin/www_bget?ko:K03234
ep123.comp18130_c0_seq1	K09489|HSPA4|http://www.genome.jp/dbget-bin/www_bget?ko:K09489
ep456.comp50802_c1_seq2	K09286|EREBP|http://www.genome.jp/dbget-bin/www_bget?ko:K09286
ep456.comp58368_c0_seq7	K16055|TPS|http://www.genome.jp/dbget-bin/www_bget?ko:K16055
ep123.comp48222_c0_seq3	K17065|DNM1L|http://www.genome.jp/dbget-bin/www_bget?ko:K17065
ep123.comp49629_c0_seq2	K07199|PRKAB|http://www.genome.jp/dbget-bin/www_bget?ko:K07199
ep123.comp46679_c0_seq4	K08245|E3.4.23.40|http://www.genome.jp/dbget-bin/www_bget?ko:K08245
ep456.comp55360_c0_seq2	K01800|maiA, GSTZ1|http://www.genome.jp/dbget-bin/www_bget?ko:K01800
ep456.comp50240_c0_seq1	K15078|SLX1|http://www.genome.jp/dbget-bin/www_bget?ko:K15078
ep456.comp56366_c0_seq1	K05293|PIGU|http://www.genome.jp/dbget-bin/www_bget?ko:K05293
ep456.comp55486_c0_seq8	K09284|AP2|http://www.genome.jp/dbget-bin/www_bget?ko:K09284
ep456.comp55486_c0_seq2	K09284|AP2|http://www.genome.jp/dbget-bin/www_bget?ko:K09284
ep123.comp40620_c0_seq2	K13335|PEX16|http://www.genome.jp/dbget-bin/www_bget?ko:K13335
ep123.comp49547_c1_seq1	K12124|GI|http://www.genome.jp/dbget-bin/www_bget?ko:K12124
ep123.comp48493_c0_seq5	K10739|RFA2, RPA2|http://www.genome.jp/dbget-bin/www_bget?ko:K10739
ep456.comp59873_c0_seq11	K01802|E5.2.1.8|http://www.genome.jp/dbget-bin/www_bget?ko:K01802
CL3522Contig1	K01836|E5.4.2.3|http://www.genome.jp/dbget-bin/www_bget?ko:K01836
ep456.comp57741_c1_seq1	K08490|STX5|http://www.genome.jp/dbget-bin/www_bget?ko:K08490
ep123.comp42983_c0_seq1	K12191|CHMP2A|http://www.genome.jp/dbget-bin/www_bget?ko:K12191
ep123.comp43834_c0_seq3	K00761|upp, UPRT|http://www.genome.jp/dbget-bin/www_bget?ko:K00761
ep123.comp49393_c0_seq1	K06670|SCC1, MCD1, RAD21|http://www.genome.jp/dbget-bin/www_bget?ko:K06670
ep456.comp59815_c1_seq9	K03847|ALG12|http://www.genome.jp/dbget-bin/www_bget?ko:K03847
ep456.comp51894_c0_seq1	K13600|CAO|http://www.genome.jp/dbget-bin/www_bget?ko:K13600
ep123.comp48629_c0_seq27	K10085|EDEM2|http://www.genome.jp/dbget-bin/www_bget?ko:K10085
ep456.comp49306_c0_seq1	K13414|MEKK1P|http://www.genome.jp/dbget-bin/www_bget?ko:K13414
ep123.comp46351_c0_seq1	K14771|NOC4, UTP19|http://www.genome.jp/dbget-bin/www_bget?ko:K14771
ep123.comp40630_c0_seq1	K13464|JAZ|http://www.genome.jp/dbget-bin/www_bget?ko:K13464
ep123.comp31887_c0_seq3	K09422|MYBP|http://www.genome.jp/dbget-bin/www_bget?ko:K09422
ep456.comp59081_c0_seq1	K15450|TYW3|http://www.genome.jp/dbget-bin/www_bget?ko:K15450
ep456.comp46131_c1_seq1	K00517|E1.14.-.-|http://www.genome.jp/dbget-bin/www_bget?ko:K00517
ep123.comp45623_c0_seq3	K11790|DTL, CDT2, DCAF2|http://www.genome.jp/dbget-bin/www_bget?ko:K11790
ep123.comp45623_c0_seq2	K11790|DTL, CDT2, DCAF2|http://www.genome.jp/dbget-bin/www_bget?ko:K11790
ep456.comp59343_c0_seq46	K00311|E1.5.5.1, etf|http://www.genome.jp/dbget-bin/www_bget?ko:K00311
ep456.comp58845_c0_seq23	K03842|ALG1|http://www.genome.jp/dbget-bin/www_bget?ko:K03842
ep123.comp38178_c0_seq1	K02927|RP-L40e, RPL40|http://www.genome.jp/dbget-bin/www_bget?ko:K02927
ep456.comp57560_c0_seq1	K14829|IPI3|http://www.genome.jp/dbget-bin/www_bget?ko:K14829
ep456.comp57779_c0_seq2	K06176|truD, PUS7|http://www.genome.jp/dbget-bin/www_bget?ko:K06176
ep123.comp47456_c0_seq1	K14399|CLP1, HERB|http://www.genome.jp/dbget-bin/www_bget?ko:K14399
ep123.comp50360_c1_seq5	K00475|E1.14.11.9|http://www.genome.jp/dbget-bin/www_bget?ko:K00475
ep456.comp55661_c0_seq3	K04482|RAD51|http://www.genome.jp/dbget-bin/www_bget?ko:K04482
ep123.comp50360_c1_seq2	K00475|E1.14.11.9|http://www.genome.jp/dbget-bin/www_bget?ko:K00475
ep123.comp47927_c0_seq1	K09597|SPPL2B|http://www.genome.jp/dbget-bin/www_bget?ko:K09597
ep123.comp36885_c0_seq2	K01507|ppa|http://www.genome.jp/dbget-bin/www_bget?ko:K01507
ep456.comp58442_c0_seq3	K00318|E1.5.99.8|http://www.genome.jp/dbget-bin/www_bget?ko:K00318
ep123.comp46026_c1_seq1	K13606|NOL, NYC1|http://www.genome.jp/dbget-bin/www_bget?ko:K13606
ep456.comp58442_c0_seq4	K00318|E1.5.99.8|http://www.genome.jp/dbget-bin/www_bget?ko:K00318
ep123.comp50109_c1_seq2	K01188|E3.2.1.21|http://www.genome.jp/dbget-bin/www_bget?ko:K01188
ep456.comp25974_c0_seq1	K01610|E4.1.1.49, pckA|http://www.genome.jp/dbget-bin/www_bget?ko:K01610
ep456.comp43907_c0_seq2	K00621|E2.3.1.4, GNA1|http://www.genome.jp/dbget-bin/www_bget?ko:K00621
ep123.comp49598_c1_seq10	K01209|E3.2.1.55, abfA|http://www.genome.jp/dbget-bin/www_bget?ko:K01209
ep456.comp52143_c0_seq5	K13091|RBM39, RNPC2|http://www.genome.jp/dbget-bin/www_bget?ko:K13091
ep456.comp52143_c0_seq7	K13091|RBM39, RNPC2|http://www.genome.jp/dbget-bin/www_bget?ko:K13091
ep456.comp52143_c0_seq6	K13091|RBM39, RNPC2|http://www.genome.jp/dbget-bin/www_bget?ko:K13091
ep123.comp45033_c0_seq1	K08658|RCE1, FACE2|http://www.genome.jp/dbget-bin/www_bget?ko:K08658
ep123.comp45033_c0_seq4	K08658|RCE1, FACE2|http://www.genome.jp/dbget-bin/www_bget?ko:K08658
ep123.comp38648_c0_seq2	K03012|RPB4, POLR2D|http://www.genome.jp/dbget-bin/www_bget?ko:K03012
ep123.comp49714_c0_seq2	K00889|E2.7.1.68, PIP5K|http://www.genome.jp/dbget-bin/www_bget?ko:K00889
ep123.comp49770_c0_seq7	K03935|NDUFS2|http://www.genome.jp/dbget-bin/www_bget?ko:K03935
ep456.comp59762_c0_seq2	K03386|E1.11.1.15, PRDX, ahpC|http://www.genome.jp/dbget-bin/www_bget?ko:K03386
ep456.comp56522_c0_seq13	K10901|BLM, RECQL3, SGS1|http://www.genome.jp/dbget-bin/www_bget?ko:K10901
ep123.comp43325_c0_seq3	K15326|TSEN54|http://www.genome.jp/dbget-bin/www_bget?ko:K15326
ep456.comp48787_c0_seq1	K01649|leuA|http://www.genome.jp/dbget-bin/www_bget?ko:K01649
ep123.comp35673_c0_seq1	K11517|HAO|http://www.genome.jp/dbget-bin/www_bget?ko:K11517
ep456.comp48087_c0_seq1	K07253|MIF|http://www.genome.jp/dbget-bin/www_bget?ko:K07253
ep456.comp35192_c0_seq1	K16075|MRS2, MFM1|http://www.genome.jp/dbget-bin/www_bget?ko:K16075
ep456.comp58119_c0_seq3	K09338|HD-ZIP|http://www.genome.jp/dbget-bin/www_bget?ko:K09338
ep456.comp58119_c0_seq1	K09338|HD-ZIP|http://www.genome.jp/dbget-bin/www_bget?ko:K09338
ep456.comp54910_c0_seq1	K10532|HGSNAT|http://www.genome.jp/dbget-bin/www_bget?ko:K10532
ep456.comp55423_c0_seq3	K15865|CDKAL1|http://www.genome.jp/dbget-bin/www_bget?ko:K15865
ep456.comp55423_c0_seq1	K15865|CDKAL1|http://www.genome.jp/dbget-bin/www_bget?ko:K15865
ep123.comp41835_c0_seq1	K07025|K07025|http://www.genome.jp/dbget-bin/www_bget?ko:K07025
ep456.comp59322_c0_seq1	K12125|ELF3|http://www.genome.jp/dbget-bin/www_bget?ko:K12125
ep456.comp59322_c0_seq3	K12125|ELF3|http://www.genome.jp/dbget-bin/www_bget?ko:K12125
ep456.comp59322_c0_seq2	K12125|ELF3|http://www.genome.jp/dbget-bin/www_bget?ko:K12125
ep456.comp60337_c0_seq26	K06966|K06966|http://www.genome.jp/dbget-bin/www_bget?ko:K06966
ep456.comp53444_c0_seq1	K01240|URH1|http://www.genome.jp/dbget-bin/www_bget?ko:K01240
ep456.comp60337_c0_seq20	K06966|K06966|http://www.genome.jp/dbget-bin/www_bget?ko:K06966
ep123.comp50098_c0_seq10	K09422|MYBP|http://www.genome.jp/dbget-bin/www_bget?ko:K09422
CL8477Contig1	K00472|E1.14.11.2|http://www.genome.jp/dbget-bin/www_bget?ko:K00472
ep123.comp48146_c0_seq11	K14292|TGS1|http://www.genome.jp/dbget-bin/www_bget?ko:K14292
ep123.comp48146_c0_seq13	K14292|TGS1|http://www.genome.jp/dbget-bin/www_bget?ko:K14292
ep123.comp49320_c0_seq2	K15263|LYER|http://www.genome.jp/dbget-bin/www_bget?ko:K15263
ep456.comp55866_c0_seq1	K12741|HNRNPA1_3|http://www.genome.jp/dbget-bin/www_bget?ko:K12741
ep456.comp58342_c0_seq10	K14721|RPC37, POLR3E|http://www.genome.jp/dbget-bin/www_bget?ko:K14721
ep123.comp46773_c0_seq1	K11420|EHMT|http://www.genome.jp/dbget-bin/www_bget?ko:K11420
ep123.comp49357_c0_seq7	K01404|GP63|http://www.genome.jp/dbget-bin/www_bget?ko:K01404
ep123.comp38441_c0_seq1	K05309|PTGES2|http://www.genome.jp/dbget-bin/www_bget?ko:K05309
ep123.comp49357_c0_seq2	K01404|GP63|http://www.genome.jp/dbget-bin/www_bget?ko:K01404
ep456.comp49840_c0_seq1	K02931|RP-L5, MRPL5, rplE|http://www.genome.jp/dbget-bin/www_bget?ko:K02931
ep456.comp53553_c0_seq1	K00975|glgC|http://www.genome.jp/dbget-bin/www_bget?ko:K00975
ep456.comp52038_c1_seq1	K00430|E1.11.1.7|http://www.genome.jp/dbget-bin/www_bget?ko:K00430
ep456.comp34518_c0_seq1	K06269|PPP1C|http://www.genome.jp/dbget-bin/www_bget?ko:K06269
ep456.comp34518_c0_seq2	K06269|PPP1C|http://www.genome.jp/dbget-bin/www_bget?ko:K06269
ep123.comp47627_c0_seq3	K14503|BZR1_2|http://www.genome.jp/dbget-bin/www_bget?ko:K14503
ep123.comp50081_c1_seq16	K13800|CMPK1, UMPK|http://www.genome.jp/dbget-bin/www_bget?ko:K13800
ep456.comp56661_c1_seq7	K06617|E2.4.1.82|http://www.genome.jp/dbget-bin/www_bget?ko:K06617
ep123.comp47846_c0_seq1	K07936|RAN|http://www.genome.jp/dbget-bin/www_bget?ko:K07936
ep123.comp47846_c0_seq6	K07936|RAN|http://www.genome.jp/dbget-bin/www_bget?ko:K07936
ep123.comp45423_c0_seq1	K00434|E1.11.1.11|http://www.genome.jp/dbget-bin/www_bget?ko:K00434
ep456.comp47765_c0_seq1	K15634|gpmB|http://www.genome.jp/dbget-bin/www_bget?ko:K15634
ep456.comp35462_c0_seq2	K03008|RPB11, POLR2J|http://www.genome.jp/dbget-bin/www_bget?ko:K03008
ep456.comp58777_c1_seq1	K13171|SRRM1, SRM160|http://www.genome.jp/dbget-bin/www_bget?ko:K13171
ep123.comp50513_c0_seq1	K01641|E2.3.3.10|http://www.genome.jp/dbget-bin/www_bget?ko:K01641
ep123.comp49629_c0_seq19	K02183|CALM|http://www.genome.jp/dbget-bin/www_bget?ko:K02183
ep123.comp43124_c0_seq1	K12872|RBM22, SLT11|http://www.genome.jp/dbget-bin/www_bget?ko:K12872
ep456.comp57601_c0_seq8	K01193|E3.2.1.26, sacA|http://www.genome.jp/dbget-bin/www_bget?ko:K01193
ep456.comp57601_c0_seq1	K01193|E3.2.1.26, sacA|http://www.genome.jp/dbget-bin/www_bget?ko:K01193
ep456.comp57601_c0_seq4	K01193|E3.2.1.26, sacA|http://www.genome.jp/dbget-bin/www_bget?ko:K01193
ep456.comp53975_c0_seq3	K04082|hscB, HSCB, HSC20|http://www.genome.jp/dbget-bin/www_bget?ko:K04082
ep123.comp38412_c0_seq1	K07513|ACAA1|http://www.genome.jp/dbget-bin/www_bget?ko:K07513
CL1Contig739	K11877|PSMG3, PAC3|http://www.genome.jp/dbget-bin/www_bget?ko:K11877
ep123.comp45398_c2_seq1	K02265|COX5B|http://www.genome.jp/dbget-bin/www_bget?ko:K02265
ep123.comp49337_c0_seq10	K09534|DNAJC14|http://www.genome.jp/dbget-bin/www_bget?ko:K09534
ep456.comp60187_c0_seq1	K03549|kup|http://www.genome.jp/dbget-bin/www_bget?ko:K03549
ep456.comp58693_c0_seq3	K07052|K07052|http://www.genome.jp/dbget-bin/www_bget?ko:K07052
ep123.comp48409_c0_seq1	K11855|USP36_42|http://www.genome.jp/dbget-bin/www_bget?ko:K11855
ep456.comp47326_c0_seq1	K09338|HD-ZIP|http://www.genome.jp/dbget-bin/www_bget?ko:K09338
ep123.comp47664_c0_seq26	K07441|ALG14|http://www.genome.jp/dbget-bin/www_bget?ko:K07441
ep123.comp45520_c0_seq1	K06013|STE24|http://www.genome.jp/dbget-bin/www_bget?ko:K06013
ep123.comp45239_c0_seq3	K01939|E6.3.4.4, purA|http://www.genome.jp/dbget-bin/www_bget?ko:K01939
ep123.comp48377_c0_seq5	K14004|SEC13|http://www.genome.jp/dbget-bin/www_bget?ko:K14004
ep456.comp55609_c0_seq10	K06067|HDAC1_2|http://www.genome.jp/dbget-bin/www_bget?ko:K06067
ep456.comp42883_c0_seq1	K04392|RAC1|http://www.genome.jp/dbget-bin/www_bget?ko:K04392
ep123.comp48674_c0_seq4	K02563|murG|http://www.genome.jp/dbget-bin/www_bget?ko:K02563
ep456.comp40606_c0_seq1	K14484|IAA|http://www.genome.jp/dbget-bin/www_bget?ko:K14484
ep456.comp27438_c0_seq1	K08472|MLO|http://www.genome.jp/dbget-bin/www_bget?ko:K08472
ep123.comp42812_c0_seq1	K09843|E1.14.13.93|http://www.genome.jp/dbget-bin/www_bget?ko:K09843
ep456.comp40601_c0_seq1	K14156|CHK|http://www.genome.jp/dbget-bin/www_bget?ko:K14156
ep456.comp55691_c0_seq3	K13941|folKP|http://www.genome.jp/dbget-bin/www_bget?ko:K13941
ep456.comp55691_c0_seq1	K13941|folKP|http://www.genome.jp/dbget-bin/www_bget?ko:K13941
ep456.comp60174_c0_seq14	K00145|argC|http://www.genome.jp/dbget-bin/www_bget?ko:K00145
ep456.comp60174_c0_seq17	K00145|argC|http://www.genome.jp/dbget-bin/www_bget?ko:K00145
ep123.comp48579_c0_seq1	K12448|UXE|http://www.genome.jp/dbget-bin/www_bget?ko:K12448
ep123.comp48579_c0_seq5	K12448|UXE|http://www.genome.jp/dbget-bin/www_bget?ko:K12448
ep456.comp54341_c0_seq2	K17087|TM9SF3|http://www.genome.jp/dbget-bin/www_bget?ko:K17087
ep123.comp45202_c0_seq21	K00942|E2.7.4.8, gmk|http://www.genome.jp/dbget-bin/www_bget?ko:K00942
ep123.comp49010_c5_seq21	K07304|msrA|http://www.genome.jp/dbget-bin/www_bget?ko:K07304
ep123.comp48808_c0_seq3	K13150|COIL, CLN80|http://www.genome.jp/dbget-bin/www_bget?ko:K13150
ep456.comp59637_c0_seq1	K01922|PPCS, coaB|http://www.genome.jp/dbget-bin/www_bget?ko:K01922
ep123.comp46071_c0_seq4	K09838|ZEP, ABA1|http://www.genome.jp/dbget-bin/www_bget?ko:K09838
ep456.comp53865_c0_seq2	K02836|prfB|http://www.genome.jp/dbget-bin/www_bget?ko:K02836
ep123.comp41773_c0_seq1	K02021|ABC.MR|http://www.genome.jp/dbget-bin/www_bget?ko:K02021
ep123.comp49923_c0_seq1	K13179|DDX18, HAS1|http://www.genome.jp/dbget-bin/www_bget?ko:K13179
ep123.comp14553_c0_seq1	K12606|RCD1, CNOT9, CAF40|http://www.genome.jp/dbget-bin/www_bget?ko:K12606
ep123.comp48276_c0_seq1	K07300|chaA, CAX|http://www.genome.jp/dbget-bin/www_bget?ko:K07300
ep123.comp48276_c0_seq2	K07300|chaA, CAX|http://www.genome.jp/dbget-bin/www_bget?ko:K07300
ep123.comp44659_c0_seq1	K13617|PPME1|http://www.genome.jp/dbget-bin/www_bget?ko:K13617
ep456.comp50538_c0_seq1	K06013|STE24|http://www.genome.jp/dbget-bin/www_bget?ko:K06013
ep123.comp49010_c5_seq13	K07304|msrA|http://www.genome.jp/dbget-bin/www_bget?ko:K07304
ep123.comp41156_c0_seq2	K02604|ORC2|http://www.genome.jp/dbget-bin/www_bget?ko:K02604
ep456.comp54394_c0_seq2	K13464|JAZ|http://www.genome.jp/dbget-bin/www_bget?ko:K13464
ep123.comp49770_c0_seq30	K03935|NDUFS2|http://www.genome.jp/dbget-bin/www_bget?ko:K03935
ep123.comp47558_c1_seq3	K13106|BUD13, CWC26|http://www.genome.jp/dbget-bin/www_bget?ko:K13106
ep123.comp42072_c0_seq1	K08511|ATVAMP72|http://www.genome.jp/dbget-bin/www_bget?ko:K08511
ep123.comp47507_c0_seq3	K01412|E3.4.24.64|http://www.genome.jp/dbget-bin/www_bget?ko:K01412
ep456.comp50031_c0_seq4	K12599|SKI2, SKIV2L|http://www.genome.jp/dbget-bin/www_bget?ko:K12599
ep123.comp45562_c0_seq2	K03131|TAF6|http://www.genome.jp/dbget-bin/www_bget?ko:K03131
ep123.comp45562_c0_seq5	K03131|TAF6|http://www.genome.jp/dbget-bin/www_bget?ko:K03131
ep123.comp46838_c0_seq3	K13513|LCLAT1, AGPAT8|http://www.genome.jp/dbget-bin/www_bget?ko:K13513
ep123.comp47558_c1_seq6	K13106|BUD13, CWC26|http://www.genome.jp/dbget-bin/www_bget?ko:K13106
ep123.comp46838_c0_seq4	K13513|LCLAT1, AGPAT8|http://www.genome.jp/dbget-bin/www_bget?ko:K13513
ep123.comp47670_c1_seq6	K15141|MED28|http://www.genome.jp/dbget-bin/www_bget?ko:K15141
ep123.comp50374_c0_seq9	K05933|E1.14.17.4|http://www.genome.jp/dbget-bin/www_bget?ko:K05933
ep123.comp38826_c0_seq1	K02975|RP-S25e, RPS25|http://www.genome.jp/dbget-bin/www_bget?ko:K02975
ep123.comp46457_c0_seq1	K16055|TPS|http://www.genome.jp/dbget-bin/www_bget?ko:K16055
ep123.comp50374_c0_seq1	K05933|E1.14.17.4|http://www.genome.jp/dbget-bin/www_bget?ko:K05933
ep123.comp32453_c0_seq2	K02267|COX6B|http://www.genome.jp/dbget-bin/www_bget?ko:K02267
ep123.comp44892_c0_seq6	K01465|URA4, pyrC|http://www.genome.jp/dbget-bin/www_bget?ko:K01465
ep123.comp44892_c0_seq7	K01465|URA4, pyrC|http://www.genome.jp/dbget-bin/www_bget?ko:K01465
ep456.comp54469_c0_seq3	K14945|QKI|http://www.genome.jp/dbget-bin/www_bget?ko:K14945
ep456.comp37743_c0_seq1	K08908|LHCA2|http://www.genome.jp/dbget-bin/www_bget?ko:K08908
ep456.comp56261_c0_seq6	K06287|maf|http://www.genome.jp/dbget-bin/www_bget?ko:K06287
ep456.comp56261_c0_seq7	K06287|maf|http://www.genome.jp/dbget-bin/www_bget?ko:K06287
ep456.comp56261_c0_seq1	K06287|maf|http://www.genome.jp/dbget-bin/www_bget?ko:K06287
ep456.comp57738_c0_seq15	K12127|TOC1, APRR1|http://www.genome.jp/dbget-bin/www_bget?ko:K12127
ep456.comp57738_c0_seq17	K12127|TOC1, APRR1|http://www.genome.jp/dbget-bin/www_bget?ko:K12127
ep456.comp57738_c0_seq11	K12127|TOC1, APRR1|http://www.genome.jp/dbget-bin/www_bget?ko:K12127
ep456.comp57738_c0_seq12	K12127|TOC1, APRR1|http://www.genome.jp/dbget-bin/www_bget?ko:K12127
ep123.comp48554_c0_seq3	K15334|NCL1, TRM4|http://www.genome.jp/dbget-bin/www_bget?ko:K15334
ep123.comp48140_c0_seq4	K15436|TRPO3, MTR10|http://www.genome.jp/dbget-bin/www_bget?ko:K15436
ep123.comp43227_c0_seq3	K11462|EED|http://www.genome.jp/dbget-bin/www_bget?ko:K11462
ep123.comp44185_c0_seq1	K14782|AATF, BFR2|http://www.genome.jp/dbget-bin/www_bget?ko:K14782
ep456.comp58327_c0_seq4	K11430|EZH2|http://www.genome.jp/dbget-bin/www_bget?ko:K11430
ep456.comp58327_c0_seq2	K11430|EZH2|http://www.genome.jp/dbget-bin/www_bget?ko:K11430
ep456.comp52852_c0_seq3	K04794|PTH2|http://www.genome.jp/dbget-bin/www_bget?ko:K04794
ep123.comp48544_c0_seq13	K14797|ENP1, BYSL|http://www.genome.jp/dbget-bin/www_bget?ko:K14797
ep456.comp47300_c0_seq2	K13171|SRRM1, SRM160|http://www.genome.jp/dbget-bin/www_bget?ko:K13171
ep123.comp49810_c0_seq2	K02636|petC|http://www.genome.jp/dbget-bin/www_bget?ko:K02636
ep456.comp47109_c0_seq1	K10745|RNASEH2C|http://www.genome.jp/dbget-bin/www_bget?ko:K10745
ep456.comp58861_c1_seq1	K08176|PHO84|http://www.genome.jp/dbget-bin/www_bget?ko:K08176
ep456.comp59255_c1_seq3	K11498|CENPE|http://www.genome.jp/dbget-bin/www_bget?ko:K11498
ep123.comp49986_c0_seq22	K15440|TAD1, ADAT1|http://www.genome.jp/dbget-bin/www_bget?ko:K15440
ep456.comp338393_c0_seq1	K09419|HSFF|http://www.genome.jp/dbget-bin/www_bget?ko:K09419
ep123.comp39888_c0_seq1	K13496|UGT73C|http://www.genome.jp/dbget-bin/www_bget?ko:K13496
ep456.comp49942_c0_seq1	K09833|HPT, TPT|http://www.genome.jp/dbget-bin/www_bget?ko:K09833
ep123.comp37595_c0_seq4	K10781|FATB|http://www.genome.jp/dbget-bin/www_bget?ko:K10781
ep123.comp37595_c0_seq1	K10781|FATB|http://www.genome.jp/dbget-bin/www_bget?ko:K10781
ep123.comp47885_c0_seq3	K06638|MAD1L|http://www.genome.jp/dbget-bin/www_bget?ko:K06638
ep456.comp46941_c0_seq1	K07152|K07152|http://www.genome.jp/dbget-bin/www_bget?ko:K07152
ep456.comp60065_c0_seq1	K02327|POLD1|http://www.genome.jp/dbget-bin/www_bget?ko:K02327
ep123.comp47828_c0_seq4	K00889|E2.7.1.68, PIP5K|http://www.genome.jp/dbget-bin/www_bget?ko:K00889
ep456.comp60065_c0_seq2	K02327|POLD1|http://www.genome.jp/dbget-bin/www_bget?ko:K02327
ep456.comp60065_c0_seq8	K02327|POLD1|http://www.genome.jp/dbget-bin/www_bget?ko:K02327
ep123.comp49327_c0_seq3	K12619|XRN2, RAT1|http://www.genome.jp/dbget-bin/www_bget?ko:K12619
ep456.comp241355_c0_seq1	K12619|XRN2, RAT1|http://www.genome.jp/dbget-bin/www_bget?ko:K12619
ep456.comp57717_c1_seq7	K15216|RRN3, TIFIA|http://www.genome.jp/dbget-bin/www_bget?ko:K15216
ep123.comp47833_c0_seq1	K01874|MARS, metG|http://www.genome.jp/dbget-bin/www_bget?ko:K01874
ep123.comp43837_c0_seq1	K11340|ACTL6A, INO80K|http://www.genome.jp/dbget-bin/www_bget?ko:K11340
ep123.comp49494_c0_seq3	K00799|GST, gst|http://www.genome.jp/dbget-bin/www_bget?ko:K00799
ep456.comp54629_c0_seq1	K06129|LYPLA3|http://www.genome.jp/dbget-bin/www_bget?ko:K06129
ep456.comp44745_c0_seq2	K09422|MYBP|http://www.genome.jp/dbget-bin/www_bget?ko:K09422
ep456.comp44745_c0_seq1	K09422|MYBP|http://www.genome.jp/dbget-bin/www_bget?ko:K09422
ep123.comp32646_c0_seq1	K13113|UBL5, HUB1|http://www.genome.jp/dbget-bin/www_bget?ko:K13113
ep123.comp41174_c0_seq2	K01724|E4.2.1.96, PCBD, phhB|http://www.genome.jp/dbget-bin/www_bget?ko:K01724
ep123.comp49598_c1_seq6	K01209|E3.2.1.55, abfA|http://www.genome.jp/dbget-bin/www_bget?ko:K01209
ep456.comp55975_c0_seq1	K03538|POP4, RPP29|http://www.genome.jp/dbget-bin/www_bget?ko:K03538
ep123.comp36533_c0_seq1	K08908|LHCA2|http://www.genome.jp/dbget-bin/www_bget?ko:K08908
ep123.comp49781_c0_seq50	K10532|HGSNAT|http://www.genome.jp/dbget-bin/www_bget?ko:K10532
ep123.comp48564_c0_seq4	K11940|hspQ|http://www.genome.jp/dbget-bin/www_bget?ko:K11940
ep123.comp37166_c1_seq1	K11126|TERT, EST2|http://www.genome.jp/dbget-bin/www_bget?ko:K11126
ep456.comp55369_c0_seq1	K10734|GINS3|http://www.genome.jp/dbget-bin/www_bget?ko:K10734
ep123.comp44439_c0_seq3	K02835|prfA, MTRF1, MRF1|http://www.genome.jp/dbget-bin/www_bget?ko:K02835
ep456.comp58462_c0_seq1	K09480|E2.4.1.241|http://www.genome.jp/dbget-bin/www_bget?ko:K09480
ep456.comp58462_c0_seq7	K09480|E2.4.1.241|http://www.genome.jp/dbget-bin/www_bget?ko:K09480
CL10544Contig1	K14802|DRS2, ATP8A|http://www.genome.jp/dbget-bin/www_bget?ko:K14802
ep456.comp59623_c0_seq7	K11000|CALS|http://www.genome.jp/dbget-bin/www_bget?ko:K11000
ep456.comp58725_c0_seq3	K00231|PPOX, hemY|http://www.genome.jp/dbget-bin/www_bget?ko:K00231
ep123.comp50384_c0_seq14	K10405|KIFC1|http://www.genome.jp/dbget-bin/www_bget?ko:K10405
ep456.comp42218_c0_seq1	K15448|TRM112, TRMT112|http://www.genome.jp/dbget-bin/www_bget?ko:K15448
ep123.comp50386_c0_seq1	K02261|COX2|http://www.genome.jp/dbget-bin/www_bget?ko:K02261
ep123.comp47201_c1_seq2	K01187|E3.2.1.20, malZ|http://www.genome.jp/dbget-bin/www_bget?ko:K01187
ep456.comp59223_c0_seq19	K01620|ltaE|http://www.genome.jp/dbget-bin/www_bget?ko:K01620
ep456.comp59223_c0_seq18	K01620|ltaE|http://www.genome.jp/dbget-bin/www_bget?ko:K01620
ep123.comp49885_c0_seq8	K10575|UBE2G1, UBC7|http://www.genome.jp/dbget-bin/www_bget?ko:K10575
ep123.comp36763_c0_seq2	K08341|GABARAP, ATG8, LC3|http://www.genome.jp/dbget-bin/www_bget?ko:K08341
ep456.comp52863_c0_seq1	K00852|rbsK, RBKS|http://www.genome.jp/dbget-bin/www_bget?ko:K00852
ep123.comp47217_c0_seq1	K14840|NOP53, GLTSCR2|http://www.genome.jp/dbget-bin/www_bget?ko:K14840
ep123.comp47321_c0_seq8	K05931|CARM1, PRMT4|http://www.genome.jp/dbget-bin/www_bget?ko:K05931
ep456.comp54535_c1_seq1	K12188|SNF8, EAP30|http://www.genome.jp/dbget-bin/www_bget?ko:K12188
ep123.comp47453_c0_seq3	K17402|MRPS23|http://www.genome.jp/dbget-bin/www_bget?ko:K17402
ep123.comp47453_c0_seq4	K17402|MRPS23|http://www.genome.jp/dbget-bin/www_bget?ko:K17402
ep123.comp42188_c0_seq2	K00660|CHS|http://www.genome.jp/dbget-bin/www_bget?ko:K00660
ep123.comp37047_c0_seq1	K01889|FARSA, pheS|http://www.genome.jp/dbget-bin/www_bget?ko:K01889
ep456.comp56522_c0_seq1	K10901|BLM, RECQL3, SGS1|http://www.genome.jp/dbget-bin/www_bget?ko:K10901
ep123.comp48370_c0_seq1	K13217|PRPF39, PRP39|http://www.genome.jp/dbget-bin/www_bget?ko:K13217
ep123.comp49141_c0_seq1	K01303|APEH|http://www.genome.jp/dbget-bin/www_bget?ko:K01303
ep456.comp52960_c0_seq2	K05288|PIGO|http://www.genome.jp/dbget-bin/www_bget?ko:K05288
ep456.comp56522_c0_seq4	K10901|BLM, RECQL3, SGS1|http://www.genome.jp/dbget-bin/www_bget?ko:K10901
ep123.comp38042_c0_seq3	K03358|APC11|http://www.genome.jp/dbget-bin/www_bget?ko:K03358
ep456.comp57396_c0_seq1	K13100|CWC22|http://www.genome.jp/dbget-bin/www_bget?ko:K13100
ep123.comp48388_c0_seq9	K14006|SEC23|http://www.genome.jp/dbget-bin/www_bget?ko:K14006
ep123.comp48388_c0_seq3	K14006|SEC23|http://www.genome.jp/dbget-bin/www_bget?ko:K14006
CL323Contig2	K01267|E3.4.11.21, DNPEP|http://www.genome.jp/dbget-bin/www_bget?ko:K01267
ep456.comp57920_c0_seq1	K13210|FUBP|http://www.genome.jp/dbget-bin/www_bget?ko:K13210
CL597Contig1	K02365|ESP1|http://www.genome.jp/dbget-bin/www_bget?ko:K02365
ep123.comp48629_c0_seq14	K10085|EDEM2|http://www.genome.jp/dbget-bin/www_bget?ko:K10085
ep123.comp43838_c0_seq2	K14011|UBXN6, UBXD1|http://www.genome.jp/dbget-bin/www_bget?ko:K14011
ep456.comp56047_c0_seq1	K06443|lcyB, crtL1, crtY|http://www.genome.jp/dbget-bin/www_bget?ko:K06443
ep456.comp57934_c3_seq47	K14164|glyQS|http://www.genome.jp/dbget-bin/www_bget?ko:K14164
ep456.comp52279_c0_seq1	K08730|PTDSS2|http://www.genome.jp/dbget-bin/www_bget?ko:K08730
ep456.comp57934_c3_seq43	K14164|glyQS|http://www.genome.jp/dbget-bin/www_bget?ko:K14164
ep123.comp48025_c0_seq1	K11851|USP30|http://www.genome.jp/dbget-bin/www_bget?ko:K11851
ep123.comp37580_c0_seq3	K14484|IAA|http://www.genome.jp/dbget-bin/www_bget?ko:K14484
ep456.comp55525_c0_seq1	K14771|NOC4, UTP19|http://www.genome.jp/dbget-bin/www_bget?ko:K14771
ep456.comp56895_c0_seq2	K01873|VARS, valS|http://www.genome.jp/dbget-bin/www_bget?ko:K01873
ep456.comp59810_c1_seq15	K00079|CBR1|http://www.genome.jp/dbget-bin/www_bget?ko:K00079
ep456.comp59810_c1_seq16	K00079|CBR1|http://www.genome.jp/dbget-bin/www_bget?ko:K00079
CL631Contig1	K00876|E2.7.1.48, udk|http://www.genome.jp/dbget-bin/www_bget?ko:K00876
ep456.comp52463_c0_seq2	K02897|RP-L25, rplY|http://www.genome.jp/dbget-bin/www_bget?ko:K02897
ep456.comp54831_c1_seq1	K04512|DAAM|http://www.genome.jp/dbget-bin/www_bget?ko:K04512
ep123.comp46896_c0_seq1	K00012|UGDH, ugd|http://www.genome.jp/dbget-bin/www_bget?ko:K00012
ep123.comp49528_c0_seq14	K13141|INTS4|http://www.genome.jp/dbget-bin/www_bget?ko:K13141
ep456.comp57705_c0_seq4	K04706|PIAS1|http://www.genome.jp/dbget-bin/www_bget?ko:K04706
ep456.comp59343_c0_seq1	K00311|E1.5.5.1, etf|http://www.genome.jp/dbget-bin/www_bget?ko:K00311
ep456.comp55001_c1_seq1	K10737|MCM8|http://www.genome.jp/dbget-bin/www_bget?ko:K10737
ep123.comp32309_c0_seq1	K03950|NDUFA6|http://www.genome.jp/dbget-bin/www_bget?ko:K03950
ep123.comp48074_c0_seq3	K00262|E1.4.1.4, gdhA|http://www.genome.jp/dbget-bin/www_bget?ko:K00262
ep123.comp32909_c0_seq1	K08176|PHO84|http://www.genome.jp/dbget-bin/www_bget?ko:K08176
ep456.comp53839_c0_seq2	K08832|SRPK3, STK23|http://www.genome.jp/dbget-bin/www_bget?ko:K08832
ep456.comp58642_c0_seq1	K05749|CYFIP|http://www.genome.jp/dbget-bin/www_bget?ko:K05749
ep456.comp58642_c0_seq3	K01188|E3.2.1.21|http://www.genome.jp/dbget-bin/www_bget?ko:K01188
ep123.comp39916_c0_seq1	K03327|TC.MATE, SLC47A, norM, mdtK, dinF|http://www.genome.jp/dbget-bin/www_bget?ko:K03327
CL5538Contig1	K11420|EHMT|http://www.genome.jp/dbget-bin/www_bget?ko:K11420
ep456.comp58396_c0_seq6	K10563|mutM, fpg|http://www.genome.jp/dbget-bin/www_bget?ko:K10563
ep456.comp58396_c0_seq3	K10563|mutM, fpg|http://www.genome.jp/dbget-bin/www_bget?ko:K10563
ep123.comp49932_c0_seq2	K06316|RFT1|http://www.genome.jp/dbget-bin/www_bget?ko:K06316
ep456.comp56478_c0_seq3	K15601|KDM3|http://www.genome.jp/dbget-bin/www_bget?ko:K15601
ep123.comp47994_c0_seq3	K14191|DIM1|http://www.genome.jp/dbget-bin/www_bget?ko:K14191
ep456.comp48505_c0_seq1	K09422|MYBP|http://www.genome.jp/dbget-bin/www_bget?ko:K09422
ep456.comp48505_c0_seq2	K09422|MYBP|http://www.genome.jp/dbget-bin/www_bget?ko:K09422
CL10623Contig1	K08901|psbQ|http://www.genome.jp/dbget-bin/www_bget?ko:K08901
ep123.comp49477_c0_seq1	K15178|RTF1|http://www.genome.jp/dbget-bin/www_bget?ko:K15178
ep123.comp49477_c0_seq2	K15178|RTF1|http://www.genome.jp/dbget-bin/www_bget?ko:K15178
ep456.comp54131_c0_seq1	K10606|FANCL, PHF9|http://www.genome.jp/dbget-bin/www_bget?ko:K10606
ep123.comp47929_c1_seq2	K15285|SLC35E3|http://www.genome.jp/dbget-bin/www_bget?ko:K15285
ep456.comp38549_c0_seq3	K07933|RABL3|http://www.genome.jp/dbget-bin/www_bget?ko:K07933
ep456.comp36865_c0_seq1	K09264|K09264|http://www.genome.jp/dbget-bin/www_bget?ko:K09264
ep456.comp46275_c0_seq2	K08592|SENP1|http://www.genome.jp/dbget-bin/www_bget?ko:K08592
ep456.comp57905_c2_seq7	K01074|PPT|http://www.genome.jp/dbget-bin/www_bget?ko:K01074
ep456.comp57905_c2_seq9	K01074|PPT|http://www.genome.jp/dbget-bin/www_bget?ko:K01074
ep123.comp32531_c0_seq2	K14412|FUT13, FucTC|http://www.genome.jp/dbget-bin/www_bget?ko:K14412
ep456.comp60181_c1_seq4	K14805|DDX24, MAK5|http://www.genome.jp/dbget-bin/www_bget?ko:K14805
ep123.comp46750_c0_seq11	K08498|STX6|http://www.genome.jp/dbget-bin/www_bget?ko:K08498
ep123.comp49770_c0_seq19	K03935|NDUFS2|http://www.genome.jp/dbget-bin/www_bget?ko:K03935
ep456.comp54504_c0_seq1	K15032|MTERFD|http://www.genome.jp/dbget-bin/www_bget?ko:K15032
ep456.comp41782_c0_seq1	K00815|TAT|http://www.genome.jp/dbget-bin/www_bget?ko:K00815
ep123.comp49770_c0_seq13	K03935|NDUFS2|http://www.genome.jp/dbget-bin/www_bget?ko:K03935
CL3120Contig1	K11000|CALS|http://www.genome.jp/dbget-bin/www_bget?ko:K11000
ep123.comp49630_c0_seq78	K01956|carA, CPA1|http://www.genome.jp/dbget-bin/www_bget?ko:K01956
ep123.comp46078_c0_seq1	K08869|ADCK, ABC1|http://www.genome.jp/dbget-bin/www_bget?ko:K08869
ep456.comp42896_c0_seq1	K13510|LPCAT1_2|http://www.genome.jp/dbget-bin/www_bget?ko:K13510
ep123.comp48080_c0_seq4	K05349|bglX|http://www.genome.jp/dbget-bin/www_bget?ko:K05349
ep123.comp40144_c0_seq1	K03124|TFIIB, GTF2B, SUA7, tfb|http://www.genome.jp/dbget-bin/www_bget?ko:K03124
ep456.comp60345_c0_seq1	K03680|EIF2B4|http://www.genome.jp/dbget-bin/www_bget?ko:K03680
ep123.comp36586_c0_seq2	K09264|K09264|http://www.genome.jp/dbget-bin/www_bget?ko:K09264
ep456.comp55187_c0_seq4	K14652|ribBA|http://www.genome.jp/dbget-bin/www_bget?ko:K14652
ep456.comp56241_c0_seq1	K05291|PIGS|http://www.genome.jp/dbget-bin/www_bget?ko:K05291
ep456.comp55035_c0_seq3	K14664|ILR1|http://www.genome.jp/dbget-bin/www_bget?ko:K14664
ep123.comp49456_c0_seq7	K03549|kup|http://www.genome.jp/dbget-bin/www_bget?ko:K03549
ep456.comp60223_c0_seq11	K16296|SCPL-I|http://www.genome.jp/dbget-bin/www_bget?ko:K16296
ep456.comp60223_c0_seq10	K16296|SCPL-I|http://www.genome.jp/dbget-bin/www_bget?ko:K16296
CL8266Contig1	K01535|E3.6.3.6|http://www.genome.jp/dbget-bin/www_bget?ko:K01535
ep456.comp59016_c0_seq1	K08244|E2.7.9.4|http://www.genome.jp/dbget-bin/www_bget?ko:K08244
ep123.comp44106_c0_seq5	K01191|E3.2.1.24|http://www.genome.jp/dbget-bin/www_bget?ko:K01191
ep123.comp44106_c0_seq3	K01191|E3.2.1.24|http://www.genome.jp/dbget-bin/www_bget?ko:K01191
ep123.comp44106_c0_seq1	K01191|E3.2.1.24|http://www.genome.jp/dbget-bin/www_bget?ko:K01191
ep123.comp40115_c0_seq1	K05279|E2.1.1.76|http://www.genome.jp/dbget-bin/www_bget?ko:K05279
ep456.comp52802_c0_seq2	K08738|CYC|http://www.genome.jp/dbget-bin/www_bget?ko:K08738
ep456.comp53240_c0_seq5	K00609|pyrB, PYR2|http://www.genome.jp/dbget-bin/www_bget?ko:K00609
ep123.comp48629_c0_seq11	K10085|EDEM2|http://www.genome.jp/dbget-bin/www_bget?ko:K10085
ep456.comp58128_c0_seq2	K12830|SF3B3, SAP130, RSE1|http://www.genome.jp/dbget-bin/www_bget?ko:K12830
ep456.comp51683_c0_seq1	K03039|PSMD13, RPN9|http://www.genome.jp/dbget-bin/www_bget?ko:K03039
ep456.comp51721_c1_seq2	K06215|pdxS, pdx1|http://www.genome.jp/dbget-bin/www_bget?ko:K06215
ep456.comp58128_c0_seq8	K12830|SF3B3, SAP130, RSE1|http://www.genome.jp/dbget-bin/www_bget?ko:K12830
ep456.comp58128_c0_seq9	K12830|SF3B3, SAP130, RSE1|http://www.genome.jp/dbget-bin/www_bget?ko:K12830
ep123.comp38519_c0_seq2	K17434|MRPL53|http://www.genome.jp/dbget-bin/www_bget?ko:K17434
ep123.comp48098_c0_seq1	K00454|LOX2S|http://www.genome.jp/dbget-bin/www_bget?ko:K00454
ep123.comp50000_c0_seq3	K10643|CNOT4, NOT4, MOT2|http://www.genome.jp/dbget-bin/www_bget?ko:K10643
ep123.comp47015_c0_seq3	K09419|HSFF|http://www.genome.jp/dbget-bin/www_bget?ko:K09419
ep123.comp47015_c0_seq1	K09419|HSFF|http://www.genome.jp/dbget-bin/www_bget?ko:K09419
ep123.comp44324_c0_seq2	K00434|E1.11.1.11|http://www.genome.jp/dbget-bin/www_bget?ko:K00434
ep123.comp47015_c0_seq4	K09419|HSFF|http://www.genome.jp/dbget-bin/www_bget?ko:K09419
ep123.comp48632_c0_seq3	K12613|DCP2|http://www.genome.jp/dbget-bin/www_bget?ko:K12613
ep456.comp49992_c0_seq2	K14674|TGL4|http://www.genome.jp/dbget-bin/www_bget?ko:K14674
ep456.comp57490_c0_seq1	K12619|XRN2, RAT1|http://www.genome.jp/dbget-bin/www_bget?ko:K12619
ep456.comp47181_c0_seq2	K13162|PCBP2_3_4|http://www.genome.jp/dbget-bin/www_bget?ko:K13162
ep456.comp51801_c0_seq10	K14802|DRS2, ATP8A|http://www.genome.jp/dbget-bin/www_bget?ko:K14802
ep456.comp55152_c0_seq2	K01874|MARS, metG|http://www.genome.jp/dbget-bin/www_bget?ko:K01874
ep456.comp53756_c0_seq2	K08081|E1.1.1.206|http://www.genome.jp/dbget-bin/www_bget?ko:K08081
ep456.comp53756_c0_seq1	K08081|E1.1.1.206|http://www.genome.jp/dbget-bin/www_bget?ko:K08081
CL8746Contig1	K01522|FHIT|http://www.genome.jp/dbget-bin/www_bget?ko:K01522
ep456.comp58845_c0_seq5	K03842|ALG1|http://www.genome.jp/dbget-bin/www_bget?ko:K03842
ep456.comp56791_c0_seq12	K13123|GPATCH1|http://www.genome.jp/dbget-bin/www_bget?ko:K13123
ep123.comp49082_c0_seq3	K12823|DDX5, DBP2|http://www.genome.jp/dbget-bin/www_bget?ko:K12823
ep123.comp42354_c0_seq11	K03453|TC.BASS|http://www.genome.jp/dbget-bin/www_bget?ko:K03453
ep456.comp57931_c0_seq9	K03844|ALG11|http://www.genome.jp/dbget-bin/www_bget?ko:K03844
ep456.comp52147_c0_seq1	K14299|SEH1|http://www.genome.jp/dbget-bin/www_bget?ko:K14299
ep123.comp47129_c0_seq7	K04121|E4.2.3.19|http://www.genome.jp/dbget-bin/www_bget?ko:K04121
ep456.comp57931_c0_seq3	K03844|ALG11|http://www.genome.jp/dbget-bin/www_bget?ko:K03844
ep456.comp57931_c0_seq5	K03844|ALG11|http://www.genome.jp/dbget-bin/www_bget?ko:K03844
ep456.comp57931_c0_seq7	K03844|ALG11|http://www.genome.jp/dbget-bin/www_bget?ko:K03844
ep123.comp47129_c0_seq1	K04121|E4.2.3.19|http://www.genome.jp/dbget-bin/www_bget?ko:K04121
CL7206Contig1	K09422|MYBP|http://www.genome.jp/dbget-bin/www_bget?ko:K09422
ep456.comp43702_c0_seq1	K15032|MTERFD|http://www.genome.jp/dbget-bin/www_bget?ko:K15032
ep123.comp49986_c0_seq9	K15440|TAD1, ADAT1|http://www.genome.jp/dbget-bin/www_bget?ko:K15440
ep123.comp49986_c0_seq5	K15440|TAD1, ADAT1|http://www.genome.jp/dbget-bin/www_bget?ko:K15440
ep123.comp49986_c0_seq6	K15440|TAD1, ADAT1|http://www.genome.jp/dbget-bin/www_bget?ko:K15440
ep456.comp41383_c0_seq2	K15262|BCP1, BCCIP|http://www.genome.jp/dbget-bin/www_bget?ko:K15262
ep456.comp41383_c0_seq1	K15262|BCP1, BCCIP|http://www.genome.jp/dbget-bin/www_bget?ko:K15262
ep123.comp45222_c0_seq4	K08073|PNKP|http://www.genome.jp/dbget-bin/www_bget?ko:K08073
ep123.comp37888_c0_seq2	K06890|K06890|http://www.genome.jp/dbget-bin/www_bget?ko:K06890
ep123.comp47377_c0_seq3	K01633|folB|http://www.genome.jp/dbget-bin/www_bget?ko:K01633
ep123.comp45222_c0_seq3	K08073|PNKP|http://www.genome.jp/dbget-bin/www_bget?ko:K08073
ep456.comp57548_c0_seq9	K11426|SMYD|http://www.genome.jp/dbget-bin/www_bget?ko:K11426
ep456.comp59932_c0_seq12	K15710|SHPRH|http://www.genome.jp/dbget-bin/www_bget?ko:K15710
ep456.comp57548_c0_seq1	K11426|SMYD|http://www.genome.jp/dbget-bin/www_bget?ko:K11426
ep456.comp57548_c0_seq2	K11426|SMYD|http://www.genome.jp/dbget-bin/www_bget?ko:K11426
ep456.comp53087_c0_seq2	K03238|EIF2S2|http://www.genome.jp/dbget-bin/www_bget?ko:K03238
ep456.comp53087_c0_seq1	K03238|EIF2S2|http://www.genome.jp/dbget-bin/www_bget?ko:K03238
ep456.comp57601_c0_seq14	K01193|E3.2.1.26, sacA|http://www.genome.jp/dbget-bin/www_bget?ko:K01193
ep456.comp57601_c0_seq11	K01193|E3.2.1.26, sacA|http://www.genome.jp/dbget-bin/www_bget?ko:K01193
ep456.comp57601_c0_seq10	K01193|E3.2.1.26, sacA|http://www.genome.jp/dbget-bin/www_bget?ko:K01193
ep456.comp58560_c0_seq1	K09667|OGT|http://www.genome.jp/dbget-bin/www_bget?ko:K09667
ep123.comp37256_c0_seq3	K08596|SENP7|http://www.genome.jp/dbget-bin/www_bget?ko:K08596
ep123.comp49304_c0_seq17	K12127|TOC1, APRR1|http://www.genome.jp/dbget-bin/www_bget?ko:K12127
ep456.comp57846_c0_seq24	K13217|PRPF39, PRP39|http://www.genome.jp/dbget-bin/www_bget?ko:K13217
ep123.comp44239_c0_seq3	K14484|IAA|http://www.genome.jp/dbget-bin/www_bget?ko:K14484
ep123.comp44239_c0_seq1	K14484|IAA|http://www.genome.jp/dbget-bin/www_bget?ko:K14484
ep123.comp40681_c0_seq1	K10406|KIFC2_3|http://www.genome.jp/dbget-bin/www_bget?ko:K10406
CL1107Contig1	K13800|CMPK1, UMPK|http://www.genome.jp/dbget-bin/www_bget?ko:K13800
ep123.comp32549_c0_seq1	K02983|RP-S30e, RPS30|http://www.genome.jp/dbget-bin/www_bget?ko:K02983
ep123.comp46311_c0_seq1	K15436|TRPO3, MTR10|http://www.genome.jp/dbget-bin/www_bget?ko:K15436
ep123.comp48629_c0_seq13	K10085|EDEM2|http://www.genome.jp/dbget-bin/www_bget?ko:K10085
ep123.comp39453_c0_seq2	K14502|BIN2|http://www.genome.jp/dbget-bin/www_bget?ko:K14502
ep123.comp49774_c0_seq27	K10882|EME1, MMS4|http://www.genome.jp/dbget-bin/www_bget?ko:K10882
ep123.comp50209_c0_seq3	K03842|ALG1|http://www.genome.jp/dbget-bin/www_bget?ko:K03842
ep456.comp44621_c0_seq1	K12880|THOC3|http://www.genome.jp/dbget-bin/www_bget?ko:K12880
CL6304Contig1	K05863|SLC25A4S, ANT|http://www.genome.jp/dbget-bin/www_bget?ko:K05863
ep123.comp44482_c0_seq1	K12883|NCBP2, CBP20|http://www.genome.jp/dbget-bin/www_bget?ko:K12883
ep456.comp55620_c0_seq5	K02890|RP-L22, MRPL22, rplV|http://www.genome.jp/dbget-bin/www_bget?ko:K02890
ep456.comp47748_c0_seq6	K04710|CERS|http://www.genome.jp/dbget-bin/www_bget?ko:K04710
CL7974Contig1	K13344|PEX13|http://www.genome.jp/dbget-bin/www_bget?ko:K13344
ep123.comp49499_c0_seq8	K13950|pabAB|http://www.genome.jp/dbget-bin/www_bget?ko:K13950
ep123.comp49499_c0_seq3	K13950|pabAB|http://www.genome.jp/dbget-bin/www_bget?ko:K13950
ep456.comp60101_c0_seq38	K03020|RPC19, POLR1D|http://www.genome.jp/dbget-bin/www_bget?ko:K03020
ep456.comp50356_c0_seq1	K01512|acyP|http://www.genome.jp/dbget-bin/www_bget?ko:K01512
ep456.comp266491_c0_seq1	K13148|CPSF3L, INTS11|http://www.genome.jp/dbget-bin/www_bget?ko:K13148
ep123.comp49892_c0_seq20	K10754|RFC1|http://www.genome.jp/dbget-bin/www_bget?ko:K10754
ep456.comp52319_c0_seq2	K03978|engB|http://www.genome.jp/dbget-bin/www_bget?ko:K03978
CL8631Contig1	K00640|cysE|http://www.genome.jp/dbget-bin/www_bget?ko:K00640
ep456.comp52319_c0_seq1	K03978|engB|http://www.genome.jp/dbget-bin/www_bget?ko:K03978
ep123.comp29555_c0_seq1	K07901|RAB8A, MEL|http://www.genome.jp/dbget-bin/www_bget?ko:K07901
ep456.comp57635_c0_seq18	K01184|E3.2.1.15|http://www.genome.jp/dbget-bin/www_bget?ko:K01184
ep123.comp44244_c0_seq1	K11086|SNRPB, SMB|http://www.genome.jp/dbget-bin/www_bget?ko:K11086
ep123.comp50082_c0_seq9	K01190|lacZ|http://www.genome.jp/dbget-bin/www_bget?ko:K01190
ep456.comp57855_c0_seq5	K16055|TPS|http://www.genome.jp/dbget-bin/www_bget?ko:K16055
ep456.comp50531_c0_seq2	K02933|RP-L6, MRPL6, rplF|http://www.genome.jp/dbget-bin/www_bget?ko:K02933
ep456.comp57855_c0_seq1	K16055|TPS|http://www.genome.jp/dbget-bin/www_bget?ko:K16055
ep456.comp59861_c0_seq1	K03255|TIF31, CLU1|http://www.genome.jp/dbget-bin/www_bget?ko:K03255
ep456.comp59861_c0_seq3	K03255|TIF31, CLU1|http://www.genome.jp/dbget-bin/www_bget?ko:K03255
ep123.comp49547_c0_seq9	K12124|GI|http://www.genome.jp/dbget-bin/www_bget?ko:K12124
CL8130Contig1	K11322|EPC|http://www.genome.jp/dbget-bin/www_bget?ko:K11322
ep456.comp52426_c1_seq5	K01265|E3.4.11.18, map|http://www.genome.jp/dbget-bin/www_bget?ko:K01265
ep456.comp52426_c1_seq2	K01265|E3.4.11.18, map|http://www.genome.jp/dbget-bin/www_bget?ko:K01265
ep456.comp53866_c0_seq3	K10696|BRE1|http://www.genome.jp/dbget-bin/www_bget?ko:K10696
ep456.comp53866_c0_seq4	K10696|BRE1|http://www.genome.jp/dbget-bin/www_bget?ko:K10696
ep456.comp57064_c0_seq2	K13126|PABPC|http://www.genome.jp/dbget-bin/www_bget?ko:K13126
ep456.comp57064_c0_seq1	K13126|PABPC|http://www.genome.jp/dbget-bin/www_bget?ko:K13126
ep123.comp49159_c0_seq4	K14509|ETR, ERS|http://www.genome.jp/dbget-bin/www_bget?ko:K14509
ep456.comp60085_c0_seq1	K02636|petC|http://www.genome.jp/dbget-bin/www_bget?ko:K02636
CL52Contig6	K00261|GLUD1_2, gdhA|http://www.genome.jp/dbget-bin/www_bget?ko:K00261
ep456.comp55616_c0_seq6	K03834|tyrP|http://www.genome.jp/dbget-bin/www_bget?ko:K03834
ep123.comp46974_c0_seq2	K09510|DNAJB4|http://www.genome.jp/dbget-bin/www_bget?ko:K09510
ep123.comp49084_c0_seq3	K00311|E1.5.5.1, etf|http://www.genome.jp/dbget-bin/www_bget?ko:K00311
ep456.comp55381_c0_seq2	K13210|FUBP|http://www.genome.jp/dbget-bin/www_bget?ko:K13210
ep123.comp47962_c0_seq2	K01433|purU|http://www.genome.jp/dbget-bin/www_bget?ko:K01433
ep456.comp53992_c0_seq16	K14406|CSTF1|http://www.genome.jp/dbget-bin/www_bget?ko:K14406
ep123.comp47962_c0_seq8	K01433|purU|http://www.genome.jp/dbget-bin/www_bget?ko:K01433
ep123.comp47875_c0_seq3	K13832|aroDE, DHQ-SDH|http://www.genome.jp/dbget-bin/www_bget?ko:K13832
ep123.comp47708_c0_seq9	K16055|TPS|http://www.genome.jp/dbget-bin/www_bget?ko:K16055
ep123.comp46419_c0_seq2	K06067|HDAC1_2|http://www.genome.jp/dbget-bin/www_bget?ko:K06067
ep123.comp49428_c0_seq1	K14844|PUF6|http://www.genome.jp/dbget-bin/www_bget?ko:K14844
CL87Contig3	K13800|CMPK1, UMPK|http://www.genome.jp/dbget-bin/www_bget?ko:K13800
CL87Contig2	K13800|CMPK1, UMPK|http://www.genome.jp/dbget-bin/www_bget?ko:K13800
ep123.comp50293_c0_seq1	K03595|era|http://www.genome.jp/dbget-bin/www_bget?ko:K03595
ep123.comp47673_c0_seq10	K09955|K09955|http://www.genome.jp/dbget-bin/www_bget?ko:K09955
ep456.comp52547_c0_seq2	K11863|ATXN3, MJD|http://www.genome.jp/dbget-bin/www_bget?ko:K11863
ep456.comp56472_c0_seq7	K01945|purD|http://www.genome.jp/dbget-bin/www_bget?ko:K01945
ep456.comp56472_c0_seq3	K01945|purD|http://www.genome.jp/dbget-bin/www_bget?ko:K01945
ep123.comp50290_c0_seq16	K13993|HSP20|http://www.genome.jp/dbget-bin/www_bget?ko:K13993
ep123.comp33500_c0_seq1	K00430|E1.11.1.7|http://www.genome.jp/dbget-bin/www_bget?ko:K00430
ep456.comp49076_c0_seq2	K01689|ENO, eno|http://www.genome.jp/dbget-bin/www_bget?ko:K01689
ep456.comp54912_c0_seq11	K09422|MYBP|http://www.genome.jp/dbget-bin/www_bget?ko:K09422
ep123.comp49876_c0_seq5	K08869|ADCK, ABC1|http://www.genome.jp/dbget-bin/www_bget?ko:K08869
ep456.comp54912_c0_seq12	K09422|MYBP|http://www.genome.jp/dbget-bin/www_bget?ko:K09422
ep123.comp41608_c0_seq1	K11254|H4|http://www.genome.jp/dbget-bin/www_bget?ko:K11254
ep456.comp47275_c0_seq3	K07447|ruvX|http://www.genome.jp/dbget-bin/www_bget?ko:K07447
ep456.comp52602_c0_seq2	K09874|NIP|http://www.genome.jp/dbget-bin/www_bget?ko:K09874
ep456.comp56791_c0_seq2	K13123|GPATCH1|http://www.genome.jp/dbget-bin/www_bget?ko:K13123
ep123.comp41608_c0_seq2	K11254|H4|http://www.genome.jp/dbget-bin/www_bget?ko:K11254
ep456.comp56791_c0_seq1	K13123|GPATCH1|http://www.genome.jp/dbget-bin/www_bget?ko:K13123
ep123.comp48339_c0_seq3	K14769|UTP11|http://www.genome.jp/dbget-bin/www_bget?ko:K14769
ep456.comp44629_c0_seq1	K14512|MPK6|http://www.genome.jp/dbget-bin/www_bget?ko:K14512
ep123.comp48339_c0_seq4	K14769|UTP11|http://www.genome.jp/dbget-bin/www_bget?ko:K14769
ep123.comp49805_c0_seq4	K02150|ATPeVE, ATP6E|http://www.genome.jp/dbget-bin/www_bget?ko:K02150
ep123.comp49805_c0_seq1	K08790|STK38, NDR|http://www.genome.jp/dbget-bin/www_bget?ko:K08790
ep123.comp49438_c0_seq1	K05289|GAA1|http://www.genome.jp/dbget-bin/www_bget?ko:K05289
ep456.comp59058_c0_seq11	K14561|IMP4|http://www.genome.jp/dbget-bin/www_bget?ko:K14561
ep456.comp59058_c0_seq12	K14561|IMP4|http://www.genome.jp/dbget-bin/www_bget?ko:K14561
ep456.comp35625_c0_seq1	K08908|LHCA2|http://www.genome.jp/dbget-bin/www_bget?ko:K08908
ep456.comp47954_c0_seq1	K02152|ATPeVG, ATP6G1|http://www.genome.jp/dbget-bin/www_bget?ko:K02152
ep123.comp43402_c0_seq2	K11168|DHRS12|http://www.genome.jp/dbget-bin/www_bget?ko:K11168
ep123.comp7860_c0_seq2	K10896|FANCM|http://www.genome.jp/dbget-bin/www_bget?ko:K10896
ep456.comp54344_c0_seq1	K06966|K06966|http://www.genome.jp/dbget-bin/www_bget?ko:K06966
ep123.comp46622_c0_seq1	K10706|SETX, ALS4|http://www.genome.jp/dbget-bin/www_bget?ko:K10706
ep456.comp44891_c0_seq1	K16900|TPC1, CCH1|http://www.genome.jp/dbget-bin/www_bget?ko:K16900
ep456.comp58650_c0_seq3	K03231|EEF1A|http://www.genome.jp/dbget-bin/www_bget?ko:K03231
ep123.comp49897_c0_seq1	K08737|MSH6|http://www.genome.jp/dbget-bin/www_bget?ko:K08737
ep456.comp57395_c2_seq13	K06997|K06997|http://www.genome.jp/dbget-bin/www_bget?ko:K06997
ep456.comp57159_c0_seq19	K00705|malQ|http://www.genome.jp/dbget-bin/www_bget?ko:K00705
ep456.comp56838_c0_seq2	K00522|FTH1|http://www.genome.jp/dbget-bin/www_bget?ko:K00522
ep456.comp56838_c0_seq1	K00522|FTH1|http://www.genome.jp/dbget-bin/www_bget?ko:K00522
ep123.comp40372_c1_seq1	K08054|CANX|http://www.genome.jp/dbget-bin/www_bget?ko:K08054
ep456.comp57614_c0_seq10	K02552|menF|http://www.genome.jp/dbget-bin/www_bget?ko:K02552
ep123.comp48093_c0_seq4	K03680|EIF2B4|http://www.genome.jp/dbget-bin/www_bget?ko:K03680
ep123.comp48363_c0_seq8	K03881|ND4|http://www.genome.jp/dbget-bin/www_bget?ko:K03881
ep123.comp46295_c1_seq5	K09537|DNAJC17|http://www.genome.jp/dbget-bin/www_bget?ko:K09537
ep456.comp57295_c0_seq1	K09506|DNAJA5|http://www.genome.jp/dbget-bin/www_bget?ko:K09506
ep123.comp48250_c0_seq3	K06133|LYS5, acpT|http://www.genome.jp/dbget-bin/www_bget?ko:K06133
ep456.comp47655_c0_seq1	K16296|SCPL-I|http://www.genome.jp/dbget-bin/www_bget?ko:K16296
ep123.comp49811_c0_seq33	K13254|SPAST|http://www.genome.jp/dbget-bin/www_bget?ko:K13254
ep123.comp48579_c0_seq2	K12448|UXE|http://www.genome.jp/dbget-bin/www_bget?ko:K12448
ep123.comp48579_c0_seq4	K12448|UXE|http://www.genome.jp/dbget-bin/www_bget?ko:K12448
ep123.comp48579_c0_seq7	K12448|UXE|http://www.genome.jp/dbget-bin/www_bget?ko:K12448
ep456.comp55239_c2_seq13	K12896|SFRS7|http://www.genome.jp/dbget-bin/www_bget?ko:K12896
ep456.comp44249_c0_seq2	K01934|E6.3.3.2|http://www.genome.jp/dbget-bin/www_bget?ko:K01934
ep456.comp58117_c0_seq2	K03549|kup|http://www.genome.jp/dbget-bin/www_bget?ko:K03549
ep123.comp47558_c1_seq4	K13106|BUD13, CWC26|http://www.genome.jp/dbget-bin/www_bget?ko:K13106
ep456.comp58763_c2_seq10	K03434|PIGL|http://www.genome.jp/dbget-bin/www_bget?ko:K03434
ep123.comp32689_c0_seq2	K00140|mmsA, iolA, ALDH6A1|http://www.genome.jp/dbget-bin/www_bget?ko:K00140
ep123.comp32689_c0_seq1	K00140|mmsA, iolA, ALDH6A1|http://www.genome.jp/dbget-bin/www_bget?ko:K00140
ep123.comp45312_c0_seq1	K06911|K06911|http://www.genome.jp/dbget-bin/www_bget?ko:K06911
ep123.comp36904_c0_seq2	K17362|ACOT13|http://www.genome.jp/dbget-bin/www_bget?ko:K17362
ep456.comp44094_c0_seq1	K02563|murG|http://www.genome.jp/dbget-bin/www_bget?ko:K02563
ep456.comp59555_c0_seq5	K02180|BUB3|http://www.genome.jp/dbget-bin/www_bget?ko:K02180
ep456.comp59555_c0_seq6	K02180|BUB3|http://www.genome.jp/dbget-bin/www_bget?ko:K02180
ep456.comp59555_c0_seq2	K02265|COX5B|http://www.genome.jp/dbget-bin/www_bget?ko:K02265
ep123.comp47736_c0_seq19	K01640|E4.1.3.4, HMGCL, hmgL|http://www.genome.jp/dbget-bin/www_bget?ko:K01640
ep456.comp55416_c0_seq2	K15378|SLC45A1_2_4|http://www.genome.jp/dbget-bin/www_bget?ko:K15378
CL2709Contig1	K00844|HK|http://www.genome.jp/dbget-bin/www_bget?ko:K00844
ep456.comp53916_c0_seq2	K17427|MRPL46|http://www.genome.jp/dbget-bin/www_bget?ko:K17427
CL410Contig2	K00660|CHS|http://www.genome.jp/dbget-bin/www_bget?ko:K00660
ep456.comp57614_c0_seq1	K02552|menF|http://www.genome.jp/dbget-bin/www_bget?ko:K02552
ep456.comp59532_c1_seq2	K05298|GAPA|http://www.genome.jp/dbget-bin/www_bget?ko:K05298
ep456.comp57614_c0_seq7	K02552|menF|http://www.genome.jp/dbget-bin/www_bget?ko:K02552
ep123.comp47604_c0_seq1	K00029|E1.1.1.40, maeB|http://www.genome.jp/dbget-bin/www_bget?ko:K00029
ep123.comp49254_c3_seq6	K10606|FANCL, PHF9|http://www.genome.jp/dbget-bin/www_bget?ko:K10606
ep123.comp49254_c3_seq4	K10606|FANCL, PHF9|http://www.genome.jp/dbget-bin/www_bget?ko:K10606
ep123.comp49254_c3_seq5	K10606|FANCL, PHF9|http://www.genome.jp/dbget-bin/www_bget?ko:K10606
ep123.comp49254_c3_seq9	K10606|FANCL, PHF9|http://www.genome.jp/dbget-bin/www_bget?ko:K10606
ep123.comp45111_c0_seq2	K09422|MYBP|http://www.genome.jp/dbget-bin/www_bget?ko:K09422
CL559Contig1	K05853|ATP2A|http://www.genome.jp/dbget-bin/www_bget?ko:K05853
ep123.comp49424_c1_seq63	K01687|ilvD|http://www.genome.jp/dbget-bin/www_bget?ko:K01687
ep123.comp50498_c0_seq2	K01530|E3.6.3.1|http://www.genome.jp/dbget-bin/www_bget?ko:K01530
ep123.comp50498_c0_seq1	K01530|E3.6.3.1|http://www.genome.jp/dbget-bin/www_bget?ko:K01530
ep456.comp42525_c0_seq1	K02926|RP-L4, MRPL4, rplD|http://www.genome.jp/dbget-bin/www_bget?ko:K02926
ep123.comp34755_c0_seq1	K05933|E1.14.17.4|http://www.genome.jp/dbget-bin/www_bget?ko:K05933
ep123.comp41766_c0_seq2	K16219|METTL11, NTM1|http://www.genome.jp/dbget-bin/www_bget?ko:K16219
ep456.comp58004_c0_seq1	K12813|DHX16|http://www.genome.jp/dbget-bin/www_bget?ko:K12813
ep456.comp58004_c0_seq2	K12813|DHX16|http://www.genome.jp/dbget-bin/www_bget?ko:K12813
ep123.comp46746_c0_seq4	K00850|pfkA, PFK|http://www.genome.jp/dbget-bin/www_bget?ko:K00850
ep123.comp38798_c0_seq1	K10046|GME|http://www.genome.jp/dbget-bin/www_bget?ko:K10046
ep456.comp58215_c0_seq8	K14948|PTBP2, NPTB|http://www.genome.jp/dbget-bin/www_bget?ko:K14948
CL10627Contig1	K10746|EXO1|http://www.genome.jp/dbget-bin/www_bget?ko:K10746
ep456.comp53295_c0_seq8	K01689|ENO, eno|http://www.genome.jp/dbget-bin/www_bget?ko:K01689
ep456.comp28806_c0_seq1	K13091|RBM39, RNPC2|http://www.genome.jp/dbget-bin/www_bget?ko:K13091
ep456.comp58743_c0_seq1	K00688|E2.4.1.1, glgP, PYG|http://www.genome.jp/dbget-bin/www_bget?ko:K00688
ep123.comp44024_c0_seq2	K01738|cysK|http://www.genome.jp/dbget-bin/www_bget?ko:K01738
ep123.comp43614_c0_seq1	K15102|SLC25A3, PHC, PIC|http://www.genome.jp/dbget-bin/www_bget?ko:K15102
ep123.comp43614_c0_seq2	K15102|SLC25A3, PHC, PIC|http://www.genome.jp/dbget-bin/www_bget?ko:K15102
ep123.comp49848_c0_seq1	K12133|LHY|http://www.genome.jp/dbget-bin/www_bget?ko:K12133
CL1Contig462	K06943|NOG1|http://www.genome.jp/dbget-bin/www_bget?ko:K06943
ep456.comp43359_c0_seq1	K17279|REEP5_6|http://www.genome.jp/dbget-bin/www_bget?ko:K17279
ep123.comp49385_c0_seq7	K00430|E1.11.1.7|http://www.genome.jp/dbget-bin/www_bget?ko:K00430
ep456.comp54195_c0_seq2	K14376|PAP|http://www.genome.jp/dbget-bin/www_bget?ko:K14376
ep123.comp46416_c0_seq4	K03596|lepA|http://www.genome.jp/dbget-bin/www_bget?ko:K03596
ep123.comp49159_c0_seq3	K14509|ETR, ERS|http://www.genome.jp/dbget-bin/www_bget?ko:K14509
ep123.comp37492_c0_seq1	K03254|EIF3A|http://www.genome.jp/dbget-bin/www_bget?ko:K03254
ep456.comp48913_c0_seq2	K00799|GST, gst|http://www.genome.jp/dbget-bin/www_bget?ko:K00799
ep456.comp55472_c0_seq5	K03301|TC.AAA|http://www.genome.jp/dbget-bin/www_bget?ko:K03301
ep456.comp60396_c0_seq51	K10754|RFC1|http://www.genome.jp/dbget-bin/www_bget?ko:K10754
ep456.comp57062_c1_seq8	K04688|RPS6KB|http://www.genome.jp/dbget-bin/www_bget?ko:K04688
ep456.comp43384_c0_seq1	K09489|HSPA4|http://www.genome.jp/dbget-bin/www_bget?ko:K09489
ep123.comp42124_c0_seq8	K13096|SF4|http://www.genome.jp/dbget-bin/www_bget?ko:K13096
ep456.comp56481_c0_seq2	K15084|SLC25A16, GDA, LEU5|http://www.genome.jp/dbget-bin/www_bget?ko:K15084
ep123.comp14680_c0_seq1	K06966|K06966|http://www.genome.jp/dbget-bin/www_bget?ko:K06966
ep123.comp26509_c0_seq1	K01285|PRCP|http://www.genome.jp/dbget-bin/www_bget?ko:K01285
ep123.comp39241_c0_seq2	K05391|CNGF|http://www.genome.jp/dbget-bin/www_bget?ko:K05391
ep456.comp52050_c0_seq3	K12897|TRA2|http://www.genome.jp/dbget-bin/www_bget?ko:K12897
ep123.comp31804_c0_seq1	K06174|ABCE1|http://www.genome.jp/dbget-bin/www_bget?ko:K06174
ep123.comp48172_c0_seq1	K00861|RFK, FMN1|http://www.genome.jp/dbget-bin/www_bget?ko:K00861
ep456.comp55793_c1_seq1	K11644|SIN3A|http://www.genome.jp/dbget-bin/www_bget?ko:K11644
ep456.comp46729_c0_seq2	K06126|COQ6|http://www.genome.jp/dbget-bin/www_bget?ko:K06126
ep456.comp46729_c0_seq3	K06126|COQ6|http://www.genome.jp/dbget-bin/www_bget?ko:K06126
ep456.comp46729_c0_seq5	K06126|COQ6|http://www.genome.jp/dbget-bin/www_bget?ko:K06126
ep123.comp41224_c0_seq3	K15891|FLDH|http://www.genome.jp/dbget-bin/www_bget?ko:K15891
ep123.comp45398_c3_seq1	K02265|COX5B|http://www.genome.jp/dbget-bin/www_bget?ko:K02265
ep456.comp244823_c0_seq1	K02256|COX1|http://www.genome.jp/dbget-bin/www_bget?ko:K02256
ep456.comp52656_c0_seq1	K10666|RNF5|http://www.genome.jp/dbget-bin/www_bget?ko:K10666
ep456.comp54370_c0_seq11	K10712|ADO|http://www.genome.jp/dbget-bin/www_bget?ko:K10712
ep456.comp59694_c1_seq3	K01835|pgm|http://www.genome.jp/dbget-bin/www_bget?ko:K01835
ep456.comp54749_c0_seq1	K13356|FAR|http://www.genome.jp/dbget-bin/www_bget?ko:K13356
ep456.comp44990_c0_seq3	K09285|OVM, ANT|http://www.genome.jp/dbget-bin/www_bget?ko:K09285
ep456.comp44990_c0_seq1	K09285|OVM, ANT|http://www.genome.jp/dbget-bin/www_bget?ko:K09285
ep123.comp45707_c0_seq1	K11420|EHMT|http://www.genome.jp/dbget-bin/www_bget?ko:K11420
ep456.comp49032_c0_seq1	K12827|SF3A3, SAP61, PRP9|http://www.genome.jp/dbget-bin/www_bget?ko:K12827
ep456.comp49032_c0_seq2	K12827|SF3A3, SAP61, PRP9|http://www.genome.jp/dbget-bin/www_bget?ko:K12827
ep123.comp47922_c0_seq1	K11644|SIN3A|http://www.genome.jp/dbget-bin/www_bget?ko:K11644
ep123.comp42751_c0_seq3	K03593|mrp|http://www.genome.jp/dbget-bin/www_bget?ko:K03593
ep123.comp48882_c0_seq1	K11835|USP4_11_15, UBP12|http://www.genome.jp/dbget-bin/www_bget?ko:K11835
ep456.comp54797_c0_seq1	K03103|MINPP1|http://www.genome.jp/dbget-bin/www_bget?ko:K03103
ep123.comp48493_c0_seq8	K10739|RFA2, RPA2|http://www.genome.jp/dbget-bin/www_bget?ko:K10739
ep123.comp50552_c0_seq8	K10754|RFC1|http://www.genome.jp/dbget-bin/www_bget?ko:K10754
ep123.comp46050_c0_seq1	K10088|OS9|http://www.genome.jp/dbget-bin/www_bget?ko:K10088
ep123.comp20085_c0_seq1	K11816|YUCCA|http://www.genome.jp/dbget-bin/www_bget?ko:K11816
ep456.comp58523_c0_seq2	K10085|EDEM2|http://www.genome.jp/dbget-bin/www_bget?ko:K10085
ep123.comp38879_c0_seq1	K11096|SNRPD2, SMD2|http://www.genome.jp/dbget-bin/www_bget?ko:K11096
ep123.comp43252_c0_seq2	K00860|cysC|http://www.genome.jp/dbget-bin/www_bget?ko:K00860
ep123.comp48206_c0_seq1	K13648|GAUT|http://www.genome.jp/dbget-bin/www_bget?ko:K13648
ep123.comp48206_c0_seq3	K13648|GAUT|http://www.genome.jp/dbget-bin/www_bget?ko:K13648
ep123.comp46335_c0_seq7	K14800|TSR2|http://www.genome.jp/dbget-bin/www_bget?ko:K14800
ep456.comp58667_c0_seq5	K15378|SLC45A1_2_4|http://www.genome.jp/dbget-bin/www_bget?ko:K15378
ep456.comp57715_c0_seq3	K14840|NOP53, GLTSCR2|http://www.genome.jp/dbget-bin/www_bget?ko:K14840
ep123.comp49764_c0_seq17	K12620|LSM1|http://www.genome.jp/dbget-bin/www_bget?ko:K12620
ep456.comp57715_c0_seq8	K14840|NOP53, GLTSCR2|http://www.genome.jp/dbget-bin/www_bget?ko:K14840
ep123.comp49817_c0_seq12	K10849|ERCC1|http://www.genome.jp/dbget-bin/www_bget?ko:K10849
ep456.comp60380_c1_seq13	K06316|RFT1|http://www.genome.jp/dbget-bin/www_bget?ko:K06316
ep123.comp41739_c0_seq1	K00254|DHODH|http://www.genome.jp/dbget-bin/www_bget?ko:K00254
ep123.comp49680_c0_seq16	K09191|GTF3A|http://www.genome.jp/dbget-bin/www_bget?ko:K09191
ep123.comp47913_c0_seq11	K12822|RBM25, S164|http://www.genome.jp/dbget-bin/www_bget?ko:K12822
ep123.comp47913_c0_seq13	K12822|RBM25, S164|http://www.genome.jp/dbget-bin/www_bget?ko:K12822
CL425Contig1	K03842|ALG1|http://www.genome.jp/dbget-bin/www_bget?ko:K03842
ep123.comp44864_c0_seq2	K13137|STRAP, UNRIP|http://www.genome.jp/dbget-bin/www_bget?ko:K13137
ep456.comp59718_c0_seq1	K11374|ELP2|http://www.genome.jp/dbget-bin/www_bget?ko:K11374
ep456.comp18649_c0_seq1	K09338|HD-ZIP|http://www.genome.jp/dbget-bin/www_bget?ko:K09338
ep123.comp50186_c2_seq2	K02135|ATPeF1E, ATP5E|http://www.genome.jp/dbget-bin/www_bget?ko:K02135
ep123.comp32270_c0_seq3	K00927|PGK, pgk|http://www.genome.jp/dbget-bin/www_bget?ko:K00927
ep123.comp49320_c0_seq1	K15263|LYER|http://www.genome.jp/dbget-bin/www_bget?ko:K15263
ep456.comp51465_c0_seq2	K06664|PEX2, PXMP3|http://www.genome.jp/dbget-bin/www_bget?ko:K06664
ep123.comp45062_c1_seq5	K01000|mraY|http://www.genome.jp/dbget-bin/www_bget?ko:K01000
ep456.comp55470_c0_seq1	K00819|E2.6.1.13, rocD|http://www.genome.jp/dbget-bin/www_bget?ko:K00819
ep123.comp203325_c0_seq1	K02133|ATPeF1B, ATP5B|http://www.genome.jp/dbget-bin/www_bget?ko:K02133
ep123.comp44303_c0_seq1	K15135|MED18|http://www.genome.jp/dbget-bin/www_bget?ko:K15135
ep123.comp47922_c0_seq2	K11644|SIN3A|http://www.genome.jp/dbget-bin/www_bget?ko:K11644
ep456.comp60101_c0_seq4	K03857|PIGA, GPI3|http://www.genome.jp/dbget-bin/www_bget?ko:K03857
ep123.comp46853_c0_seq8	K03238|EIF2S2|http://www.genome.jp/dbget-bin/www_bget?ko:K03238
ep123.comp41028_c0_seq1	K12846|SNRNP27|http://www.genome.jp/dbget-bin/www_bget?ko:K12846
ep123.comp27375_c0_seq1	K00434|E1.11.1.11|http://www.genome.jp/dbget-bin/www_bget?ko:K00434
ep123.comp46853_c0_seq1	K03238|EIF2S2|http://www.genome.jp/dbget-bin/www_bget?ko:K03238
ep456.comp54974_c0_seq16	K15338|GEN1, GEN|http://www.genome.jp/dbget-bin/www_bget?ko:K15338
ep123.comp46853_c0_seq6	K03238|EIF2S2|http://www.genome.jp/dbget-bin/www_bget?ko:K03238
ep123.comp46853_c0_seq4	K03238|EIF2S2|http://www.genome.jp/dbget-bin/www_bget?ko:K03238
ep123.comp44748_c0_seq2	K10134|EI24|http://www.genome.jp/dbget-bin/www_bget?ko:K10134
ep123.comp48736_c1_seq1	K15196|BRF1, GTF3B|http://www.genome.jp/dbget-bin/www_bget?ko:K15196
ep123.comp49811_c0_seq22	K13254|SPAST|http://www.genome.jp/dbget-bin/www_bget?ko:K13254
ep123.comp44748_c0_seq4	K10134|EI24|http://www.genome.jp/dbget-bin/www_bget?ko:K10134
ep123.comp44729_c0_seq1	K08679|E5.1.3.6|http://www.genome.jp/dbget-bin/www_bget?ko:K08679
ep123.comp33872_c0_seq1	K01517|ADPRM|http://www.genome.jp/dbget-bin/www_bget?ko:K01517
ep123.comp33872_c0_seq2	K01517|ADPRM|http://www.genome.jp/dbget-bin/www_bget?ko:K01517
ep123.comp49892_c0_seq15	K10754|RFC1|http://www.genome.jp/dbget-bin/www_bget?ko:K10754
ep456.comp58632_c0_seq1	K12842|SR140|http://www.genome.jp/dbget-bin/www_bget?ko:K12842
ep456.comp58632_c0_seq3	K12842|SR140|http://www.genome.jp/dbget-bin/www_bget?ko:K12842
ep123.comp41227_c0_seq1	K02919|RP-L36, MRPL36, rpmJ|http://www.genome.jp/dbget-bin/www_bget?ko:K02919
ep123.comp45258_c0_seq2	K03676|grxC, GLRX, GLRX2|http://www.genome.jp/dbget-bin/www_bget?ko:K03676
ep123.comp44937_c0_seq9	K03115|CSNK2B|http://www.genome.jp/dbget-bin/www_bget?ko:K03115
ep123.comp39775_c0_seq3	K13093|HTATSF1|http://www.genome.jp/dbget-bin/www_bget?ko:K13093
ep123.comp39981_c0_seq2	K03517|nadA|http://www.genome.jp/dbget-bin/www_bget?ko:K03517
ep456.comp55107_c0_seq1	K13201|TIA1, TIAL1|http://www.genome.jp/dbget-bin/www_bget?ko:K13201
ep456.comp59146_c1_seq2	K04043|dnaK|http://www.genome.jp/dbget-bin/www_bget?ko:K04043
ep123.comp50395_c1_seq12	K08336|ATG12|http://www.genome.jp/dbget-bin/www_bget?ko:K08336
ep123.comp47564_c0_seq4	K00894|ETNK, EKI|http://www.genome.jp/dbget-bin/www_bget?ko:K00894
ep123.comp47771_c0_seq2	K13065|E2.3.1.133, HCT|http://www.genome.jp/dbget-bin/www_bget?ko:K13065
ep123.comp47771_c0_seq1	K13065|E2.3.1.133, HCT|http://www.genome.jp/dbget-bin/www_bget?ko:K13065
ep123.comp44990_c1_seq1	K00799|GST, gst|http://www.genome.jp/dbget-bin/www_bget?ko:K00799
ep456.comp60012_c1_seq4	K10405|KIFC1|http://www.genome.jp/dbget-bin/www_bget?ko:K10405
ep456.comp60097_c0_seq1	K03798|ftsH, hflB|http://www.genome.jp/dbget-bin/www_bget?ko:K03798
ep123.comp45023_c0_seq2	K02864|RP-L10, MRPL10, rplJ|http://www.genome.jp/dbget-bin/www_bget?ko:K02864
ep123.comp38895_c1_seq1	K06630|YWHAE|http://www.genome.jp/dbget-bin/www_bget?ko:K06630
ep456.comp56577_c0_seq1	K09761|rsmE|http://www.genome.jp/dbget-bin/www_bget?ko:K09761
ep123.comp48909_c0_seq8	K09419|HSFF|http://www.genome.jp/dbget-bin/www_bget?ko:K09419
ep123.comp48909_c0_seq4	K09419|HSFF|http://www.genome.jp/dbget-bin/www_bget?ko:K09419
ep123.comp48909_c0_seq7	K09419|HSFF|http://www.genome.jp/dbget-bin/www_bget?ko:K09419
ep123.comp39561_c0_seq1	K00621|E2.3.1.4, GNA1|http://www.genome.jp/dbget-bin/www_bget?ko:K00621
ep123.comp48909_c0_seq1	K09419|HSFF|http://www.genome.jp/dbget-bin/www_bget?ko:K09419
ep456.comp33857_c0_seq1	K17479|GRXCR1|http://www.genome.jp/dbget-bin/www_bget?ko:K17479
ep123.comp46347_c0_seq3	K04122|E1.14.13.78|http://www.genome.jp/dbget-bin/www_bget?ko:K04122
ep456.comp51082_c0_seq1	K02183|CALM|http://www.genome.jp/dbget-bin/www_bget?ko:K02183
ep123.comp44602_c0_seq6	K06689|UBE2D_E, UBC4, UBC5|http://www.genome.jp/dbget-bin/www_bget?ko:K06689
ep456.comp55731_c0_seq3	K09835|crtISO, crtH|http://www.genome.jp/dbget-bin/www_bget?ko:K09835
ep456.comp57788_c0_seq7	K07583|PUS10|http://www.genome.jp/dbget-bin/www_bget?ko:K07583
ep456.comp57788_c0_seq4	K07583|PUS10|http://www.genome.jp/dbget-bin/www_bget?ko:K07583
ep456.comp52424_c0_seq1	K08737|MSH6|http://www.genome.jp/dbget-bin/www_bget?ko:K08737
CL3161Contig1	K00640|cysE|http://www.genome.jp/dbget-bin/www_bget?ko:K00640
ep123.comp48839_c0_seq2	K01164|POP1|http://www.genome.jp/dbget-bin/www_bget?ko:K01164
ep123.comp45594_c0_seq4	K03553|recA|http://www.genome.jp/dbget-bin/www_bget?ko:K03553
ep123.comp48770_c0_seq1	K12619|XRN2, RAT1|http://www.genome.jp/dbget-bin/www_bget?ko:K12619
ep456.comp54846_c0_seq1	K12619|XRN2, RAT1|http://www.genome.jp/dbget-bin/www_bget?ko:K12619
ep456.comp58523_c0_seq1	K10085|EDEM2|http://www.genome.jp/dbget-bin/www_bget?ko:K10085
ep123.comp43332_c0_seq1	K10398|KIF11, EG5|http://www.genome.jp/dbget-bin/www_bget?ko:K10398
ep456.comp56624_c0_seq1	K14759|PHYLLO|http://www.genome.jp/dbget-bin/www_bget?ko:K14759
ep123.comp41531_c0_seq2	K14662|NTAN1|http://www.genome.jp/dbget-bin/www_bget?ko:K14662
ep456.comp59912_c0_seq2	K14844|PUF6|http://www.genome.jp/dbget-bin/www_bget?ko:K14844
ep456.comp59912_c0_seq6	K14844|PUF6|http://www.genome.jp/dbget-bin/www_bget?ko:K14844
ep456.comp59912_c0_seq5	K14844|PUF6|http://www.genome.jp/dbget-bin/www_bget?ko:K14844
ep456.comp48124_c0_seq1	K13199|SERBP1|http://www.genome.jp/dbget-bin/www_bget?ko:K13199
ep123.comp48724_c0_seq1	K08081|E1.1.1.206|http://www.genome.jp/dbget-bin/www_bget?ko:K08081
CL6970Contig1	K10581|UBE2O|http://www.genome.jp/dbget-bin/www_bget?ko:K10581
ep123.comp47632_c0_seq4	K10268|FBXL2_20|http://www.genome.jp/dbget-bin/www_bget?ko:K10268
ep123.comp49208_c0_seq1	K10393|KIF2_24, MCAK|http://www.genome.jp/dbget-bin/www_bget?ko:K10393
ep123.comp46229_c0_seq4	K01759|E4.4.1.5, GLO1, gloA|http://www.genome.jp/dbget-bin/www_bget?ko:K01759
ep123.comp40222_c0_seq5	K06110|EXOC3, SEC6L1|http://www.genome.jp/dbget-bin/www_bget?ko:K06110
ep123.comp40222_c0_seq3	K06110|EXOC3, SEC6L1|http://www.genome.jp/dbget-bin/www_bget?ko:K06110
ep123.comp40222_c0_seq2	K06110|EXOC3, SEC6L1|http://www.genome.jp/dbget-bin/www_bget?ko:K06110
ep456.comp59025_c0_seq1	K00962|pnp, PNPT1|http://www.genome.jp/dbget-bin/www_bget?ko:K00962
ep456.comp58715_c0_seq1	K10770|ALKBH8|http://www.genome.jp/dbget-bin/www_bget?ko:K10770
ep456.comp59833_c0_seq9	K12345|SRD5A3|http://www.genome.jp/dbget-bin/www_bget?ko:K12345
ep456.comp59833_c0_seq6	K12345|SRD5A3|http://www.genome.jp/dbget-bin/www_bget?ko:K12345
ep456.comp55968_c0_seq5	K02535|lpxC|http://www.genome.jp/dbget-bin/www_bget?ko:K02535
ep456.comp55968_c0_seq4	K02535|lpxC|http://www.genome.jp/dbget-bin/www_bget?ko:K02535
ep456.comp55968_c0_seq7	K02535|lpxC|http://www.genome.jp/dbget-bin/www_bget?ko:K02535
ep456.comp59833_c0_seq3	K12848|SNU23|http://www.genome.jp/dbget-bin/www_bget?ko:K12848
ep123.comp49337_c0_seq8	K09534|DNAJC14|http://www.genome.jp/dbget-bin/www_bget?ko:K09534
CL7155Contig1	K06970|rlmF|http://www.genome.jp/dbget-bin/www_bget?ko:K06970
ep456.comp58118_c0_seq1	K14640|SLC20A, PIT|http://www.genome.jp/dbget-bin/www_bget?ko:K14640
ep123.comp16174_c0_seq1	K09422|MYBP|http://www.genome.jp/dbget-bin/www_bget?ko:K09422
ep456.comp51907_c0_seq1	K14809|DDX55, SPB4|http://www.genome.jp/dbget-bin/www_bget?ko:K14809
ep123.comp46950_c0_seq4	K10775|E4.3.1.24|http://www.genome.jp/dbget-bin/www_bget?ko:K10775
ep123.comp49818_c0_seq9	K13210|FUBP|http://www.genome.jp/dbget-bin/www_bget?ko:K13210
ep456.comp54368_c0_seq1	K13513|LCLAT1, AGPAT8|http://www.genome.jp/dbget-bin/www_bget?ko:K13513
ep456.comp51787_c1_seq4	K01488|E3.5.4.4, ADA, add|http://www.genome.jp/dbget-bin/www_bget?ko:K01488
ep456.comp44625_c0_seq2	K08869|ADCK, ABC1|http://www.genome.jp/dbget-bin/www_bget?ko:K08869
ep123.comp43353_c0_seq2	K07007|K07007|http://www.genome.jp/dbget-bin/www_bget?ko:K07007
CL3473Contig1	K02865|RP-L10Ae, RPL10A|http://www.genome.jp/dbget-bin/www_bget?ko:K02865
ep456.comp56152_c0_seq1	K09422|MYBP|http://www.genome.jp/dbget-bin/www_bget?ko:K09422
ep456.comp50113_c0_seq3	K00145|argC|http://www.genome.jp/dbget-bin/www_bget?ko:K00145
ep456.comp48898_c0_seq1	K10706|SETX, ALS4|http://www.genome.jp/dbget-bin/www_bget?ko:K10706
ep123.comp50156_c0_seq7	K01922|PPCS, coaB|http://www.genome.jp/dbget-bin/www_bget?ko:K01922
ep456.comp51370_c0_seq1	K00799|GST, gst|http://www.genome.jp/dbget-bin/www_bget?ko:K00799
ep456.comp51370_c0_seq2	K00799|GST, gst|http://www.genome.jp/dbget-bin/www_bget?ko:K00799
ep123.comp47727_c0_seq1	K04077|groEL, HSPD1|http://www.genome.jp/dbget-bin/www_bget?ko:K04077
ep456.comp56810_c0_seq5	K00555|TRMT1, trm1|http://www.genome.jp/dbget-bin/www_bget?ko:K00555
ep456.comp50294_c0_seq3	K12398|AP3M|http://www.genome.jp/dbget-bin/www_bget?ko:K12398
ep123.comp45340_c0_seq1	K12602|WDR61, REC14, SKI8|http://www.genome.jp/dbget-bin/www_bget?ko:K12602
ep456.comp56810_c0_seq2	K00555|TRMT1, trm1|http://www.genome.jp/dbget-bin/www_bget?ko:K00555
ep123.comp45867_c0_seq2	K13126|PABPC|http://www.genome.jp/dbget-bin/www_bget?ko:K13126
ep123.comp36263_c0_seq1	K03542|psbS|http://www.genome.jp/dbget-bin/www_bget?ko:K03542
ep123.comp40909_c0_seq2	K07752|CPD|http://www.genome.jp/dbget-bin/www_bget?ko:K07752
ep123.comp116439_c0_seq1	K12619|XRN2, RAT1|http://www.genome.jp/dbget-bin/www_bget?ko:K12619
ep123.comp49544_c0_seq2	K01408|IDE, ide|http://www.genome.jp/dbget-bin/www_bget?ko:K01408
ep456.comp57833_c0_seq5	K02516|PRMT5, HSL7|http://www.genome.jp/dbget-bin/www_bget?ko:K02516
ep123.comp49875_c0_seq2	K03515|REV1|http://www.genome.jp/dbget-bin/www_bget?ko:K03515
ep456.comp54647_c0_seq3	K15445|TRM10, RG9MTD2|http://www.genome.jp/dbget-bin/www_bget?ko:K15445
ep456.comp52479_c1_seq5	K13335|PEX16|http://www.genome.jp/dbget-bin/www_bget?ko:K13335
ep123.comp50247_c0_seq5	K15338|GEN1, GEN|http://www.genome.jp/dbget-bin/www_bget?ko:K15338
ep123.comp50247_c0_seq4	K15338|GEN1, GEN|http://www.genome.jp/dbget-bin/www_bget?ko:K15338
ep123.comp49200_c0_seq24	K14164|glyQS|http://www.genome.jp/dbget-bin/www_bget?ko:K14164
ep456.comp53009_c0_seq4	K09837|LUT1, CYP97C1|http://www.genome.jp/dbget-bin/www_bget?ko:K09837
ep123.comp25555_c0_seq1	K15032|MTERFD|http://www.genome.jp/dbget-bin/www_bget?ko:K15032
ep456.comp53009_c0_seq3	K09837|LUT1, CYP97C1|http://www.genome.jp/dbget-bin/www_bget?ko:K09837
ep456.comp53009_c0_seq2	K09837|LUT1, CYP97C1|http://www.genome.jp/dbget-bin/www_bget?ko:K09837
ep123.comp37127_c0_seq2	K12662|PRPF4, PRP4|http://www.genome.jp/dbget-bin/www_bget?ko:K12662
ep123.comp46880_c0_seq6	K00549|metE|http://www.genome.jp/dbget-bin/www_bget?ko:K00549
ep123.comp28897_c0_seq1	K13425|WRKY22|http://www.genome.jp/dbget-bin/www_bget?ko:K13425
ep456.comp54811_c0_seq1	K00318|E1.5.99.8|http://www.genome.jp/dbget-bin/www_bget?ko:K00318
CL321Contig1	K16296|SCPL-I|http://www.genome.jp/dbget-bin/www_bget?ko:K16296
ep456.comp51385_c0_seq6	K12897|TRA2|http://www.genome.jp/dbget-bin/www_bget?ko:K12897
CL321Contig2	K16296|SCPL-I|http://www.genome.jp/dbget-bin/www_bget?ko:K16296
ep123.comp49528_c0_seq6	K13141|INTS4|http://www.genome.jp/dbget-bin/www_bget?ko:K13141
ep456.comp56201_c0_seq1	K13354|SLC25A17, PMP34|http://www.genome.jp/dbget-bin/www_bget?ko:K13354
ep456.comp56201_c0_seq7	K13354|SLC25A17, PMP34|http://www.genome.jp/dbget-bin/www_bget?ko:K13354
ep456.comp56973_c0_seq8	K14546|UTP5, WDR43|http://www.genome.jp/dbget-bin/www_bget?ko:K14546
ep456.comp53143_c0_seq2	K08081|E1.1.1.206|http://www.genome.jp/dbget-bin/www_bget?ko:K08081
ep456.comp58064_c0_seq3	K08472|MLO|http://www.genome.jp/dbget-bin/www_bget?ko:K08472
ep456.comp58523_c0_seq21	K10085|EDEM2|http://www.genome.jp/dbget-bin/www_bget?ko:K10085
ep456.comp58523_c0_seq22	K10085|EDEM2|http://www.genome.jp/dbget-bin/www_bget?ko:K10085
ep456.comp52567_c0_seq3	K09422|MYBP|http://www.genome.jp/dbget-bin/www_bget?ko:K09422
CL996Contig1	K12589|RRP42, EXOSC7|http://www.genome.jp/dbget-bin/www_bget?ko:K12589
ep456.comp55680_c0_seq1	K14807|DDX51, DBP6|http://www.genome.jp/dbget-bin/www_bget?ko:K14807
ep456.comp58456_c0_seq8	K00942|E2.7.4.8, gmk|http://www.genome.jp/dbget-bin/www_bget?ko:K00942
ep456.comp53022_c0_seq1	K07874|RAB1A|http://www.genome.jp/dbget-bin/www_bget?ko:K07874
ep123.comp49589_c0_seq5	K16296|SCPL-I|http://www.genome.jp/dbget-bin/www_bget?ko:K16296
ep456.comp38589_c0_seq1	K09286|EREBP|http://www.genome.jp/dbget-bin/www_bget?ko:K09286
ep123.comp24721_c0_seq1	K03781|katE, CAT, catB, srpA|http://www.genome.jp/dbget-bin/www_bget?ko:K03781
ep456.comp57715_c0_seq5	K14840|NOP53, GLTSCR2|http://www.genome.jp/dbget-bin/www_bget?ko:K14840
ep123.comp47927_c0_seq5	K09597|SPPL2B|http://www.genome.jp/dbget-bin/www_bget?ko:K09597
ep123.comp43425_c0_seq3	K06269|PPP1C|http://www.genome.jp/dbget-bin/www_bget?ko:K06269
ep123.comp49909_c0_seq4	K00232|E1.3.3.6, ACOX1, ACOX3|http://www.genome.jp/dbget-bin/www_bget?ko:K00232
ep456.comp54337_c0_seq1	K09285|OVM, ANT|http://www.genome.jp/dbget-bin/www_bget?ko:K09285
ep456.comp58562_c0_seq3	K12355|REF1|http://www.genome.jp/dbget-bin/www_bget?ko:K12355
ep456.comp39853_c0_seq1	K11254|H4|http://www.genome.jp/dbget-bin/www_bget?ko:K11254
ep123.comp49003_c0_seq2	K01301|E3.4.17.21|http://www.genome.jp/dbget-bin/www_bget?ko:K01301
ep123.comp49953_c0_seq16	K02964|RP-S18e, RPS18|http://www.genome.jp/dbget-bin/www_bget?ko:K02964
ep123.comp49363_c0_seq4	K05285|PIGN|http://www.genome.jp/dbget-bin/www_bget?ko:K05285
ep123.comp49363_c0_seq9	K05285|PIGN|http://www.genome.jp/dbget-bin/www_bget?ko:K05285
ep456.comp57677_c0_seq2	K03714|E2.4.2.38|http://www.genome.jp/dbget-bin/www_bget?ko:K03714
ep123.comp49698_c0_seq31	K15040|VDAC2|http://www.genome.jp/dbget-bin/www_bget?ko:K15040
ep123.comp42802_c0_seq2	K02328|POLD2|http://www.genome.jp/dbget-bin/www_bget?ko:K02328
ep456.comp58294_c0_seq1	K00726|MGAT1|http://www.genome.jp/dbget-bin/www_bget?ko:K00726
ep456.comp58294_c0_seq4	K00726|MGAT1|http://www.genome.jp/dbget-bin/www_bget?ko:K00726
ep123.comp42563_c0_seq1	K12898|HNRNPF_H|http://www.genome.jp/dbget-bin/www_bget?ko:K12898
ep456.comp56457_c0_seq4	K09338|HD-ZIP|http://www.genome.jp/dbget-bin/www_bget?ko:K09338
ep456.comp55483_c0_seq2	K02495|hemN, hemZ|http://www.genome.jp/dbget-bin/www_bget?ko:K02495
CL3123Contig1	K16578|CLASP1_2|http://www.genome.jp/dbget-bin/www_bget?ko:K16578
ep123.comp47285_c0_seq1	K08150|SLC2A13, ITR|http://www.genome.jp/dbget-bin/www_bget?ko:K08150
ep123.comp26825_c0_seq1	K00588|E2.1.1.104|http://www.genome.jp/dbget-bin/www_bget?ko:K00588
ep123.comp47462_c0_seq3	K13412|CPK|http://www.genome.jp/dbget-bin/www_bget?ko:K13412
ep456.comp59580_c1_seq9	K11664|VPS72, TCFL1, YL1|http://www.genome.jp/dbget-bin/www_bget?ko:K11664
ep123.comp48392_c0_seq1	K07765|MBTPS2|http://www.genome.jp/dbget-bin/www_bget?ko:K07765
ep456.comp59580_c1_seq1	K11664|VPS72, TCFL1, YL1|http://www.genome.jp/dbget-bin/www_bget?ko:K11664
ep456.comp58945_c1_seq4	K14307|NUPL1|http://www.genome.jp/dbget-bin/www_bget?ko:K14307
ep456.comp58945_c1_seq1	K14307|NUPL1|http://www.genome.jp/dbget-bin/www_bget?ko:K14307
ep123.comp40244_c0_seq1	K09140|TSR3|http://www.genome.jp/dbget-bin/www_bget?ko:K09140
ep456.comp60174_c0_seq1	K00145|argC|http://www.genome.jp/dbget-bin/www_bget?ko:K00145
ep123.comp41035_c0_seq2	K07204|RAPTOR|http://www.genome.jp/dbget-bin/www_bget?ko:K07204
ep123.comp46833_c0_seq1	K01304|E3.4.19.3, pcp|http://www.genome.jp/dbget-bin/www_bget?ko:K01304
CL2275Contig1	K01530|E3.6.3.1|http://www.genome.jp/dbget-bin/www_bget?ko:K01530
ep123.comp40000_c0_seq1	K09754|CYP98A3, C3'H|http://www.genome.jp/dbget-bin/www_bget?ko:K09754
ep456.comp43161_c0_seq2	K01663|HIS7|http://www.genome.jp/dbget-bin/www_bget?ko:K01663
ep456.comp196275_c0_seq1	K11975|RNF144|http://www.genome.jp/dbget-bin/www_bget?ko:K11975
ep123.comp49511_c0_seq1	K05749|CYFIP|http://www.genome.jp/dbget-bin/www_bget?ko:K05749
ep456.comp55484_c0_seq1	K11649|SMARCC|http://www.genome.jp/dbget-bin/www_bget?ko:K11649
ep456.comp57679_c0_seq1	K09060|GBF|http://www.genome.jp/dbget-bin/www_bget?ko:K09060
ep456.comp50142_c0_seq1	K02945|RP-S1, rpsA|http://www.genome.jp/dbget-bin/www_bget?ko:K02945
ep123.comp47725_c0_seq1	K14494|DELLA|http://www.genome.jp/dbget-bin/www_bget?ko:K14494
ep123.comp44986_c0_seq2	K01937|E6.3.4.2, pyrG|http://www.genome.jp/dbget-bin/www_bget?ko:K01937
ep123.comp44986_c0_seq3	K01937|E6.3.4.2, pyrG|http://www.genome.jp/dbget-bin/www_bget?ko:K01937
ep123.comp46766_c1_seq6	K13430|PBS1|http://www.genome.jp/dbget-bin/www_bget?ko:K13430
ep123.comp48789_c0_seq1	K13117|DHX35|http://www.genome.jp/dbget-bin/www_bget?ko:K13117
CL7790Contig1	K08869|ADCK, ABC1|http://www.genome.jp/dbget-bin/www_bget?ko:K08869
ep456.comp59932_c0_seq2	K15710|SHPRH|http://www.genome.jp/dbget-bin/www_bget?ko:K15710
ep123.comp33121_c0_seq3	K07300|chaA, CAX|http://www.genome.jp/dbget-bin/www_bget?ko:K07300
ep123.comp49629_c0_seq1	K07199|PRKAB|http://www.genome.jp/dbget-bin/www_bget?ko:K07199
CL8643Contig1	K13065|E2.3.1.133, HCT|http://www.genome.jp/dbget-bin/www_bget?ko:K13065
ep456.comp56840_c0_seq4	K13430|PBS1|http://www.genome.jp/dbget-bin/www_bget?ko:K13430
ep456.comp56166_c0_seq3	K12741|HNRNPA1_3|http://www.genome.jp/dbget-bin/www_bget?ko:K12741
ep123.comp47771_c1_seq1	K13065|E2.3.1.133, HCT|http://www.genome.jp/dbget-bin/www_bget?ko:K13065
ep456.comp45630_c0_seq1	K08597|SENP8, NEDP1, DEN1|http://www.genome.jp/dbget-bin/www_bget?ko:K08597
CL8006Contig1	K09286|EREBP|http://www.genome.jp/dbget-bin/www_bget?ko:K09286
ep123.comp40664_c0_seq1	K06129|LYPLA3|http://www.genome.jp/dbget-bin/www_bget?ko:K06129
CL298Contig3	K08991|MUS81|http://www.genome.jp/dbget-bin/www_bget?ko:K08991
ep123.comp42384_c0_seq1	K02971|RP-S21e, RPS21|http://www.genome.jp/dbget-bin/www_bget?ko:K02971
ep456.comp51422_c0_seq1	K02256|COX1|http://www.genome.jp/dbget-bin/www_bget?ko:K02256
ep456.comp56659_c0_seq3	K11420|EHMT|http://www.genome.jp/dbget-bin/www_bget?ko:K11420
ep123.comp49674_c0_seq5	K03919|alkB|http://www.genome.jp/dbget-bin/www_bget?ko:K03919
ep123.comp49674_c0_seq4	K03919|alkB|http://www.genome.jp/dbget-bin/www_bget?ko:K03919
ep123.comp42022_c0_seq1	K03686|dnaJ|http://www.genome.jp/dbget-bin/www_bget?ko:K03686
CL8662Contig1	K09422|MYBP|http://www.genome.jp/dbget-bin/www_bget?ko:K09422
ep123.comp53969_c0_seq1	K00588|E2.1.1.104|http://www.genome.jp/dbget-bin/www_bget?ko:K00588
ep123.comp48417_c0_seq1	K14157|AASS|http://www.genome.jp/dbget-bin/www_bget?ko:K14157
ep456.comp54454_c0_seq3	K06965|PELO, DOM34, pelA|http://www.genome.jp/dbget-bin/www_bget?ko:K06965
ep123.comp43394_c0_seq5	K13157|RNPC3|http://www.genome.jp/dbget-bin/www_bget?ko:K13157
ep456.comp34868_c0_seq1	K08232|E1.6.5.4|http://www.genome.jp/dbget-bin/www_bget?ko:K08232
ep123.comp68027_c0_seq1	K00799|GST, gst|http://www.genome.jp/dbget-bin/www_bget?ko:K00799
ep123.comp33492_c0_seq1	K01728|E4.2.2.2, pel|http://www.genome.jp/dbget-bin/www_bget?ko:K01728
ep456.comp58791_c0_seq3	K10738|MCM9|http://www.genome.jp/dbget-bin/www_bget?ko:K10738
ep456.comp50099_c0_seq1	K11271|DSCC1, DCC1|http://www.genome.jp/dbget-bin/www_bget?ko:K11271
ep123.comp48848_c0_seq32	K12608|CAF16|http://www.genome.jp/dbget-bin/www_bget?ko:K12608
ep123.comp45061_c0_seq2	K14515|EBF1_2|http://www.genome.jp/dbget-bin/www_bget?ko:K14515
ep456.comp58502_c0_seq8	K14440|SMARCAL1, HARP|http://www.genome.jp/dbget-bin/www_bget?ko:K14440
ep456.comp58502_c0_seq4	K14440|SMARCAL1, HARP|http://www.genome.jp/dbget-bin/www_bget?ko:K14440
ep123.comp49358_c1_seq10	K04077|groEL, HSPD1|http://www.genome.jp/dbget-bin/www_bget?ko:K04077
ep456.comp58581_c0_seq19	K12619|XRN2, RAT1|http://www.genome.jp/dbget-bin/www_bget?ko:K12619
ep456.comp49143_c0_seq1	K02996|RP-S9, MRPS9, rpsI|http://www.genome.jp/dbget-bin/www_bget?ko:K02996
ep123.comp40256_c0_seq1	K13171|SRRM1, SRM160|http://www.genome.jp/dbget-bin/www_bget?ko:K13171
ep456.comp58351_c0_seq34	K14948|PTBP2, NPTB|http://www.genome.jp/dbget-bin/www_bget?ko:K14948
ep123.comp49076_c1_seq3	K08681|pdxT, pdx2|http://www.genome.jp/dbget-bin/www_bget?ko:K08681
ep123.comp46779_c0_seq3	K06133|LYS5, acpT|http://www.genome.jp/dbget-bin/www_bget?ko:K06133
ep123.comp40560_c0_seq1	K04711|YDC1|http://www.genome.jp/dbget-bin/www_bget?ko:K04711
ep456.comp32905_c0_seq1	K10268|FBXL2_20|http://www.genome.jp/dbget-bin/www_bget?ko:K10268
ep456.comp32905_c0_seq3	K10268|FBXL2_20|http://www.genome.jp/dbget-bin/www_bget?ko:K10268
ep456.comp32905_c0_seq2	K10268|FBXL2_20|http://www.genome.jp/dbget-bin/www_bget?ko:K10268
ep123.comp50256_c0_seq7	K03858|PIGH, GPI15|http://www.genome.jp/dbget-bin/www_bget?ko:K03858
ep123.comp42332_c0_seq1	K01537|E3.6.3.8|http://www.genome.jp/dbget-bin/www_bget?ko:K01537
CL3293Contig1	K06210|NMNAT|http://www.genome.jp/dbget-bin/www_bget?ko:K06210
CL4668Contig1	K02936|RP-L7Ae, RPL7A|http://www.genome.jp/dbget-bin/www_bget?ko:K02936
ep123.comp236308_c0_seq1	K02133|ATPeF1B, ATP5B|http://www.genome.jp/dbget-bin/www_bget?ko:K02133
ep123.comp46270_c0_seq1	K01114|plcC|http://www.genome.jp/dbget-bin/www_bget?ko:K01114
ep123.comp43865_c0_seq1	K12486|SMAP|http://www.genome.jp/dbget-bin/www_bget?ko:K12486
ep456.comp60238_c0_seq38	K14326|UPF1, RENT1|http://www.genome.jp/dbget-bin/www_bget?ko:K14326
ep123.comp49731_c1_seq3	K08818|CDC2L|http://www.genome.jp/dbget-bin/www_bget?ko:K08818
ep456.comp60238_c0_seq33	K14326|UPF1, RENT1|http://www.genome.jp/dbget-bin/www_bget?ko:K14326
CL8545Contig1	K07195|EXOC7, EXO70|http://www.genome.jp/dbget-bin/www_bget?ko:K07195
ep123.comp47313_c0_seq4	K01522|FHIT|http://www.genome.jp/dbget-bin/www_bget?ko:K01522
ep123.comp48228_c0_seq3	K01893|NARS, asnS|http://www.genome.jp/dbget-bin/www_bget?ko:K01893
ep456.comp60190_c0_seq1	K01535|E3.6.3.6|http://www.genome.jp/dbget-bin/www_bget?ko:K01535
ep456.comp48834_c0_seq2	K02435|gatC|http://www.genome.jp/dbget-bin/www_bget?ko:K02435
ep123.comp46030_c0_seq1	K12385|NPC1|http://www.genome.jp/dbget-bin/www_bget?ko:K12385
CL8572Contig1	K06890|K06890|http://www.genome.jp/dbget-bin/www_bget?ko:K06890
ep123.comp37407_c0_seq1	K06210|NMNAT|http://www.genome.jp/dbget-bin/www_bget?ko:K06210
ep123.comp37407_c0_seq2	K06210|NMNAT|http://www.genome.jp/dbget-bin/www_bget?ko:K06210
ep456.comp31523_c0_seq1	K08235|E2.4.1.207|http://www.genome.jp/dbget-bin/www_bget?ko:K08235
ep456.comp159005_c0_seq1	K00279|E1.5.99.12|http://www.genome.jp/dbget-bin/www_bget?ko:K00279
ep456.comp54933_c1_seq2	K10393|KIF2_24, MCAK|http://www.genome.jp/dbget-bin/www_bget?ko:K10393
ep456.comp54934_c0_seq1	K09285|OVM, ANT|http://www.genome.jp/dbget-bin/www_bget?ko:K09285
ep456.comp55357_c0_seq5	K13347|PXMP2, PMP22|http://www.genome.jp/dbget-bin/www_bget?ko:K13347
ep123.comp43691_c0_seq1	K10576|UBE2H, UBC8|http://www.genome.jp/dbget-bin/www_bget?ko:K10576
CL2985Contig1	K01176|E3.2.1.1, amyA, malS|http://www.genome.jp/dbget-bin/www_bget?ko:K01176
ep123.comp48894_c0_seq16	K00432|E1.11.1.9|http://www.genome.jp/dbget-bin/www_bget?ko:K00432
ep123.comp48894_c0_seq11	K00432|E1.11.1.9|http://www.genome.jp/dbget-bin/www_bget?ko:K00432
ep123.comp48534_c0_seq2	K13123|GPATCH1|http://www.genome.jp/dbget-bin/www_bget?ko:K13123
ep456.comp57616_c0_seq2	K01148|PARN|http://www.genome.jp/dbget-bin/www_bget?ko:K01148
ep456.comp57616_c0_seq1	K01148|PARN|http://www.genome.jp/dbget-bin/www_bget?ko:K01148
ep123.comp45691_c0_seq1	K07277|yaeT|http://www.genome.jp/dbget-bin/www_bget?ko:K07277
ep123.comp48849_c0_seq9	K01265|E3.4.11.18, map|http://www.genome.jp/dbget-bin/www_bget?ko:K01265
ep456.comp47231_c0_seq1	K17424|MRPL43|http://www.genome.jp/dbget-bin/www_bget?ko:K17424
ep456.comp50150_c0_seq1	K11418|HDAC11|http://www.genome.jp/dbget-bin/www_bget?ko:K11418
ep123.comp45548_c0_seq1	K15507|MRM1, PET56|http://www.genome.jp/dbget-bin/www_bget?ko:K15507
ep456.comp56587_c0_seq4	K08869|ADCK, ABC1|http://www.genome.jp/dbget-bin/www_bget?ko:K08869
ep456.comp56587_c0_seq1	K08869|ADCK, ABC1|http://www.genome.jp/dbget-bin/www_bget?ko:K08869
ep456.comp56587_c0_seq3	K08869|ADCK, ABC1|http://www.genome.jp/dbget-bin/www_bget?ko:K08869
ep456.comp60055_c0_seq2	K01530|E3.6.3.1|http://www.genome.jp/dbget-bin/www_bget?ko:K01530
ep456.comp51800_c0_seq1	K13034|ATCYSC1|http://www.genome.jp/dbget-bin/www_bget?ko:K13034
ep456.comp178079_c0_seq1	K11816|YUCCA|http://www.genome.jp/dbget-bin/www_bget?ko:K11816
ep456.comp57397_c0_seq3	K10838|XPC|http://www.genome.jp/dbget-bin/www_bget?ko:K10838
ep123.comp34344_c0_seq1	K08770|UBC|http://www.genome.jp/dbget-bin/www_bget?ko:K08770
ep456.comp59625_c0_seq15	K04078|groES, HSPE1|http://www.genome.jp/dbget-bin/www_bget?ko:K04078
ep456.comp59625_c0_seq12	K04078|groES, HSPE1|http://www.genome.jp/dbget-bin/www_bget?ko:K04078
ep456.comp58016_c0_seq2	K02116|atpI|http://www.genome.jp/dbget-bin/www_bget?ko:K02116
ep456.comp48694_c1_seq1	K13280|SEC11, sipW|http://www.genome.jp/dbget-bin/www_bget?ko:K13280
ep123.comp45645_c0_seq5	K02957|RP-S15Ae, RPS15A|http://www.genome.jp/dbget-bin/www_bget?ko:K02957
ep123.comp45645_c0_seq4	K02957|RP-S15Ae, RPS15A|http://www.genome.jp/dbget-bin/www_bget?ko:K02957
ep123.comp46593_c0_seq1	K15053|CHMP7|http://www.genome.jp/dbget-bin/www_bget?ko:K15053
CL8102Contig1	K00942|E2.7.4.8, gmk|http://www.genome.jp/dbget-bin/www_bget?ko:K00942
CL7173Contig1	K02917|RP-L35Ae, RPL35A|http://www.genome.jp/dbget-bin/www_bget?ko:K02917
CL21Contig4	K03022|RPC25, POLR3H|http://www.genome.jp/dbget-bin/www_bget?ko:K03022
ep123.comp49583_c0_seq3	K00726|MGAT1|http://www.genome.jp/dbget-bin/www_bget?ko:K00726
ep456.comp51407_c0_seq2	K11340|ACTL6A, INO80K|http://www.genome.jp/dbget-bin/www_bget?ko:K11340
ep123.comp48246_c0_seq1	K01488|E3.5.4.4, ADA, add|http://www.genome.jp/dbget-bin/www_bget?ko:K01488
ep456.comp58004_c0_seq31	K12813|DHX16|http://www.genome.jp/dbget-bin/www_bget?ko:K12813
CL4548Contig1	K02639|petF|http://www.genome.jp/dbget-bin/www_bget?ko:K02639
ep456.comp56686_c0_seq5	K00894|ETNK, EKI|http://www.genome.jp/dbget-bin/www_bget?ko:K00894
ep456.comp57583_c1_seq1	K09422|MYBP|http://www.genome.jp/dbget-bin/www_bget?ko:K09422
ep123.comp47609_c0_seq2	K01938|fhs|http://www.genome.jp/dbget-bin/www_bget?ko:K01938
ep123.comp36543_c0_seq1	K09481|SEC61B, SBH2|http://www.genome.jp/dbget-bin/www_bget?ko:K09481
ep456.comp59465_c0_seq9	K08237|E2.4.1.218|http://www.genome.jp/dbget-bin/www_bget?ko:K08237
ep123.comp46217_c0_seq25	K00949|E2.7.6.2, THI80|http://www.genome.jp/dbget-bin/www_bget?ko:K00949
ep123.comp17578_c0_seq1	K02886|RP-L2, MRPL2, rplB|http://www.genome.jp/dbget-bin/www_bget?ko:K02886
ep123.comp46217_c0_seq21	K00949|E2.7.6.2, THI80|http://www.genome.jp/dbget-bin/www_bget?ko:K00949
[truncated: 2,224 more rows]
