# Supplementary material for: Integrated mRNA and microRNA transcriptome variations in the multi-tepal mutant provide insights into the floral patterning of the orchid Cymbidium goeringii
Source: BMC Genomics. 2017 May 11;18:367. doi: 10.1186/s12864-017-3756-9 (PMC5426072; doi:10.1186/s12864-017-3756-9)
Supplement: Supplementary file 6 — A total of 110 MADS-box genes in C. goeringii. (XLS 163 kb) [file 12864_2017_3756_MOESM6_ESM.xls]

## Sheet: Sheet1
Additional file 6. MADS-box genes
Query	Subject	identity(%)	alignment length	mismatches	gap	q.start	q.end	s.start	s.end	e-value	bit score	Description
CL8764Contig1	gi|347723538|gb|AEP19345.1|	83.8565	223	36	1	117	782	1	221	1.4545e-97	359.377	MADS box protein [Phalaenopsis equestris]
CL551Contig1	gi|6635740|gb|AAF19968.1|AF207699_1	60.6195	226	89	4	117	782	1	214	1.62313e-64	249.595	agamous-like MADS box protein OPMADS1 [Elaeis guineensis]
CL551Contig2	gi|162458807|ref|NP_001105152.1|	55.3571	224	100	11	144	782	1	216	1.12666e-57	226.868	MADS1 [Zea mays]
CL1418Contig2	gi|343160415|emb|CBJ21246.1|	51.9084	262	126	6	614	1381	1	253	4.99751e-65	252.677	MADS2 protein [Aristolochia fimbriata]
CL7773Contig1	gi|343160537|emb|CAX11684.1|	51.8116	276	133	12	590	1381	1	263	9.4249e-64	248.44	MADS62 protein [Oryza sativa Japonica Group]
CL11237Contig1	gi|413944116|gb|AFW76765.1|	50.1672	299	149	35	590	1381	25	314	4.67753e-63	246.128	putative MADS-box transcription factor family protein [Zea mays]
CL301Contig1	gi|226529682|ref|NP_001148603.1|	50	300	150	36	590	1381	1	291	1.04204e-62	244.973	MADS-box protein AGL66 [Zea mays]
CL301Contig2	gi|255545624|ref|XP_002513872.1|	53.1915	235	110	11	710	1381	1	217	1.0093e-57	228.409	mads box protein, putative [Ricinus communis]
CL4111Contig1	gi|502095036|ref|XP_004490359.1|	50.5976	251	124	11	662	1381	1	232	3.24681e-56	223.402	PREDICTED: MADS-box transcription factor 1-like [Cicer arietinum]
CL8650Contig1	gi|343160415|emb|CBJ21246.1|	52.2901	262	125	6	321	1088	1	253	3.76379e-66	256.144	MADS2 protein [Aristolochia fimbriata]
CL1168Contig1	gi|413944116|gb|AFW76765.1|	50.9868	304	149	35	282	1088	25	319	4.91566e-66	255.758	putative MADS-box transcription factor family protein [Zea mays]
CL9288Contig1	gi|226529682|ref|NP_001148603.1|	50.8197	305	150	36	282	1088	1	296	1.0951e-65	254.603	MADS-box protein AGL66 [Zea mays]
CL6993Contig1	gi|343160537|emb|CAX11684.1|	47.8916	332	173	26	171	1088	1	319	4.16136e-65	252.677	MADS62 protein [Oryza sativa Japonica Group]
ep123.comp20001_c0_seq1 len=813 path=[791:0-812]	gi|255545624|ref|XP_002513872.1|	52.5641	234	111	10	417	1088	1	217	6.43496e-58	228.794	mads box protein, putative [Ricinus communis]
ep123.comp26182_c0_seq1 len=836 path=[1:0-835]	gi|502095036|ref|XP_004490359.1|	48.3636	275	142	17	315	1088	1	256	4.17102e-57	226.098	PREDICTED: MADS-box transcription factor 1-like [Cicer arietinum]
ep123.comp28341_c0_seq1 len=581 path=[1:0-281 1211:282-341 337:342-415 1340:416-438 434:439-580]	gi|168027203|ref|XP_001766120.1|	52	75	36	0	124	348	2	76	7.57474e-12	74.7146	type I-M alpha MADS-domain protein PPTIM2 [Physcomitrella patens subsp. patens]
ep123.comp28415_c0_seq1 len=505 path=[345:0-286 1327:287-316 662:317-381 197:382-433 1132:434-504]	gi|302807943|ref|XP_002985665.1|	52.5	80	38	5	124	348	2	80	6.4124e-11	71.633	MADS-domain transcription factor [Selaginella moellendorffii]
ep123.comp29178_c0_seq1 len=2740 path=[3283:0-1179 540:1180-1654 4489:1655-1678 1591:1679-2173 4536:2174-2739]	gi|302826097|ref|XP_002994589.1|	52.5	80	38	5	124	348	2	80	6.4124e-11	71.633	type I MADS-domain transcription factor [Selaginella moellendorffii]
ep123.comp30197_c0_seq1 len=421 path=[1:0-242 244:243-298 300:299-420]	gi|413917145|gb|AFW57077.1|	42.8571	84	48	0	106	357	4	87	8.37486e-11	71.2478	putative MADS-box transcription factor family protein [Zea mays]
ep123.comp32393_c0_seq1 len=994 path=[972:0-497 1470:498-507 1480:508-993]	gi|302768793|ref|XP_002967816.1|	51.25	80	39	5	124	348	2	80	8.37486e-11	71.2478	type I MADS-domain transcription factor [Selaginella moellendorffii]
ep123.comp35467_c0_seq1 len=582 path=[560:0-310 871:311-329 890:330-581]	gi|302799884|ref|XP_002981700.1|	51.25	80	39	5	124	348	2	80	8.37486e-11	71.2478	type I MADS-domain transcription factor [Selaginella moellendorffii]
ep123.comp36396_c0_seq1 len=343 path=[1:0-106 108:107-240 1088:241-248 250:249-313 315:314-342]	gi|168028736|ref|XP_001766883.1|	49.3671	79	40	2	124	354	2	80	8.37486e-11	71.2478	type I MADS-domain protein PPTIM3 [Physcomitrella patens subsp. patens]
ep123.comp36489_c0_seq1 len=1151 path=[1128:0-202 2384:203-203 1331:204-905 2033:906-923 2051:924-1150]	gi|302798569|ref|XP_002981044.1|	28.1553	206	148	15	504	1076	1	199	2.23081e-07	60.4622	MADS-domain transcription factor [Selaginella moellendorffii]
ep123.comp36586_c0_seq2 len=1566 path=[1:0-184 186:185-194 196:195-238 240:239-263 265:264-1163 3839:1164-1165 3841:1166-1184 1186:1185-1565]	gi|302801526|ref|XP_002982519.1|	28.1553	206	148	15	504	1076	1	199	2.23081e-07	60.4622	MADS-domain transcription factor [Selaginella moellendorffii]
ep123.comp37032_c0_seq1 len=859 path=[1:0-226 1825:227-229 228:230-661 660:662-683 682:684-858]	gi|269314023|gb|ACZ36914.1|	27.6074	163	118	10	618	1076	1	160	2.91353e-07	60.077	MADS-box transcription factor 1 [Hevea brasiliensis]
ep123.comp37994_c0_seq1 len=503 path=[1:0-502]	gi|343160567|emb|CAX46406.1|	27.3585	212	154	21	504	1076	1	207	6.49066e-07	58.9214	MADS1 protein [Selaginella moellendorffii]
ep123.comp37994_c2_seq1 len=325 path=[1309:0-324]	gi|502093893|ref|XP_004490086.1|	52	50	24	0	927	1076	10	59	1.44597e-06	57.7658	PREDICTED: agamous-like MADS-box protein AGL11-like [Cicer arietinum]
ep123.comp40112_c1_seq1 len=510 path=[342:0-24 367:25-75 418:76-228 571:229-249 592:250-294 1662:295-509]	gi|449478658|ref|XP_004155383.1|	54	50	23	0	927	1076	1	50	1.44597e-06	57.7658	PREDICTED: LOW QUALITY PROTEIN: agamous-like MADS-box protein AGL9 homolog [Cucumis sativus]
ep123.comp40112_c1_seq2 len=326 path=[1549:0-23 1573:24-44 571:45-65 592:66-110 1662:111-325]	gi|449435336|ref|XP_004135451.1|	54	50	23	0	927	1076	1	50	1.44597e-06	57.7658	PREDICTED: agamous-like MADS-box protein AGL9 homolog [Cucumis sativus]
ep123.comp41679_c0_seq1 len=1317 path=[1048:0-31 1080:32-257 2132:258-326 1306:327-595 2270:596-658 3270:659-660 2333:661-726 3212:727-739 2411:740-992 1575:993-1038 3126:1039-1041 1621:1042-1316]	gi|9954287|gb|AAG08991.1|AF232927_1	24.1706	211	160	10	474	1076	1	205	1.44597e-06	57.7658	MADS-box protein LAMB1 [Lycopodium annotinum]
ep123.comp41679_c0_seq2 len=1248 path=[1048:0-31 1080:32-257 1306:258-526 2270:527-589 3270:590-591 2333:592-657 3212:658-670 2411:671-923 1575:924-969 3126:970-972 1621:973-1247]	gi|357487115|ref|XP_003613845.1|	52	50	24	0	927	1076	38	87	1.44597e-06	57.7658	MADS-box transcription factor [Medicago truncatula]
ep123.comp41679_c0_seq3 len=920 path=[1048:0-31 1080:32-257 2132:258-326 1306:327-595 1575:596-641 3126:642-644 1621:645-919]	gi|300078680|gb|ADJ67237.1|	90.1287	233	23	1	162	857	8	240	5.65345e-116	420.624	MADS box transcription factor 1 [Oncidium hybrid cultivar]
ep123.comp41679_c0_seq4 len=851 path=[1048:0-31 1080:32-257 1306:258-526 1575:527-572 3126:573-575 1621:576-850]	gi|397529500|dbj|BAM34482.1|	69.7872	235	71	3	162	857	8	241	1.89515e-87	325.865	MADS-box transcription factor [Alstroemeria ligtu subsp. ligtu]
ep123.comp42104_c0_seq4 len=572 path=[550:0-171 722:172-248 799:249-270 821:271-323 874:324-571]	gi|34979582|gb|AAQ83835.1|	70.2128	235	70	3	162	857	8	241	2.09534e-86	322.398	MADS box protein [Asparagus officinalis]
ep123.comp42104_c0_seq5 len=332 path=[550:0-171 2990:172-331]	gi|459463215|gb|AGG68164.1|	68.9362	235	73	3	162	857	8	241	7.96227e-86	320.472	MADS-box transcription factor [Ananas comosus]
ep123.comp42499_c0_seq1 len=1775 path=[1:0-966 968:967-967 969:968-1105 1107:1106-1113 1115:1114-1295 1297:1296-1302 1304:1303-1774]	gi|58201615|gb|AAW66884.1|	68.0851	235	75	3	162	857	8	241	2.16833e-83	312.383	MADS box transcription factor [Elaeis guineensis]
ep123.comp42801_c0_seq1 len=1507 path=[1:0-343 345:344-355 357:356-591 593:592-614 616:615-801 803:802-843 845:844-1062 1064:1063-1161 1163:1162-1506]	gi|154482028|gb|ABS82744.1|	67.234	235	77	3	162	857	8	241	8.23965e-83	310.457	MADS-box protein [Narcissus tazetta var. chinensis]
ep123.comp42801_c0_seq2 len=1465 path=[1:0-343 345:344-355 357:356-591 593:592-614 616:615-801 845:802-1020 1064:1021-1119 1163:1120-1464]	gi|160713959|gb|ABX47015.1|	66.8085	235	78	3	162	857	8	241	1.40547e-82	309.686	MADS box protein [Narcissus tazetta var. chinensis]
ep123.comp42801_c0_seq3 len=1408 path=[1:0-343 345:344-355 357:356-591 593:592-614 616:615-801 803:802-843 845:844-1062 1163:1063-1407]	gi|117553504|gb|ABK35281.1|	67.6596	235	76	3	162	857	8	241	1.40547e-82	309.686	MADS-box transcription factor AGL6a [Crocus sativus]
ep123.comp42801_c0_seq4 len=1366 path=[1:0-343 345:344-355 357:356-591 593:592-614 616:615-801 845:802-1020 1163:1021-1365]	gi|117553506|gb|ABK35282.1|	67.6596	235	76	3	162	857	8	241	1.8356e-82	309.301	MADS-box transcription factor AGL6b [Crocus sativus]
ep123.comp43097_c0_seq1 len=1048 path=[1933:0-427 2999:428-444 366:445-590 512:591-732 654:733-1047]	gi|414880669|tpg|DAA57800.1|	31.0606	132	91	0	182	577	49	167	6.83693e-07	58.5362	TPA: putative MADS-box transcription factor family protein [Zea mays]
ep123.comp43097_c0_seq4 len=906 path=[1933:0-427 2999:428-444 366:445-590 654:591-905]	gi|414880668|tpg|DAA57799.1|	31.0606	132	91	0	182	577	49	167	6.83693e-07	58.5362	TPA: putative MADS-box transcription factor family protein [Zea mays]
ep123.comp44547_c1_seq1 len=905 path=[1:0-474 3142:475-475 476:476-707 708:708-726 727:727-757 758:758-760 761:761-828 3004:829-829 829:830-904]	gi|8163952|gb|AAF73934.1|AF230705_1	33.3333	111	74	0	221	553	1	109	5.78781e-06	55.4546	MADS box transcription factor AP3 [Sagittaria montevidensis]
ep123.comp49340_c1_seq9 len=1017 path=[17439:0-66 6612:67-87 6566:88-111 6656:112-228 6773:229-298 6843:299-399 19184:400-407 19192:408-416 19201:417-424 9990:425-425 9991:426-589 19457:590-591 19459:592-592 19460:593-601 10167:602-602 10168:603-626 19519:627-704 10270:705-722 19601:723-728 10294:729-874 10440:875-875 10441:876-1016]	gi|414880669|tpg|DAA57800.1|	46.4789	71	38	0	182	394	49	118	6.51463e-07	58.151	TPA: putative MADS-box transcription factor family protein [Zea mays]
ep123.comp50384_c0_seq3 len=1282 path=[2333:0-152 2486:153-158 2492:159-190 2524:191-192 2526:193-251 2585:252-283 16605:284-285 16607:286-305 7196:306-331 7222:332-382 7273:383-383 7274:384-384 7275:385-399 7290:400-405 2617:406-418 16703:419-471 2683:472-607 16867:608-622 6181:623-646 2858:647-650 2862:651-654 2866:655-656 9625:657-680 2892:681-787 2999:788-791 7111:792-805 7125:806-812 3120:81…	gi|414880668|tpg|DAA57799.1|	46.4789	71	38	0	182	394	49	118	6.51463e-07	58.151	TPA: putative MADS-box transcription factor family protein [Zea mays]
ep123.comp50384_c0_seq7 len=1160 path=[2333:0-152 2486:153-158 2492:159-190 2524:191-192 2526:193-251 2585:252-283 2617:284-296 16703:297-349 2683:350-485 16867:486-500 6181:501-524 2858:525-528 2862:529-532 2866:533-534 9625:535-558 2892:559-665 2999:666-669 7111:670-683 7125:684-690 3120:691-696 3126:697-708 3138:709-720 3150:721-730 3160:731-740 3170:741-750 3180:751-754 3184:755-757 3187:758-…	gi|347723538|gb|AEP19345.1|	56.5217	23	10	4	511	579	87	109	6.47032e-21	31.9574	MADS box protein [Phalaenopsis equestris]
ep123.comp50384_c0_seq13 len=747 path=[720:0-438 1159:439-439 1160:440-461 1182:462-511 1232:512-535 1256:536-538 1259:539-562 1283:563-577 3369:578-593 3385:594-595 3387:596-606 3398:607-613 3405:614-619 3411:620-630 3422:631-661 1377:662-746]	gi|73852973|emb|CAE46183.1|	60.8696	23	9	1	511	579	45	67	5.36695e-20	27.7202	AGL20-like MADS box transcription factor [Elaeis guineensis]
ep123.comp50422_c0_seq1 len=3133 path=[8123:0-154 3137:155-185 3168:186-687 3670:688-697 3680:698-746 11138:747-748 11140:749-815 3798:816-843 3826:844-903 9026:904-911 3893:912-1169 4151:1170-1177 4159:1178-1305 11338:1306-1321 11353:1322-1467 8674:1468-1468 4449:1469-1526 4507:1527-1529 4510:1530-1717 11506:1718-1718 11872:1719-1719 11873:1720-1751 7771:1752-1866 4727:1867-2131 11714:2132-2132 …	gi|6635740|gb|AAF19968.1|AF207699_1	63.6364	22	8	3	511	576	84	105	1.72652e-17	30.0314	agamous-like MADS box protein OPMADS1 [Elaeis guineensis]
ep123.comp50422_c0_seq2 len=3013 path=[8123:0-154 3137:155-185 3168:186-687 3670:688-697 3680:698-746 11138:747-748 11140:749-815 3798:816-843 3826:844-903 9026:904-911 3893:912-1169 4151:1170-1177 4159:1178-1305 11338:1306-1321 11353:1322-1467 8674:1468-1468 4449:1469-1526 4507:1527-1529 4510:1530-1717 11484:1718-1718 11485:1719-1746 4727:1747-2011 11714:2012-2012 11716:2013-2234 5215:2235-2237 …	gi|56541441|dbj|BAD77881.1|	68.1818	22	7	1	511	576	70	91	3.11221e-16	31.9574	MADS-box transcription factor [Trillium camschatcense]
ep123.comp50454_c0_seq6 len=880 path=[8989:0-3 1804:4-46 8915:47-70 8959:71-97 1898:98-107 1908:108-139 9091:140-149 9101:150-167 1968:168-188 9140:189-222 4408:223-223 4409:224-251 2052:252-298 9215:299-307 9224:308-309 2110:310-358 9254:359-364 9260:365-367 9263:368-380 3088:381-385 2186:386-397 9295:398-417 9315:418-418 3292:419-433 9347:434-448 4272:449-449 2250:450-453 9365:454-460 9372:461-…	gi|38229877|emb|CAD12069.1|	73.913	23	6	1	511	579	57	79	1.96435e-15	38.5058	putative MADS585 protein [Asarum caudigerum]
ep123.comp50454_c0_seq10 len=631 path=[3046:0-25 9260:26-28 9263:29-41 3088:42-46 2186:47-58 9295:59-78 9315:79-79 9316:80-94 9331:95-102 2242:103-110 2250:111-114 9365:115-121 9372:122-125 9376:126-134 9385:135-145 9396:146-151 9403:152-152 9404:153-167 9419:168-172 9424:173-187 9439:188-196 9448:197-200 9452:201-202 9454:203-221 9473:222-222 9474:223-224 9476:225-226 2366:227-238 9491:239-241 9…	gi|16549068|dbj|BAB70741.1|	69.5652	23	7	0	511	579	58	80	4.58648e-14	31.9574	putative MADS-domain transcription factor MpMADS6 [Magnolia praecocissima]
ep123.comp188870_c0_seq1 len=583 path=[1:0-582]	gi|347723538|gb|AEP19345.1|	74.6269	67	17	1	117	314	157	221	5.25253e-18	94.7449	MADS box protein [Phalaenopsis equestris]
ep123.comp696112_c0_seq1 len=313 path=[291:0-312]	gi|109627813|gb|ABG34340.1|	71.8182	110	31	0	311	640	1	110	8.06599e-35	150.599	MADS box transcription factor 5 [Populus tomentosa]
ep456.comp7828_c0_seq1 len=353 path=[1:0-352]	gi|31295609|gb|AAP46287.1|AF377868_1	71.8182	110	31	0	311	640	1	110	8.06599e-35	150.599	MADS-box protein PTM5 [Populus tremuloides]
ep456.comp14419_c0_seq1 len=363 path=[341:0-293 635:294-362]	gi|347723538|gb|AEP19345.1|	42.4581	179	103	4	206	730	61	212	7.78738e-28	127.487	MADS box protein [Phalaenopsis equestris]
ep456.comp26424_c0_seq1 len=634 path=[1:0-633]	gi|73852973|emb|CAE46183.1|	41.573	178	104	1	200	730	19	169	1.32833e-27	126.716	AGL20-like MADS box transcription factor [Elaeis guineensis]
ep456.comp26454_c0_seq1 len=644 path=[1:0-643]	gi|38229877|emb|CAD12069.1|	39.2045	176	107	1	206	730	31	179	7.54269e-23	110.923	putative MADS585 protein [Asarum caudigerum]
ep456.comp28009_c0_seq1 len=898 path=[1:0-897]	gi|56541441|dbj|BAD77881.1|	39.3064	173	105	1	215	730	44	187	3.7434e-22	108.612	MADS-box transcription factor [Trillium camschatcense]
ep456.comp36141_c0_seq1 len=1033 path=[1:0-470 2096:471-485 472:486-1032]	gi|6635740|gb|AAF19968.1|AF207699_1	36.8715	179	113	3	203	730	61	207	1.42249e-21	106.686	agamous-like MADS box protein OPMADS1 [Elaeis guineensis]
ep456.comp36865_c0_seq1 len=644 path=[1:0-171 173:172-643]	gi|16549068|dbj|BAB70741.1|	43.0657	137	78	0	317	727	33	142	9.22031e-21	103.99	putative MADS-domain transcription factor MpMADS6 [Magnolia praecocissima]
ep456.comp38228_c0_seq1 len=857 path=[1:0-212 214:213-856]	gi|449531683|ref|XP_004172815.1|	69.2308	13	4	0	114	152	52	64	3.67136e-06	27.335	PREDICTED: agamous-like MADS-box protein AGL8-like [Cucumis sativus]
ep456.comp39976_c0_seq1 len=771 path=[1453:0-56 762:57-67 773:68-164 870:165-189 895:190-770]	gi|237784465|gb|ACR19996.1|	48.3333	60	31	0	77	256	16	75	6.86977e-06	52.373	TDR4/Ful-like MADS-box protein [Vaccinium myrtillus]
ep456.comp42367_c0_seq1 len=531 path=[1:0-42 1097:43-46 44:47-82 1046:83-83 80:84-128 125:129-530]	gi|27804357|gb|AAO22980.1|	44.6154	65	36	0	62	256	16	80	8.9722e-06	51.9878	MADS-box transcription factor CDM41 [Chrysanthemum x morifolium]
ep456.comp44501_c0_seq1 len=1169 path=[1147:0-1168]	gi|117553504|gb|ABK35281.1|	53.2051	156	73	15	303	725	87	241	6.13251e-21	104.76	MADS-box transcription factor AGL6a [Crocus sativus]
ep456.comp45308_c0_seq2 len=770 path=[787:0-417 1247:418-585 1729:586-588 1415:589-769]	gi|34979582|gb|AAQ83835.1|	53.8462	156	72	15	303	725	87	241	1.04605e-20	103.99	MADS box protein [Asparagus officinalis]
ep456.comp45403_c0_seq2 len=977 path=[1:0-436 438:437-573 4048:574-586 587:587-601 602:602-976]	gi|397529500|dbj|BAM34482.1|	51.2821	156	76	15	303	725	87	241	3.04353e-20	102.449	MADS-box transcription factor [Alstroemeria ligtu subsp. ligtu]
ep456.comp45602_c0_seq1 len=535 path=[1:0-432 1782:433-534]	gi|212525794|gb|ACJ26768.1|	45.5696	158	86	17	303	725	86	243	6.78028e-20	101.293	MADS-13 [Gossypium hirsutum]
ep456.comp45602_c1_seq1 len=374 path=[961:0-89 1051:90-170 1132:171-373]	gi|117553506|gb|ABK35282.1|	52.5641	156	74	15	303	725	87	241	1.15654e-19	100.523	MADS-box transcription factor AGL6b [Crocus sativus]
ep456.comp46686_c0_seq1 len=580 path=[810:0-274 1085:275-284 1095:285-579]	gi|255541402|ref|XP_002511765.1|	49.0566	159	81	18	303	725	86	244	1.51049e-19	100.138	mads box protein, putative [Ricinus communis]
ep456.comp47261_c0_seq1 len=1499 path=[1477:0-346 1824:347-354 1832:355-427 3317:428-436 1914:437-1163 2641:1164-1209 2687:1210-1498]	gi|421958006|gb|AFX72880.1|	46.3855	166	89	25	303	725	91	256	2.5765e-19	99.3673	MADS-box protein AGL6 [Aquilegia coerulea]
ep456.comp48949_c0_seq1 len=1479 path=[1457:0-1160 2618:1161-1175 2633:1176-1478]	gi|475624123|gb|EMT32481.1|	44.3182	176	98	9	33	533	6	179	2.08029e-26	122.479	Agamous-like MADS-box protein AGL62 [Aegilops tauschii]
ep456.comp49009_c0_seq1 len=1775 path=[1753:0-1774]	gi|15290141|dbj|BAB63832.1|	40.8602	186	110	11	9	533	1	181	3.32124e-24	115.161	MADS-box protein-like [Oryza sativa Japonica Group]
ep456.comp50057_c0_seq1 len=763 path=[741:0-246 1950:247-247 989:248-343 1973:344-344 1086:345-362 1104:363-540 1987:541-762]	gi|413917145|gb|AFW57077.1|	38.5475	179	110	11	30	533	3	177	1.06841e-22	110.153	putative MADS-box transcription factor family protein [Zea mays]
ep456.comp50389_c0_seq1 len=1225 path=[1:0-139 141:140-175 177:176-959 961:960-972 974:973-1224]	gi|384096584|gb|AFH66787.1|	98.6175	217	3	0	2	652	6	222	1.28382e-119	432.18	AP3-like MADS-box 3 protein [Cymbidium ensifolium]
ep456.comp51487_c0_seq1 len=1336 path=[1314:0-1335]	gi|237701155|gb|ACR16038.1|	95.8525	217	9	0	2	652	6	222	4.56616e-117	423.705	DEFICIENS-like MADS-box transcription factor [Gongora galeata]
ep456.comp52699_c0_seq1 len=1377 path=[818:0-251 1750:252-320 1070:321-447 4384:448-518 1197:519-620 1299:621-660 2385:661-785 4756:786-786 2510:787-1023 2747:1024-1043 2767:1044-1057 1339:1058-1103 1385:1104-1376]	gi|300078676|gb|ADJ67235.1|	94.9309	217	11	0	2	652	6	222	1.12468e-115	419.083	MADS box transcription factor 9 [Oncidium hybrid cultivar]
ep456.comp52699_c0_seq2 len=1343 path=[818:0-251 1750:252-320 1070:321-447 4384:448-518 1197:519-620 2804:621-971 3155:972-1108 3292:1109-1129 3313:1130-1157 3341:1158-1342]	gi|189214319|gb|ACD85094.1|	93.5484	217	14	0	2	652	6	222	1.24348e-114	415.616	B-class MADS-box protein AP3-2 [Dendrobium hybrid cultivar]
ep456.comp52699_c0_seq3 len=1308 path=[818:0-251 1070:252-378 4384:379-449 1197:450-551 1299:552-591 2385:592-716 4756:717-717 2510:718-954 2747:955-974 2767:975-988 1339:989-1034 1385:1035-1307]	gi|189214369|gb|ACD85119.1|	93.0876	217	15	0	2	652	6	222	1.05267e-113	412.535	B-class MADS-box protein AP3-2 [Phaius tancarvilleae]
ep456.comp52699_c0_seq5 len=1274 path=[818:0-251 1070:252-378 4384:379-449 1197:450-551 2804:552-902 3155:903-1039 3292:1040-1060 3313:1061-1088 3341:1089-1273]	gi|215433737|gb|ACJ66727.1|	93.0876	217	15	0	2	652	6	222	1.05267e-113	412.535	MADS box AP3-like protein 1 [Dendrobium hybrid cultivar]
ep456.comp52699_c0_seq6 len=1272 path=[818:0-251 1750:252-320 1070:321-447 1197:448-549 2804:550-900 3155:901-1037 3292:1038-1058 3313:1059-1086 3341:1087-1271]	gi|38680587|gb|AAR26629.1|	93.0876	217	15	0	2	652	6	222	1.05267e-113	412.535	MADS box transcription factor [Phalaenopsis equestris]
ep456.comp52699_c0_seq8 len=1203 path=[818:0-251 1070:252-378 1197:379-480 2804:481-831 3155:832-968 3292:969-989 3313:990-1017 3341:1018-1202]	gi|74053665|gb|AAZ95249.1|	92.6267	217	16	0	2	652	6	222	2.34511e-113	411.379	MADS box AP3-like protein B [Dendrobium crumenatum]
ep456.comp52699_c0_seq9 len=983 path=[818:0-251 1750:252-320 1070:321-447 4384:448-518 1197:519-620 1299:621-660 1339:661-706 1929:707-709 1385:710-982]	gi|302813258|ref|XP_002988315.1|	34.8624	109	71	1	123	446	1	105	1.19081e-06	55.8398	MADS-domain transcription factor [Selaginella moellendorffii]
ep456.comp52699_c0_seq10 len=914 path=[818:0-251 1070:252-378 4384:379-449 1197:450-551 1299:552-591 1339:592-637 1929:638-640 1385:641-913]	gi|302819494|ref|XP_002991417.1|	34.8624	109	71	1	123	446	1	105	1.19081e-06	55.8398	MADS-domain transcription factor [Selaginella moellendorffii]
ep456.comp52927_c0_seq1 len=934 path=[1:0-163 3325:164-165 165:166-445 2689:446-457 445:458-643 631:644-773 761:774-933]	gi|414880669|tpg|DAA57800.1|	45.0704	71	39	0	273	485	49	118	1.55525e-06	55.4546	TPA: putative MADS-box transcription factor family protein [Zea mays]
ep456.comp52927_c0_seq3 len=385 path=[2443:0-94 631:95-224 761:225-384]	gi|414880668|tpg|DAA57799.1|	45.0704	71	39	0	273	485	49	118	1.55525e-06	55.4546	TPA: putative MADS-box transcription factor family protein [Zea mays]
ep456.comp58153_c0_seq1 len=1535 path=[1456:0-371 3381:372-455 1828:456-465 1838:466-497 1870:498-639 2012:640-699 4860:700-701 4862:702-703 2076:704-781 4896:782-783 4898:784-785 2158:786-872 4917:873-873 4918:874-878 2250:879-894 2266:895-975 4969:976-976 4970:977-983 2355:984-993 2365:994-1534]	gi|356497113|ref|XP_003517407.1|	31.2977	131	90	3	54	437	1	126	1.78695e-06	54.6842	PREDICTED: MADS-box protein SVP-like [Glycine max]
ep456.comp58153_c0_seq2 len=1453 path=[1456:0-371 3381:372-455 1828:456-465 1838:466-497 1870:498-639 2012:640-699 4896:700-701 4898:702-703 2158:704-790 4917:791-791 4918:792-796 2250:797-812 2266:813-893 4969:894-894 4970:895-901 2355:902-911 2365:912-1452]	gi|413924440|gb|AFW64372.1|	34.1085	129	85	1	54	437	1	125	2.33383e-06	54.299	putative MADS-box transcription factor family protein [Zea mays]
ep456.comp58153_c0_seq3 len=1451 path=[1456:0-371 1828:372-381 1838:382-413 1870:414-555 2012:556-615 4860:616-617 4862:618-619 2076:620-697 4896:698-699 4898:700-701 2158:702-788 4917:789-789 4918:790-794 2250:795-810 2266:811-891 4969:892-892 4970:893-899 2355:900-909 2365:910-1450]	gi|413924439|gb|AFW64371.1|	34.1085	129	85	1	54	437	1	125	2.33383e-06	54.299	putative MADS-box transcription factor family protein [Zea mays]
ep456.comp58153_c0_seq4 len=1369 path=[1456:0-371 1828:372-381 1838:382-413 1870:414-555 2012:556-615 4896:616-617 4898:618-619 2158:620-706 4917:707-707 4918:708-712 2250:713-728 2266:729-809 4969:810-810 4970:811-817 2355:818-827 2365:828-1368]	gi|162457969|ref|NP_001105148.1|	34.1085	129	85	1	54	437	1	125	2.33383e-06	54.299	MADS19 [Zea mays]
ep456.comp58153_c0_seq7 len=964 path=[1456:0-371 3381:372-455 1828:456-465 1838:466-497 1870:498-639 2012:640-699 4860:700-701 4862:702-703 2076:704-781 4896:782-783 4898:784-785 4260:786-963]	gi|29372750|emb|CAD23409.1|	34.1085	129	85	1	54	437	1	125	2.33383e-06	54.299	putative MADS-domain transcription factor [Zea mays]
ep456.comp58153_c0_seq9 len=882 path=[1456:0-371 3381:372-455 1828:456-465 1838:466-497 1870:498-639 2012:640-699 4896:700-701 4898:702-703 4260:704-881]	gi|219944334|gb|ACL54965.1|	45.6897	116	63	14	1554	1859	1	116	8.95315e-12	76.2554	MADS FLC-like protein 1 [Cichorium intybus]
ep456.comp58153_c0_seq10 len=880 path=[1456:0-371 1828:372-381 1838:382-413 1870:414-555 2012:556-615 4860:616-617 4862:618-619 2076:620-697 4896:698-699 4898:700-701 4260:702-879]	gi|408689557|gb|AFU81322.1|	78.0488	82	18	1	2	244	140	221	2.5244e-29	130.183	C-class MADS-box-like protein [Orchis italica]
ep456.comp58153_c0_seq12 len=798 path=[1456:0-371 1828:372-381 1838:382-413 1870:414-555 2012:556-615 4896:616-617 4898:618-619 4260:620-797]	gi|310006633|gb|ADP00516.1|	78.2051	78	17	1	2	232	140	217	8.12071e-28	125.176	MADS-box factor MADS2 [Cymbidium ensifolium]
ep456.comp59563_c0_seq4 len=1062 path=[1123:0-23 1147:24-123 5090:124-127 5094:128-131 1255:132-156 5100:157-173 5117:174-174 5118:175-178 1301:179-179 1302:180-226 1349:227-249 1372:250-338 5185:339-345 5192:346-348 2672:349-349 2673:350-351 5196:352-358 5203:359-373 5218:374-378 5223:379-381 5226:382-382 2084:383-383 2085:384-407 5252:408-414 5259:415-415 5260:416-431 5276:432-433 5278:434-434 …	gi|346327676|gb|AEO09388.2|	76.25	80	19	0	2	241	25	102	2.0002e-26	120.553	MADS box transcription factor, partial [Astrocaryum urostachys]
ep456.comp59563_c0_seq11 len=894 path=[1302:0-46 3166:47-69 1372:70-158 5185:159-165 5192:166-168 2672:169-169 2673:170-171 5196:172-178 5203:179-193 5218:194-198 5223:199-201 5226:202-202 2084:203-203 2085:204-227 5252:228-234 5259:235-235 5260:236-251 5276:252-253 5278:254-254 5279:255-314 5330:315-315 1618:316-369 1672:370-393 1696:394-394 1697:395-416 1719:417-418 1721:419-439 1742:440-512 22…	gi|345541421|gb|AEO09408.1|	76.25	80	19	0	2	241	25	102	2.0002e-26	120.553	MADS box transcription factor, partial [Desmoncus orthacanthos]
ep456.comp59563_c0_seq15 len=752 path=[1302:0-46 3166:47-69 1372:70-158 5185:159-165 5192:166-168 2672:169-169 2673:170-171 5196:172-178 5203:179-193 5218:194-198 5223:199-201 5226:202-202 2084:203-203 2085:204-227 5252:228-234 5259:235-235 5260:236-251 5276:252-253 5278:254-254 5279:255-314 5330:315-315 1618:316-369 1672:370-393 1696:394-394 1697:395-416 1719:417-418 1721:419-439 1742:440-512 53…	gi|345541415|gb|AEO09405.1|	76.25	80	19	0	2	241	25	102	2.0002e-26	120.553	MADS box transcription factor, partial [Astrocaryum minus]
ep456.comp59657_c0_seq1 len=1340 path=[1858:0-180 2039:181-203 2062:204-752 8204:753-762 2621:763-784 2643:785-831 8236:832-832 647:833-851 666:852-954 8310:955-957 8313:958-993 8349:994-1049 8399:1050-1147 961:1148-1211 8425:1212-1275 8426:1276-1339]	gi|343789243|gb|AEM60640.1|	76.25	80	19	0	2	241	25	102	2.0002e-26	120.553	MADS box transcription factor, partial [Astrocaryum sciophilum]
ep456.comp59657_c0_seq3 len=954 path=[1858:0-180 2039:181-203 2062:204-752 8204:753-762 2621:763-784 2643:785-831 8236:832-832 4708:833-882 4758:883-953]	gi|46917358|dbj|BAD18011.1|	77.7778	81	18	1	2	241	133	212	2.61234e-26	120.168	MADS-box transcription factor [Asparagus virgatus]
ep456.comp59657_c0_seq4 len=942 path=[6331:0-87 6419:88-134 2771:135-145 2782:146-213 7838:214-215 7840:216-282 7890:283-300 7908:301-301 3057:302-367 8065:368-416 8106:417-417 8107:418-423 8113:424-429 4316:430-432 4319:433-434 647:435-453 666:454-556 8310:557-559 8313:560-595 8349:596-651 8399:652-749 961:750-813 8425:814-877 8426:878-941]	gi|470139404|ref|XP_004305439.1|	36.4706	85	54	7	591	824	1	85	5.6671e-06	55.0694	PREDICTED: agamous-like MADS-box protein AGL62-like [Fragaria vesca subsp. vesca]
ep456.comp59687_c2_seq1 len=3214 path=[1457:0-397 1855:398-398 1856:399-600 2058:601-603 2061:604-720 2178:721-789 16686:790-1090 17416:1091-1091 17417:1092-1210 16879:1211-1217 2555:1218-1241 16893:1242-1350 16940:1351-1354 16944:1355-1382 6026:1383-1392 6036:1393-1441 6085:1442-1449 6093:1450-1921 6565:1922-1922 6566:1923-2019 4969:2020-2043 4993:2044-2582 5532:2583-2606 5556:2607-2617 5567:261…	gi|401886017|gb|AFQ31623.1|	71.4286	140	40	0	163	582	2	141	2.71992e-35	150.984	AP1-like MADS-box protein [Cymbidium ensifolium]
ep456.comp59687_c2_seq2 len=3145 path=[1457:0-397 1855:398-398 1856:399-600 2058:601-603 2061:604-720 16686:721-1021 17416:1022-1022 17417:1023-1141 16879:1142-1148 2555:1149-1172 16893:1173-1281 16940:1282-1285 16944:1286-1313 6026:1314-1323 6036:1324-1372 6085:1373-1380 6093:1381-1852 6565:1853-1853 6566:1854-1950 4969:1951-1974 4993:1975-2513 5532:2514-2537 5556:2538-2548 5567:2549-2551 5570:2…	gi|380258682|gb|AFD36438.1|	70.8029	137	40	0	172	582	5	141	6.69939e-34	146.362	MADS2 [x Doritaenopsis hybrid cultivar]
ep456.comp59687_c2_seq3 len=3094 path=[1457:0-397 1855:398-398 1856:399-600 2058:601-603 2061:604-720 2178:721-789 16686:790-1090 16879:1091-1097 2555:1098-1121 16893:1122-1230 16940:1231-1234 16944:1235-1262 6026:1263-1272 6036:1273-1321 6085:1322-1329 6093:1330-1801 6565:1802-1802 6566:1803-1899 4969:1900-1923 4993:1924-2462 5532:2463-2486 5556:2487-2497 5567:2498-2500 5570:2501-2509 5579:2510-…	gi|6467974|gb|AAF13261.1|AF198175_1	70	140	42	0	163	582	2	141	1.26345e-32	142.124	MADS box protein DOMADS2 [Dendrobium grex Madame Thong-In]
ep456.comp59687_c2_seq4 len=3025 path=[1457:0-397 1855:398-398 1856:399-600 2058:601-603 2061:604-720 16686:721-1021 16879:1022-1028 2555:1029-1052 16893:1053-1161 16940:1162-1165 16944:1166-1193 6026:1194-1203 6036:1204-1252 6085:1253-1260 6093:1261-1732 6565:1733-1733 6566:1734-1830 4969:1831-1854 4993:1855-2393 5532:2394-2417 5556:2418-2428 5567:2429-2431 5570:2432-2440 5579:2441-2464 11644:24…	gi|300078686|gb|ADJ67240.1|	70	140	42	0	163	582	2	141	1.65012e-32	141.739	MADS box transcription factor 10 [Oncidium hybrid cultivar]
ep456.comp59687_c2_seq7 len=1559 path=[1457:0-397 1855:398-398 1856:399-600 2058:601-603 2061:604-720 16686:721-1021 17416:1022-1022 17417:1023-1141 16879:1142-1148 2555:1149-1172 16893:1173-1281 16940:1282-1285 2692:1286-1323 2730:1324-1342 17034:1343-1344 17101:1345-1358 17115:1359-1363 17120:1364-1370 17420:1371-1380 2787:1381-1491 17225:1492-1506 17436:1507-1507 17437:1508-1509 17440:1510-151…	gi|380258680|gb|AFD36437.1|	68.5714	140	44	0	163	582	2	141	8.18944e-32	139.428	MADS1 [x Doritaenopsis hybrid cultivar]
ep456.comp59687_c2_seq11 len=1439 path=[1457:0-397 1855:398-398 1856:399-600 2058:601-603 2061:604-720 16686:721-1021 16879:1022-1028 2555:1029-1052 16893:1053-1161 16940:1162-1165 2692:1166-1203 2730:1204-1222 17034:1223-1224 17101:1225-1238 17115:1239-1243 17120:1244-1250 17420:1251-1260 2787:1261-1371 17225:1372-1386 17436:1387-1387 17437:1388-1389 17440:1390-1395 17451:1396-1399 3461:1400-143…	gi|255558128|ref|XP_002520092.1|	29.7521	121	85	9	6	341	106	225	1.31937e-09	64.6994	mads box protein, putative [Ricinus communis]
ep456.comp60051_c1_seq2 len=601 path=[1:0-21 9084:22-41 43:42-60 62:61-99 9114:100-234 8575:235-235 8576:236-250 8591:251-282 8629:283-292 8639:293-343 1955:344-383 1995:384-432 8891:433-497 2109:498-500 2112:501-532 9039:533-533 9040:534-538 9052:539-539 2151:540-558 9348:559-600]	gi|225450435|ref|XP_002279507.1|	31.25	112	77	0	6	341	106	210	1.72315e-09	64.3142	PREDICTED: agamous-like MADS-box protein AGL80 [Vitis vinifera]
ep456.comp62814_c0_seq1 len=392 path=[1:0-391]	gi|502143624|ref|XP_004505405.1|	31.7757	107	73	0	6	326	106	210	6.54798e-09	62.3882	PREDICTED: agamous-like MADS-box protein AGL80-like [Cicer arietinum]
ep456.comp559155_c0_seq1 len=316 path=[1:0-315]	gi|356569385|ref|XP_003552882.1|	28.972	107	76	0	6	326	106	210	2.48823e-08	60.4622	PREDICTED: agamous-like MADS-box protein AGL80-like [Glycine max]
ep456.comp717274_c0_seq1 len=459 path=[1:0-458]	gi|502137801|ref|XP_004503191.1|	28.0374	107	77	0	6	326	106	210	4.6926e-07	56.225	PREDICTED: agamous-like MADS-box protein AGL80-like [Cicer arietinum]
ep456.comp791603_c0_seq1 len=318 path=[1:0-317]	gi|357460809|ref|XP_003600686.1|	30.3571	112	78	5	6	326	106	216	1.78318e-06	54.299	Agamous-like MADS-box protein AGL80 [Medicago truncatula]
	gi|189214315|gb|ACD85092.1|	97.619	210	5	0	236	865	1	210	5.11873e-113	410.994	B-class MADS-box protein PI [Brassavola nodosa]
	gi|189214323|gb|ACD85096.1|	97.1429	210	6	0	236	865	1	210	1.14033e-112	409.838	B-class MADS-box protein PI [Dendrobium hybrid cultivar]
	gi|237701157|gb|ACR16039.1|	97.1429	210	6	0	236	865	1	210	1.94512e-112	409.068	GLOBOSA-like MADS-box transcription factor [Gongora galeata]
	gi|189214343|gb|ACD85106.1|	97.1429	210	6	0	236	865	1	210	2.5404e-112	408.683	B-class MADS-box protein PI [Liparis distans]
	gi|189214373|gb|ACD85121.1|	96.6667	210	7	0	236	865	1	210	4.33327e-112	407.912	B-class MADS-box protein PI [Phaius tancarvilleae]
	gi|189214357|gb|ACD85113.1|	96.6667	210	7	0	236	865	1	210	5.65942e-112	407.527	B-class MADS-box protein PI [Oncidium hybrid cultivar]
	gi|53988171|gb|AAV28175.1|	95.7143	210	9	0	236	865	1	210	4.79099e-111	404.445	MADS box PI-like protein 9 [Phalaenopsis hybrid cultivar]
	gi|384096586|gb|AFH66788.1|	97.3568	227	6	0	255	935	1	227	4.40762e-124	448.358	AP3-like MADS-box 1 protein [Cymbidium ensifolium]
	gi|110613491|gb|ABG78568.1|	95.1542	227	11	0	255	935	1	227	4.56118e-121	438.343	AP3-like MADS box protein [Cymbidium hybrid cultivar]
	gi|300078674|gb|ADJ67234.1|	91.63	227	19	0	255	935	1	227	3.61404e-118	428.713	MADS box transcription factor 5 [Oncidium hybrid cultivar]
	gi|189214317|gb|ACD85093.1|	90.3084	227	22	0	255	935	1	227	1.79363e-117	426.402	B-class MADS-box protein AP3-1 [Dendrobium hybrid cultivar]
	gi|237861733|gb|ACR24457.1|	92.1053	228	18	1	255	935	1	228	6.81578e-117	424.476	MADS2 [Cymbidium hybrid cultivar]
	gi|189214367|gb|ACD85118.1|	91.63	227	19	0	255	935	1	227	8.90168e-117	424.091	B-class MADS-box protein AP3-1 [Phaius tancarvilleae]
	gi|237701151|gb|ACR16036.1|	90.3084	227	22	0	255	935	1	227	1.5184e-116	423.32	DEFICIENS-like MADS-box transcription factor [Gongora galeata]
	gi|380258680|gb|AFD36437.1|	59.1241	137	56	4	144	542	110	245	5.98291e-35	150.984	MADS1 [x Doritaenopsis hybrid cultivar]
	gi|445069044|gb|AGE15496.1|	57.971	138	58	5	144	542	110	247	2.96929e-34	148.673	MADS1 [Cymbidium faberi]
	gi|62822919|gb|AAY15199.1|	59.4203	138	56	5	144	542	80	216	6.61488e-34	147.517	FRUITFULL-like MADS box protein 1 [Dendrobium thyrsiflorum]
	gi|146160688|gb|ABQ08573.1|	59.4203	138	56	5	144	542	110	246	1.47364e-33	146.362	MADS-box protein 1 [Dendrobium nobile]
	gi|6467974|gb|AAF13261.1|AF198175_1	57.971	138	58	5	144	542	110	246	5.24129e-31	137.887	MADS box protein DOMADS2 [Dendrobium grex Madame Thong-In]
	gi|92430415|gb|ABE77394.1|	61.4035	114	44	4	213	542	59	171	1.7448e-26	122.865	FRUITFULL-like MADS-box protein 1 [Dendrobium nobile]
	gi|33309864|gb|AAQ03221.1|AF411840_1	47.8873	142	74	9	144	542	110	250	7.33059e-25	117.472	MADS box transcription factor [Elaeis guineensis]
	gi|73852979|emb|CAE46186.1|	47.8873	142	74	9	144	542	67	207	7.33059e-25	117.472	AP1-like MADS box transcription factor [Elaeis guineensis]
	gi|310006631|gb|ADP00515.1|	100	167	0	0	2	502	33	199	1.42831e-88	327.405	MADS-box factor MADS1 [Cymbidium ensifolium]
	gi|374432931|gb|AEZ51868.1|	98.8024	167	2	0	2	502	33	199	1.57918e-87	323.939	AG MADS-box protein [Cymbidium ensifolium]
	gi|18650789|gb|AAL76415.1|AF234617_1	92.8571	168	12	1	2	502	38	205	1.99766e-82	306.99	MADS-box transcription factor [Phalaenopsis equestris]
	gi|310006633|gb|ADP00516.1|	82.6347	167	29	0	2	502	34	200	4.0345e-75	282.722	MADS-box factor MADS2 [Cymbidium ensifolium]
	gi|408689557|gb|AFU81322.1|	81.4371	167	31	0	2	502	34	200	1.69505e-73	277.33	C-class MADS-box-like protein [Orchis italica]
	gi|46917358|dbj|BAD18011.1|	81.5476	168	31	1	2	502	27	192	5.45279e-72	272.322	MADS-box transcription factor [Asparagus virgatus]
	gi|172052262|gb|ACB70410.1|	80.8383	167	32	0	2	502	27	191	9.30105e-72	271.552	agamous MADS-box transcription factor [Hosta plantaginea]
	gi|18650789|gb|AAL76415.1|AF234617_1	95.2381	42	2	0	200	325	3	44	1.21033e-15	84.7297	MADS-box transcription factor [Phalaenopsis equestris]
	gi|408689557|gb|AFU81322.1|	100	39	0	0	209	325	2	40	4.59923e-15	82.8037	C-class MADS-box-like protein [Orchis italica]
	gi|374432931|gb|AEZ51868.1|	100	39	0	0	209	325	1	39	4.59923e-15	82.8037	AG MADS-box protein [Cymbidium ensifolium]
	gi|310006633|gb|ADP00516.1|	100	39	0	0	209	325	2	40	4.59923e-15	82.8037	MADS-box factor MADS2 [Cymbidium ensifolium]
	gi|310006631|gb|ADP00515.1|	100	39	0	0	209	325	1	39	4.59923e-15	82.8037	MADS-box factor MADS1 [Cymbidium ensifolium]
	gi|27657747|gb|AAO18229.1|	84.0909	44	7	0	194	325	5	48	1.33817e-14	81.2629	MADS-box transcriptional factor HAM59 [Helianthus annuus]
	gi|18650789|gb|AAL76415.1|AF234617_1	72.5807	124	34	0	1	372	25	148	6.63514e-33	142.51	MADS-box transcription factor [Phalaenopsis equestris]
	gi|408689557|gb|AFU81322.1|	72.5807	124	34	0	1	372	21	144	8.66576e-33	142.124	C-class MADS-box-like protein [Orchis italica]
	gi|310006633|gb|ADP00516.1|	72.5807	124	34	0	1	372	21	144	4.30077e-32	139.813	MADS-box factor MADS2 [Cymbidium ensifolium]
	gi|372450333|gb|AEX92974.1|	70.9677	124	36	0	1	372	14	137	2.78768e-31	137.117	MADS box protein 4 [Agave tequilana]
	gi|310006631|gb|ADP00515.1|	70.9677	124	36	0	1	372	20	143	2.78768e-31	137.117	MADS-box factor MADS1 [Cymbidium ensifolium]
	gi|172052262|gb|ACB70410.1|	70.1613	124	37	0	1	372	14	137	8.1109e-31	135.576	agamous MADS-box transcription factor [Hosta plantaginea]
	gi|417381824|gb|AFX61408.1|	70.1613	124	37	0	1	372	6	129	1.05932e-30	135.191	AGAMOUS-like MADS-box transcription factor, partial [Narcissus bulbocodium subsp. quintanilhae]
	gi|145332891|ref|NP_001078311.1|	50	66	33	8	15	188	29	94	4.03261e-06	53.1434	agamous-like MADS-box protein AGL1 [Arabidopsis thaliana]
	gi|237701153|gb|ACR16037.1|	49.3151	73	37	1	924	1139	129	200	1.4142e-08	64.3142	DEFICIENS-like MADS-box transcription factor [Gongora galeata]
	gi|189214355|gb|ACD85112.1|	46.4789	71	38	1	924	1133	129	198	9.16657e-08	61.6178	B-class MADS-box protein AP3-4 [Oncidium hybrid cultivar]
	gi|291072515|gb|ADD74182.1|	46.4789	71	38	1	924	1133	129	198	9.16657e-08	61.6178	Ap3-like MADS box protein [Oncidium hybrid cultivar]
	gi|28630895|gb|AAO45824.1|	49.2958	71	36	1	924	1133	129	199	5.74158e-10	68.9366	MADS box protein [Oncidium hybrid cultivar]
	gi|38680581|gb|AAR26627.1|	45.5556	90	49	2	924	1187	129	218	1.23603e-12	77.7962	MADS5 transcription factor [Phalaenopsis equestris]
	gi|237861733|gb|ACR24457.1|	63.0332	211	78	19	71	646	1	188	6.90557e-64	248.054	MADS2 [Cymbidium hybrid cultivar]
	gi|74053663|gb|AAZ95248.1|	69.6629	178	54	0	71	604	1	155	5.84592e-63	244.973	MADS box AP3-like protein A [Dendrobium crumenatum]
	gi|189214317|gb|ACD85093.1|	69.6629	178	54	0	71	604	1	155	5.84592e-63	244.973	B-class MADS-box protein AP3-1 [Dendrobium hybrid cultivar]
	gi|110613491|gb|ABG78568.1|	70.2247	178	53	0	71	604	1	155	1.30233e-62	243.817	AP3-like MADS box protein [Cymbidium hybrid cultivar]
	gi|38680585|gb|AAR26628.1|	69.6629	178	54	0	71	604	1	155	1.7009e-62	243.432	MADS box transcription factor [Phalaenopsis equestris]
	gi|237701153|gb|ACR16037.1|	49.3151	73	37	1	855	1070	129	200	1.31624e-08	64.3142	DEFICIENS-like MADS-box transcription factor [Gongora galeata]
	gi|189214355|gb|ACD85112.1|	46.4789	71	38	1	855	1064	129	198	8.53164e-08	61.6178	B-class MADS-box protein AP3-4 [Oncidium hybrid cultivar]
	gi|291072515|gb|ADD74182.1|	46.4789	71	38	1	855	1064	129	198	8.53164e-08	61.6178	Ap3-like MADS box protein [Oncidium hybrid cultivar]
	gi|28630895|gb|AAO45824.1|	49.2958	71	36	1	855	1064	129	199	5.34388e-10	68.9366	MADS box protein [Oncidium hybrid cultivar]
	gi|38680581|gb|AAR26627.1|	45.5556	90	49	2	855	1118	129	218	1.15041e-12	77.7962	MADS5 transcription factor [Phalaenopsis equestris]
	gi|237861733|gb|ACR24457.1|	70.7447	188	55	19	71	577	1	188	7.33669e-68	261.151	MADS2 [Cymbidium hybrid cultivar]
	gi|74053663|gb|AAZ95248.1|	80	155	31	0	71	535	1	155	6.21088e-67	258.07	MADS box AP3-like protein A [Dendrobium crumenatum]
	gi|189214317|gb|ACD85093.1|	80	155	31	0	71	535	1	155	6.21088e-67	258.07	B-class MADS-box protein AP3-1 [Dendrobium hybrid cultivar]
	gi|110613491|gb|ABG78568.1|	80.6452	155	30	0	71	535	1	155	1.38364e-66	256.914	AP3-like MADS box protein [Cymbidium hybrid cultivar]
	gi|38680585|gb|AAR26628.1|	80	155	31	0	71	535	1	155	1.80709e-66	256.529	MADS box transcription factor [Phalaenopsis equestris]
	gi|237701153|gb|ACR16037.1|	77.6786	224	50	0	71	742	1	200	3.07632e-88	328.176	DEFICIENS-like MADS-box transcription factor [Gongora galeata]
	gi|28630895|gb|AAO45824.1|	75.2252	222	55	0	71	736	1	199	2.20464e-86	322.013	MADS box protein [Oncidium hybrid cultivar]
	gi|38680581|gb|AAR26627.1|	70.5394	241	71	1	71	790	1	218	2.20464e-86	322.013	MADS5 transcription factor [Phalaenopsis equestris]
	gi|189214355|gb|ACD85112.1|	74.7748	222	56	0	71	736	1	198	4.15776e-85	317.775	B-class MADS-box protein AP3-4 [Oncidium hybrid cultivar]
	gi|291072515|gb|ADD74182.1|	74.7748	222	56	0	71	736	1	198	9.26253e-85	316.62	Ap3-like MADS box protein [Oncidium hybrid cultivar]
	gi|189214325|gb|ACD85097.1|	62.5	248	93	10	71	784	1	224	1.02647e-75	286.574	B-class MADS-box protein AP3-1 [Galeola falconeri]
	gi|189214317|gb|ACD85093.1|	61.6936	248	95	10	71	784	1	224	1.75089e-75	285.804	B-class MADS-box protein AP3-1 [Dendrobium hybrid cultivar]
	gi|74053663|gb|AAZ95248.1|	61.4458	249	96	11	71	784	1	225	1.1349e-74	283.108	MADS box AP3-like protein A [Dendrobium crumenatum]
	gi|237861733|gb|ACR24457.1|	61.4458	249	96	11	71	784	1	225	1.1349e-74	283.108	MADS2 [Cymbidium hybrid cultivar]
	gi|237701153|gb|ACR16037.1|	86.5672	201	27	0	71	673	1	200	3.08105e-92	341.273	DEFICIENS-like MADS-box transcription factor [Gongora galeata]
	gi|28630895|gb|AAO45824.1|	83.9196	199	32	0	71	667	1	199	2.20803e-90	335.109	MADS box protein [Oncidium hybrid cultivar]
	gi|38680581|gb|AAR26627.1|	77.9817	218	48	1	71	721	1	218	2.20803e-90	335.109	MADS5 transcription factor [Phalaenopsis equestris]
	gi|189214355|gb|ACD85112.1|	83.4171	199	33	0	71	667	1	198	4.16416e-89	330.872	B-class MADS-box protein AP3-4 [Oncidium hybrid cultivar]
	gi|291072515|gb|ADD74182.1|	83.4171	199	33	0	71	667	1	198	9.27679e-89	329.717	Ap3-like MADS box protein [Oncidium hybrid cultivar]
	gi|189214325|gb|ACD85097.1|	68.8889	225	70	10	71	715	1	224	1.02805e-79	299.671	B-class MADS-box protein AP3-1 [Galeola falconeri]
	gi|189214317|gb|ACD85093.1|	68	225	72	10	71	715	1	224	1.75359e-79	298.901	B-class MADS-box protein AP3-1 [Dendrobium hybrid cultivar]
	gi|74053663|gb|AAZ95248.1|	67.6991	226	73	11	71	715	1	225	1.13664e-78	296.204	MADS box AP3-like protein A [Dendrobium crumenatum]
	gi|237861733|gb|ACR24457.1|	67.6991	226	73	11	71	715	1	225	1.13664e-78	296.204	MADS2 [Cymbidium hybrid cultivar]
	gi|161158840|emb|CAM59078.1|	74.0385	104	27	0	3	314	5	108	2.96979e-39	164.081	MIKC-type MADS-box transcription factor WM30 [Triticum aestivum]
	gi|9964296|gb|AAG09919.1|AF112149_1	74.0385	104	27	0	3	314	5	108	3.87866e-39	163.696	MADS box protein 2 [Zea mays]
	gi|162463600|ref|NP_001104926.1|	74.0385	104	27	0	3	314	5	108	1.47389e-38	161.77	MADS2 [Zea mays]
	gi|357163972|ref|XP_003579908.1|	72.1154	104	29	0	3	314	5	108	4.28836e-38	160.229	PREDICTED: MADS-box transcription factor 27-like [Brachypodium distachyon]
	gi|470106969|ref|XP_004289825.1|	75	104	26	0	3	314	5	108	7.31484e-38	159.458	PREDICTED: MADS-box transcription factor 27-like [Fragaria vesca subsp. vesca]
	gi|255572836|ref|XP_002527350.1|	74.0385	104	27	0	3	314	5	108	7.31484e-38	159.458	mads box protein, putative [Ricinus communis]
	gi|421958008|gb|AFX72881.1|	85.7143	56	8	0	3	170	5	60	1.67636e-20	100.908	MADS-box protein AGL17 [Aquilegia coerulea]
	gi|502095490|ref|XP_004490466.1|	85.7143	56	8	0	3	170	5	60	2.1894e-20	100.523	PREDICTED: MADS-box transcription factor 27-like isoform X2 [Cicer arietinum]
	gi|502095486|ref|XP_004490465.1|	85.7143	56	8	0	3	170	5	60	2.1894e-20	100.523	PREDICTED: MADS-box transcription factor 27-like isoform X1 [Cicer arietinum]
	gi|470106969|ref|XP_004289825.1|	85.7143	56	8	0	3	170	5	60	2.85944e-20	100.138	PREDICTED: MADS-box transcription factor 27-like [Fragaria vesca subsp. vesca]
	gi|255554585|ref|XP_002518331.1|	83.9286	56	9	0	3	170	32	87	4.87747e-20	99.3673	mads box protein, putative [Ricinus communis]
	gi|46390472|dbj|BAD15933.1|	83.9286	56	9	0	3	170	5	60	8.3197e-20	98.5969	transcription factor MADS57 [Oryza sativa Japonica Group]
	gi|414586871|tpg|DAA37442.1|	82.1429	56	10	0	3	170	5	60	1.08659e-19	98.2117	TPA: putative MADS-box transcription factor family protein, partial [Zea mays]
	gi|374432929|gb|AEZ51867.1|	98.3471	242	4	0	293	1018	1	242	1.77579e-132	476.478	SEP-like MADS-box protein [Cymbidium ensifolium]
	gi|300078684|gb|ADJ67239.1|	92.562	242	18	0	293	1018	1	242	2.10255e-125	452.981	MADS box transcription factor 7 [Oncidium hybrid cultivar]
	gi|459463215|gb|AGG68164.1|	83.4711	242	40	0	293	1018	1	241	8.02684e-109	397.897	MADS-box transcription factor [Ananas comosus]
	gi|34979582|gb|AAQ83835.1|	81.8182	242	44	0	293	1018	1	241	1.08486e-105	387.497	MADS box protein [Asparagus officinalis]
	gi|117553504|gb|ABK35281.1|	81.8182	242	44	0	293	1018	1	241	1.41687e-105	387.111	MADS-box transcription factor AGL6a [Crocus sativus]
	gi|397529500|dbj|BAM34482.1|	79.3388	242	50	0	293	1018	1	241	2.95435e-103	379.407	MADS-box transcription factor [Alstroemeria ligtu subsp. ligtu]
	gi|117553506|gb|ABK35282.1|	79.7521	242	49	0	293	1018	1	241	8.59585e-103	377.867	MADS-box transcription factor AGL6b [Crocus sativus]
	gi|347723538|gb|AEP19345.1|	64.7321	224	79	1	378	1046	1	221	9.16415e-63	244.588	MADS box protein [Phalaenopsis equestris]
	gi|6635740|gb|AAF19968.1|AF207699_1	57.9909	219	92	2	378	1028	1	208	9.83658e-49	197.978	agamous-like MADS box protein OPMADS1 [Elaeis guineensis]
	gi|225455667|ref|XP_002263450.1|	52.8302	212	100	0	378	1013	1	205	6.598e-45	185.267	PREDICTED: MADS-box protein SOC1-like [Vitis vinifera]
	gi|224074776|ref|XP_002304455.1|	54.717	212	96	0	378	1013	1	204	1.91973e-44	183.726	MIKC mads-box transcription factor [Populus trichocarpa]
	gi|347723538|gb|AEP19345.1|	61.6071	224	86	15	378	1004	1	221	4.38383e-54	215.698	MADS box protein [Phalaenopsis equestris]
	gi|6635740|gb|AAF19968.1|AF207699_1	54.3379	219	100	16	378	986	1	208	6.56597e-42	175.252	agamous-like MADS box protein OPMADS1 [Elaeis guineensis]
	gi|224074776|ref|XP_002304455.1|	53.1707	205	96	7	378	971	1	204	3.05001e-39	166.392	MIKC mads-box transcription factor [Populus trichocarpa]
	gi|95103172|gb|ABF51526.1|	51.9048	210	101	7	378	986	1	209	3.98344e-39	166.007	MADS box transcription factor [Populus tomentosa]
	gi|347723538|gb|AEP19345.1|	64.7321	224	79	1	378	1046	1	221	8.39095e-63	244.588	MADS box protein [Phalaenopsis equestris]
	gi|6635740|gb|AAF19968.1|AF207699_1	57.9909	219	92	2	378	1028	1	208	9.00664e-49	197.978	agamous-like MADS box protein OPMADS1 [Elaeis guineensis]
	gi|225455667|ref|XP_002263450.1|	52.8302	212	100	0	378	1013	1	205	6.04132e-45	185.267	PREDICTED: MADS-box protein SOC1-like [Vitis vinifera]
	gi|224074776|ref|XP_002304455.1|	54.717	212	96	0	378	1013	1	204	1.75775e-44	183.726	MIKC mads-box transcription factor [Populus trichocarpa]
	gi|347723538|gb|AEP19345.1|	61.6071	224	86	15	378	1004	1	221	3.99857e-54	215.698	MADS box protein [Phalaenopsis equestris]
	gi|6635740|gb|AAF19968.1|AF207699_1	54.3379	219	100	16	378	986	1	208	5.98894e-42	175.252	agamous-like MADS box protein OPMADS1 [Elaeis guineensis]
	gi|224074776|ref|XP_002304455.1|	53.1707	205	96	7	378	971	1	204	2.78197e-39	166.392	MIKC mads-box transcription factor [Populus trichocarpa]
	gi|95103172|gb|ABF51526.1|	51.9048	210	101	7	378	986	1	209	3.63337e-39	166.007	MADS box transcription factor [Populus tomentosa]
	gi|347723538|gb|AEP19345.1|	78.5276	163	35	1	447	932	61	221	6.49885e-64	247.669	MADS box protein [Phalaenopsis equestris]
	gi|73852973|emb|CAE46183.1|	52.2581	155	74	0	447	911	19	168	3.71604e-35	152.14	AGL20-like MADS box transcription factor [Elaeis guineensis]
	gi|6635740|gb|AAF19968.1|AF207699_1	51.8072	166	80	4	447	932	61	214	4.85329e-35	151.754	agamous-like MADS box protein OPMADS1 [Elaeis guineensis]
	gi|38229877|emb|CAD12069.1|	46.875	160	85	3	447	917	31	182	4.25169e-31	138.658	putative MADS585 protein [Asarum caudigerum]
	gi|56541441|dbj|BAD77881.1|	46.2025	158	85	1	447	917	44	193	1.15785e-28	130.568	MADS-box transcription factor [Trillium camschatcense]
	gi|347723538|gb|AEP19345.1|	76	50	12	1	447	596	61	110	2.85608e-14	82.4185	MADS box protein [Phalaenopsis equestris]
	gi|38229877|emb|CAD12069.1|	58	50	21	0	447	596	31	80	5.21708e-08	61.6178	putative MADS585 protein [Asarum caudigerum]
	gi|73852973|emb|CAE46183.1|	56	50	22	0	447	596	19	68	4.88304e-06	55.0694	AGL20-like MADS box transcription factor [Elaeis guineensis]
	gi|58201617|gb|AAW66885.1|	57.3171	82	35	0	485	730	142	223	4.59407e-75	96.6709	MADS box transcription factor [Elaeis guineensis]
	gi|372450323|gb|AEX92969.1|	55.2941	85	38	0	488	742	142	223	1.21499e-72	94.3597	MADS box protein 5, partial [Agave tequilana]
	gi|225467973|ref|XP_002269295.1|	56.4706	85	37	1	485	739	143	227	3.21097e-70	97.0561	PREDICTED: MADS-box protein SVP [Vitis vinifera]
	gi|379139431|gb|AFC96914.1|	53.75	80	37	1	485	724	143	222	4.98192e-68	88.5817	SVP-like MADS-box protein, partial [Vitis vinifera]
	gi|40806814|gb|AAR92206.1|	48.1928	83	43	1	485	730	142	224	5.43881e-67	80.8777	MADS box transcription factor [Populus tomentosa]
	gi|71025326|gb|AAZ17549.1|	53.4884	86	40	0	488	745	143	228	1.5726e-66	95.9005	MADS10 [Lolium perenne]
	gi|302798569|ref|XP_002981044.1|	29.0123	162	115	12	346	795	1	160	6.29942e-08	61.6178	MADS-domain transcription factor [Selaginella moellendorffii]
	gi|302801526|ref|XP_002982519.1|	29.0123	162	115	12	346	795	1	160	6.29942e-08	61.6178	MADS-domain transcription factor [Selaginella moellendorffii]
	gi|343160567|emb|CAX46406.1|	27.9762	168	121	18	346	795	1	168	1.83285e-07	60.077	MADS1 protein [Selaginella moellendorffii]
	gi|358345520|ref|XP_003636825.1|	28.655	171	122	15	346	813	1	162	2.39378e-07	59.6918	MADS-box transcription factor [Medicago truncatula]
	gi|269314023|gb|ACZ36914.1|	27.7108	166	120	10	346	813	1	163	2.39378e-07	59.6918	MADS-box transcription factor 1 [Hevea brasiliensis]
	gi|502093893|ref|XP_004490086.1|	52	50	24	0	346	495	10	59	9.09634e-07	57.7658	PREDICTED: agamous-like MADS-box protein AGL11-like [Cicer arietinum]
	gi|449478658|ref|XP_004155383.1|	54	50	23	0	346	495	1	50	9.09634e-07	57.7658	PREDICTED: LOW QUALITY PROTEIN: agamous-like MADS-box protein AGL9 homolog [Cucumis sativus]
	gi|449435336|ref|XP_004135451.1|	54	50	23	0	346	495	1	50	9.09634e-07	57.7658	PREDICTED: agamous-like MADS-box protein AGL9 homolog [Cucumis sativus]
	gi|357487115|ref|XP_003613845.1|	52	50	24	0	346	495	38	87	9.09634e-07	57.7658	MADS-box transcription factor [Medicago truncatula]
	gi|449531683|ref|XP_004172815.1|	93.5484	62	4	0	975	1160	1	62	5.52737e-26	122.094	PREDICTED: agamous-like MADS-box protein AGL8-like [Cucumis sativus]
	gi|401886017|gb|AFQ31623.1|	100	61	0	0	978	1160	1	61	1.23137e-25	120.939	AP1-like MADS-box protein [Cymbidium ensifolium]
	gi|225456542|ref|XP_002263017.1|	93.4426	61	4	0	978	1160	1	61	4.6792e-25	119.013	PREDICTED: agamous-like MADS-box protein AGL8 homolog [Vitis vinifera]
	gi|414872877|tpg|DAA51434.1|	95.082	61	3	0	978	1160	1	61	6.11123e-25	118.627	TPA: putative MADS-box transcription factor family protein [Zea mays]
	gi|414872876|tpg|DAA51433.1|	95.082	61	3	0	978	1160	1	61	6.11123e-25	118.627	TPA: putative MADS-box transcription factor family protein [Zea mays]
	gi|413933046|gb|AFW67597.1|	95.082	61	3	0	978	1160	1	61	6.11123e-25	118.627	putative MADS-box transcription factor family protein [Zea mays]
	gi|413933044|gb|AFW67595.1|	95.082	61	3	0	978	1160	1	61	6.11123e-25	118.627	putative MADS-box transcription factor family protein isoform 1 [Zea mays]
	gi|413933043|gb|AFW67594.1|	95.082	61	3	0	978	1160	1	61	6.11123e-25	118.627	putative MADS-box transcription factor family protein, partial [Zea mays]
	gi|413933039|gb|AFW67590.1|	95.082	61	3	0	978	1160	1	61	6.11123e-25	118.627	putative MADS-box transcription factor family protein [Zea mays]
	gi|413933040|gb|AFW67591.1|	95.082	61	3	0	978	1160	1	61	6.11123e-25	118.627	putative MADS-box transcription factor family protein [Zea mays]
	gi|449531683|ref|XP_004172815.1|	93.5484	62	4	0	853	1038	1	62	4.80632e-26	122.094	PREDICTED: agamous-like MADS-box protein AGL8-like [Cucumis sativus]
	gi|401886017|gb|AFQ31623.1|	100	61	0	0	856	1038	1	61	1.07074e-25	120.939	AP1-like MADS-box protein [Cymbidium ensifolium]
	gi|225456542|ref|XP_002263017.1|	93.4426	61	4	0	856	1038	1	61	4.06879e-25	119.013	PREDICTED: agamous-like MADS-box protein AGL8 homolog [Vitis vinifera]
	gi|414872877|tpg|DAA51434.1|	95.082	61	3	0	856	1038	1	61	5.31401e-25	118.627	TPA: putative MADS-box transcription factor family protein [Zea mays]
	gi|414872876|tpg|DAA51433.1|	95.082	61	3	0	856	1038	1	61	5.31401e-25	118.627	TPA: putative MADS-box transcription factor family protein [Zea mays]
	gi|413933046|gb|AFW67597.1|	95.082	61	3	0	856	1038	1	61	5.31401e-25	118.627	putative MADS-box transcription factor family protein [Zea mays]
	gi|449531683|ref|XP_004172815.1|	93.6508	63	4	0	437	625	1	63	3.57994e-27	124.79	PREDICTED: agamous-like MADS-box protein AGL8-like [Cucumis sativus]
	gi|401886017|gb|AFQ31623.1|	100	61	0	0	443	625	1	61	5.16943e-26	120.939	AP1-like MADS-box protein [Cymbidium ensifolium]
	gi|225456542|ref|XP_002263017.1|	93.4426	61	4	0	443	625	1	61	1.96438e-25	119.013	PREDICTED: agamous-like MADS-box protein AGL8 homolog [Vitis vinifera]
	gi|414872877|tpg|DAA51434.1|	95.082	61	3	0	443	625	1	61	2.56556e-25	118.627	TPA: putative MADS-box transcription factor family protein [Zea mays]
	gi|414872876|tpg|DAA51433.1|	95.082	61	3	0	443	625	1	61	2.56556e-25	118.627	TPA: putative MADS-box transcription factor family protein [Zea mays]
	gi|413933046|gb|AFW67597.1|	95.082	61	3	0	443	625	1	61	2.56556e-25	118.627	putative MADS-box transcription factor family protein [Zea mays]
	gi|413933044|gb|AFW67595.1|	95.082	61	3	0	443	625	1	61	2.56556e-25	118.627	putative MADS-box transcription factor family protein isoform 1 [Zea mays]
	gi|413933043|gb|AFW67594.1|	95.082	61	3	0	443	625	1	61	2.56556e-25	118.627	putative MADS-box transcription factor family protein, partial [Zea mays]
	gi|413933039|gb|AFW67590.1|	95.082	61	3	0	443	625	1	61	2.56556e-25	118.627	putative MADS-box transcription factor family protein [Zea mays]
	gi|413933040|gb|AFW67591.1|	95.082	61	3	0	443	625	1	61	2.56556e-25	118.627	putative MADS-box transcription factor family protein [Zea mays]
	gi|502093893|ref|XP_004490086.1|	80	95	19	10	1191	1475	7	101	2.44648e-58	124.02	PREDICTED: agamous-like MADS-box protein AGL11-like [Cicer arietinum]
	gi|343160541|emb|CAX16990.1|	90.2174	92	9	8	1200	1475	1	92	1.54689e-31	142.124	MADS1 protein [Eschscholzia californica]
	gi|357487115|ref|XP_003613845.1|	58.156	141	59	25	1128	1475	26	154	1.38042e-49	111.309	MADS-box transcription factor [Medicago truncatula]
	gi|255562902|ref|XP_002522456.1|	81.5217	92	17	7	1200	1475	1	91	5.69349e-26	123.635	mads box protein, putative [Ricinus communis]
	gi|255547369|ref|XP_002514742.1|	84.7826	92	14	11	1200	1475	1	92	7.94462e-28	129.798	mads box protein, putative [Ricinus communis]
	gi|502143647|ref|XP_004505413.1|	74	100	26	4	1176	1475	6	105	2.82565e-25	121.324	PREDICTED: MADS-box protein JOINTLESS-like [Cicer arietinum]
	gi|502093893|ref|XP_004490086.1|	80	95	19	10	1191	1475	7	101	8.96669e-64	124.02	PREDICTED: agamous-like MADS-box protein AGL11-like [Cicer arietinum]
	gi|343160541|emb|CAX16990.1|	90.2174	92	9	8	1200	1475	1	92	1.47822e-31	142.124	MADS1 protein [Eschscholzia californica]
	gi|357487115|ref|XP_003613845.1|	58.156	141	59	25	1128	1475	26	154	3.27465e-54	111.309	MADS-box transcription factor [Medicago truncatula]
	gi|343160577|emb|CAY39417.1|	76.5957	94	22	2	1200	1475	1	94	1.02608e-24	119.398	MADS1 protein [Aristolochia fimbriata]
	gi|255562902|ref|XP_002522456.1|	81.5217	92	17	7	1200	1475	1	91	5.44073e-26	123.635	mads box protein, putative [Ricinus communis]
	gi|470124850|ref|XP_004298422.1|	81.5217	92	17	5	1200	1475	1	91	9.28048e-26	122.865	PREDICTED: MADS-box protein ZMM17-like [Fragaria vesca subsp. vesca]
	gi|413944116|gb|AFW76765.1|	46.3576	302	162	62	78	797	25	319	7.10487e-55	217.238	putative MADS-box transcription factor family protein [Zea mays]
	gi|226529682|ref|NP_001148603.1|	46.2046	303	163	63	78	797	1	296	1.5828e-54	216.083	MADS-box protein AGL66 [Zea mays]
	gi|343160415|emb|CBJ21246.1|	47.1483	263	139	36	117	797	1	253	6.01463e-54	214.157	MADS2 protein [Aristolochia fimbriata]
	gi|343160537|emb|CAX11684.1|	45.1957	281	154	42	81	797	1	267	3.08902e-50	201.83	MADS62 protein [Oryza sativa Japonica Group]
	gi|42408790|dbj|BAD10025.1|	48.0851	235	122	6	111	797	1	225	2.44758e-47	192.2	putative MADS-box protein [Oryza sativa Japonica Group]
	gi|359480834|ref|XP_002276834.2|	63.7931	174	63	0	27	548	1	170	1.40284e-54	215.312	PREDICTED: MADS-box transcription factor 18-like [Vitis vinifera]
	gi|413944116|gb|AFW76765.1|	64.5714	175	62	1	27	548	25	195	2.02569e-53	211.46	putative MADS-box transcription factor family protein [Zea mays]
	gi|226529682|ref|NP_001148603.1|	64.5714	175	62	1	27	548	1	171	2.02569e-53	211.46	MADS-box protein AGL66 [Zea mays]
	gi|343160415|emb|CBJ21246.1|	60.9195	174	68	0	27	548	1	170	4.51277e-53	210.305	MADS2 protein [Aristolochia fimbriata]
	gi|343160537|emb|CAX11684.1|	62.8571	175	65	0	24	548	1	171	1.00534e-52	209.149	MADS62 protein [Oryza sativa Japonica Group]
	gi|356551640|ref|XP_003544182.1|	56.9948	193	83	10	27	575	15	202	1.11153e-51	205.682	PREDICTED: MADS-box transcription factor 1 [Glycine max]
	gi|502095036|ref|XP_004490359.1|	58.1522	184	77	10	27	548	1	181	3.23407e-51	204.142	PREDICTED: MADS-box transcription factor 1-like [Cicer arietinum]
	gi|255557369|ref|XP_002519715.1|	73.3333	75	20	0	354	578	4	78	3.33259e-25	117.472	mads box protein, putative [Ricinus communis]
	gi|475624123|gb|EMT32481.1|	68.75	80	25	0	336	575	1	80	5.68454e-25	116.701	Agamous-like MADS-box protein AGL62 [Aegilops tauschii]
	gi|46806462|dbj|BAD17598.1|	69.3333	75	23	0	351	575	10	84	3.68461e-24	114.005	MADS-box protein-like [Oryza sativa Japonica Group]
	gi|15290141|dbj|BAB63832.1|	69.3333	75	23	0	351	575	10	84	8.20846e-24	112.849	MADS-box protein-like [Oryza sativa Japonica Group]
	gi|30682571|ref|NP_850058.1|	63.5294	85	31	0	321	575	47	131	1.82865e-23	111.694	agamous-like MADS-box protein AGL61 [Arabidopsis thaliana]
	gi|421957996|gb|AFX72875.1|	34.5133	113	74	9	1	312	2	114	9.08295e-11	68.5514	MADS-box protein AGL86, partial [Aquilegia coerulea]
	gi|255546493|ref|XP_002514306.1|	38.5542	83	51	4	1	237	2	84	1.71297e-09	64.3142	mads box protein, putative [Ricinus communis]
	gi|421957992|gb|AFX72873.1|	37.9747	79	49	0	4	240	3	81	8.50138e-09	62.003	MADS-box protein AGL84 [Aquilegia coerulea]
	gi|225463257|ref|XP_002271407.1|	39.2405	79	48	0	4	240	3	80	1.45012e-08	61.2326	PREDICTED: agamous-like MADS-box protein AGL86-like [Vitis vinifera]
	gi|421957994|gb|AFX72874.1|	35.443	79	51	0	4	240	3	81	9.39938e-08	58.5362	MADS-box protein AGL85, partial [Aquilegia coerulea]
	gi|62822923|gb|AAY15201.1|	62.8205	78	29	0	1	234	16	91	2.36986e-19	97.0561	FRUITFULL-like MADS box protein 3 [Dendrobium thyrsiflorum]
	gi|401886017|gb|AFQ31623.1|	55.1282	78	35	0	1	234	46	121	1.58962e-15	84.3445	AP1-like MADS-box protein [Cymbidium ensifolium]
	gi|380258682|gb|AFD36438.1|	53.8462	78	36	0	1	234	46	121	2.71147e-15	83.5741	MADS2 [x Doritaenopsis hybrid cultivar]
	gi|150834521|dbj|BAF69022.1|	53.8462	78	36	0	1	234	33	108	2.71147e-15	83.5741	MADS-box protein [Phalaenopsis hybrid cultivar]
	gi|6467974|gb|AAF13261.1|AF198175_1	53.8462	78	36	0	1	234	46	121	4.62507e-15	82.8037	MADS box protein DOMADS2 [Dendrobium grex Madame Thong-In]
	gi|62822919|gb|AAY15199.1|	53.8462	78	36	0	1	234	16	91	4.62507e-15	82.8037	FRUITFULL-like MADS box protein 1 [Dendrobium thyrsiflorum]
	gi|62822921|gb|AAY15200.1|	53.8462	78	36	0	1	234	16	91	7.88918e-15	82.0333	FRUITFULL-like MADS box protein 2 [Dendrobium thyrsiflorum]
	gi|18650789|gb|AAL76415.1|AF234617_1	85.8333	120	17	0	3	362	28	147	2.1838e-44	180.259	MADS-box transcription factor [Phalaenopsis equestris]
	gi|408689557|gb|AFU81322.1|	85.8333	120	17	0	3	362	24	143	6.35388e-44	178.718	C-class MADS-box-like protein [Orchis italica]
	gi|310006633|gb|ADP00516.1|	85.8333	120	17	0	3	362	24	143	3.1534e-43	176.407	MADS-box factor MADS2 [Cymbidium ensifolium]
	gi|372450333|gb|AEX92974.1|	84.1667	120	19	0	3	362	17	136	9.17498e-43	174.866	MADS box protein 4 [Agave tequilana]
	gi|310006631|gb|ADP00515.1|	84.1667	120	19	0	3	362	23	142	9.17498e-43	174.866	MADS-box factor MADS1 [Cymbidium ensifolium]
	gi|172052262|gb|ACB70410.1|	83.3333	120	20	0	3	362	17	136	2.66951e-42	173.326	agamous MADS-box transcription factor [Hosta plantaginea]
	gi|417381824|gb|AFX61408.1|	83.3333	120	20	0	3	362	9	128	3.48649e-42	172.94	AGAMOUS-like MADS-box transcription factor, partial [Narcissus bulbocodium subsp. quintanilhae]
	gi|470139643|ref|XP_004305556.1|	38.0368	163	101	0	53	541	1	163	4.30456e-27	124.02	PREDICTED: agamous-like MADS-box protein AGL80-like [Fragaria vesca subsp. vesca]
	gi|470105580|ref|XP_004289160.1|	36.4198	162	103	0	56	541	1	162	1.63573e-26	122.094	PREDICTED: agamous-like MADS-box protein AGL80-like [Fragaria vesca subsp. vesca]
	gi|421957992|gb|AFX72873.1|	40.2516	159	95	1	68	541	1	159	1.63573e-26	122.094	MADS-box protein AGL84 [Aquilegia coerulea]
	gi|255558128|ref|XP_002520092.1|	43.4783	138	78	0	128	541	1	138	2.13633e-26	121.709	mads box protein, putative [Ricinus communis]
	gi|421957994|gb|AFX72874.1|	40.2516	159	95	1	68	541	1	159	2.79014e-26	121.324	MADS-box protein AGL85, partial [Aquilegia coerulea]
	gi|15239669|ref|NP_199678.1|	37.6543	162	101	1	59	541	1	162	2.79014e-26	121.324	agamous-like MADS-box protein AGL80 [Arabidopsis thaliana]
	gi|357470379|ref|XP_003605474.1|	38.961	154	94	2	86	541	1	154	1.06025e-25	119.398	Agamous-like MADS-box protein AGL80 [Medicago truncatula]
	gi|470138358|ref|XP_004304924.1|	35.5828	163	105	0	53	541	1	163	1.80851e-25	118.627	PREDICTED: agamous-like MADS-box protein AGL80-like [Fragaria vesca subsp. vesca]
	gi|225463257|ref|XP_002271407.1|	39.3548	155	94	0	77	541	1	155	1.80851e-25	118.627	PREDICTED: agamous-like MADS-box protein AGL86-like [Vitis vinifera]
	gi|13384056|gb|AAK21252.1|AF335239_1	82.1429	56	10	0	160	327	1	56	1.00695e-18	96.2857	MADS-box transcription factor FBP21 [Petunia x hybrida]
	gi|347723538|gb|AEP19345.1|	82.1429	56	10	0	160	327	1	56	1.7176e-18	95.5153	MADS box protein [Phalaenopsis equestris]
	gi|356497113|ref|XP_003517407.1|	56.7568	222	96	1	87	749	13	226	1.09845e-58	229.95	PREDICTED: MADS-box protein SVP-like [Glycine max]
	gi|359806214|ref|NP_001240951.1|	56.7568	222	96	1	87	749	13	226	1.09845e-58	229.95	MADS-box protein SVP-like [Glycine max]
	gi|225467973|ref|XP_002269295.1|	55.6561	221	98	0	87	749	13	226	2.4471e-58	228.794	PREDICTED: MADS-box protein SVP [Vitis vinifera]
	gi|58201617|gb|AAW66885.1|	59.1743	218	89	0	96	749	13	222	3.19601e-58	228.409	MADS box transcription factor [Elaeis guineensis]
	gi|372450323|gb|AEX92969.1|	57.0136	221	95	0	87	749	12	224	1.21448e-57	226.483	MADS box protein 5, partial [Agave tequilana]
	gi|16549058|dbj|BAB70736.1|	57.8475	223	94	1	84	749	13	229	3.5336e-57	224.942	putative MADS-domain transcription factor MpMADS1 [Magnolia praecocissima]
	gi|30681743|ref|NP_179840.2|	52.2124	226	108	6	90	749	13	238	1.75371e-56	222.631	MADS-box protein SVP [Arabidopsis thaliana]
	gi|372450323|gb|AEX92969.1|	67.0996	231	76	0	214	906	1	223	2.10846e-67	259.225	MADS box protein 5, partial [Agave tequilana]
	gi|58201617|gb|AAW66885.1|	64.0351	228	82	0	226	909	1	223	7.49915e-65	250.751	MADS box transcription factor [Elaeis guineensis]
	gi|225467973|ref|XP_002269295.1|	61.2069	232	90	1	217	909	1	227	1.67064e-64	249.595	PREDICTED: MADS-box protein SVP [Vitis vinifera]
	gi|379139431|gb|AFC96914.1|	60.793	227	89	1	232	909	1	222	2.66721e-62	242.276	SVP-like MADS-box protein, partial [Vitis vinifera]
	gi|162457969|ref|NP_001105148.1|	58.6207	232	96	0	214	909	1	227	6.56958e-61	237.654	MADS19 [Zea mays]
	gi|29372750|emb|CAD23409.1|	58.1897	232	97	0	214	909	1	227	1.91145e-60	236.113	putative MADS-domain transcription factor [Zea mays]
	gi|71025326|gb|AAZ17549.1|	58.1897	232	97	0	214	909	1	227	9.48645e-60	233.802	MADS10 [Lolium perenne]
	gi|413922818|gb|AFW62750.1|	72.619	84	23	0	3	254	5	88	3.12296e-28	127.872	putative MADS-box transcription factor family protein [Zea mays]
	gi|255554585|ref|XP_002518331.1|	72.093	86	24	0	3	260	32	117	4.07871e-28	127.487	mads box protein, putative [Ricinus communis]
	gi|9964296|gb|AAG09919.1|AF112149_1	68.6047	86	27	0	3	260	5	90	6.95722e-28	126.716	MADS box protein 2 [Zea mays]
	gi|475470395|gb|EMT02362.1|	65.9341	91	31	0	3	275	5	95	9.08642e-28	126.331	MADS-box transcription factor 27 [Aegilops tauschii]
	gi|470106969|ref|XP_004289825.1|	70.9302	86	25	0	3	260	5	90	9.08642e-28	126.331	PREDICTED: MADS-box transcription factor 27-like [Fragaria vesca subsp. vesca]
	gi|413937456|gb|AFW72007.1|	70.2381	84	25	0	3	254	5	88	9.08642e-28	126.331	putative MADS-box transcription factor family protein [Zea mays]
	gi|37805928|dbj|BAC99345.1|	64.8936	94	33	0	3	284	5	98	2.02424e-27	125.176	putative transcription factor MADS23 [Oryza sativa Japonica Group]
	gi|445069044|gb|AGE15496.1|	99.5951	247	1	0	116	856	1	247	1.49002e-110	402.134	MADS1 [Cymbidium faberi]
	gi|6467974|gb|AAF13261.1|AF198175_1	87.0445	247	32	0	116	856	1	246	2.38991e-92	341.658	MADS box protein DOMADS2 [Dendrobium grex Madame Thong-In]
	gi|146160688|gb|ABQ08573.1|	85.83	247	35	0	116	856	1	246	3.81556e-90	334.339	MADS-box protein 1 [Dendrobium nobile]
	gi|380258680|gb|AFD36437.1|	82.5911	247	43	0	116	856	1	245	2.47317e-89	331.643	MADS1 [x Doritaenopsis hybrid cultivar]
	gi|62822919|gb|AAY15199.1|	84.7926	217	33	0	206	856	1	216	4.52814e-75	284.263	FRUITFULL-like MADS box protein 1 [Dendrobium thyrsiflorum]
	gi|33309864|gb|AAQ03221.1|AF411840_1	68.8	250	78	3	116	856	1	250	6.33317e-69	263.848	MADS box transcription factor [Elaeis guineensis]
	gi|148540534|gb|ABQ85945.1|	63.3064	248	91	2	116	853	1	242	2.84943e-61	238.424	MADS-box transcription factor FUL-like 2 [Trochodendron aralioides]
	gi|225463450|ref|XP_002272654.1|	36.8794	141	89	20	113	475	19	156	5.29271e-13	77.7962	PREDICTED: agamous-like MADS-box protein AGL62-like [Vitis vinifera]
	gi|421957976|gb|AFX72865.1|	39.0625	128	78	27	113	415	8	133	6.91249e-13	77.411	MADS-box protein AGL72, partial [Aquilegia coerulea]
	gi|475624123|gb|EMT32481.1|	58.6207	58	24	0	113	286	18	75	9.02799e-13	77.0258	Agamous-like MADS-box protein AGL62 [Aegilops tauschii]
	gi|421957958|gb|AFX72856.1|	30.3571	168	117	8	113	592	8	174	9.02799e-13	77.0258	MADS-box protein AGL63 [Aquilegia coerulea]
	gi|255557369|ref|XP_002519715.1|	31.8919	185	126	23	113	598	15	182	1.53994e-12	76.2554	mads box protein, putative [Ricinus communis]
	gi|168027203|ref|XP_001766120.1|	43.1034	116	66	5	113	445	8	121	1.53994e-12	76.2554	type I-M alpha MADS-domain protein PPTIM2 [Physcomitrella patens subsp. patens]
	gi|475612784|gb|EMT28524.1|	56.6038	159	69	0	3	479	3	161	5.88074e-46	186.037	MADS-box transcription factor 29 [Aegilops tauschii]
	gi|95982323|gb|ABF57953.1|	56.6038	159	69	0	3	479	3	161	5.88074e-46	186.037	MADS-box transcription factor TaAGL35 [Triticum aestivum]
	gi|161158826|emb|CAM59071.1|	56.6038	159	69	0	3	479	3	161	7.68048e-46	185.652	MIKC-type MADS-box transcription factor WM25 [Triticum aestivum]
	gi|392937777|gb|AFM93937.1|	57.8616	159	67	0	3	479	3	161	2.23468e-45	184.111	MADS-domain transcription factor variant b [Oryza sativa Japonica Group]
	gi|474054806|gb|EMS53774.1|	57.4194	155	66	0	3	467	3	157	4.97834e-45	182.956	MADS-box transcription factor 29 [Triticum urartu]
	gi|195643208|gb|ACG41072.1|	56.6038	159	69	0	3	479	3	161	3.22687e-44	180.259	MADS-box transcription factor 29 [Zea mays]
	gi|300078688|gb|ADJ67241.1|	77.0492	244	56	6	281	994	8	248	2.79873e-90	335.495	MADS box transcription factor 11 [Oncidium hybrid cultivar]
	gi|6467976|gb|AAF13262.1|AF198176_1	85.9813	214	30	1	356	994	8	220	3.5404e-85	318.546	MADS box protein DOMADS3 [Dendrobium grex Madame Thong-In]
	gi|397529498|dbj|BAM34481.1|	72.1311	244	68	6	281	994	8	247	1.10312e-78	296.975	MADS-box transcription factor [Alstroemeria ligtu subsp. ligtu]
	gi|33309882|gb|AAQ03227.1|AF411846_1	63.6735	245	89	7	281	994	8	249	6.48213e-71	271.166	MADS box transcription factor [Elaeis guineensis]
	gi|359472558|ref|XP_002263410.2|	65.9664	238	81	0	281	994	8	242	1.88601e-70	269.626	PREDICTED: MADS-box protein CMB1 isoform 1 [Vitis vinifera]
	gi|62822919|gb|AAY15199.1|	54.3478	138	63	19	320	676	80	216	4.9309e-27	124.405	FRUITFULL-like MADS box protein 1 [Dendrobium thyrsiflorum]
	gi|380258680|gb|AFD36437.1|	52.5547	137	65	18	320	676	110	245	4.9309e-27	124.405	MADS1 [x Doritaenopsis hybrid cultivar]
	gi|445069044|gb|AGE15496.1|	51.4493	138	67	19	320	676	110	247	1.43467e-26	122.865	MADS1 [Cymbidium faberi]
	gi|146160688|gb|ABQ08573.1|	53.6232	138	64	19	320	676	110	246	2.44718e-26	122.094	MADS-box protein 1 [Dendrobium nobile]
	gi|6467974|gb|AAF13261.1|AF198175_1	52.1739	138	66	19	320	676	110	246	2.29049e-24	115.546	MADS box protein DOMADS2 [Dendrobium grex Madame Thong-In]
	gi|92430415|gb|ABE77394.1|	54.386	114	52	18	320	607	59	171	2.89748e-19	98.5969	FRUITFULL-like MADS-box protein 1 [Dendrobium nobile]
	gi|33309864|gb|AAQ03221.1|AF411840_1	44.6808	141	78	22	320	676	110	250	8.43037e-19	97.0561	MADS box transcription factor [Elaeis guineensis]
	gi|73852979|emb|CAE46186.1|	44.6808	141	78	22	320	676	67	207	8.43037e-19	97.0561	AP1-like MADS box transcription factor [Elaeis guineensis]
	gi|374432933|gb|AEZ51869.1|	99.1453	234	2	0	249	950	1	234	1.67301e-127	458.759	MADS-box protein 3 [Cymbidium ensifolium]
	gi|385343305|gb|AFI61557.1|	88.8889	234	26	0	249	950	1	234	6.59418e-116	420.239	MADS-box protein 7 [Phalaenopsis equestris]
	gi|146160690|gb|ABQ08574.1|	88.8889	234	26	0	249	950	1	234	5.58231e-115	417.157	MADS-box protein 2 [Dendrobium nobile]
	gi|89000543|dbj|BAE80121.1|	88.9868	227	25	0	249	929	1	227	4.42313e-112	407.527	MADS-box transcription factor [Phalaenopsis hybrid cultivar]
	gi|57157565|dbj|BAD83772.1|	80.3419	234	46	0	249	950	1	234	2.7769e-106	388.267	MADS-box transcription factor [Asparagus virgatus]
	gi|29467048|dbj|BAC66963.1|	80.6034	232	45	1	258	950	1	232	1.16669e-104	382.874	MADS-box transcription factor AG [Agapanthus praecox]
	gi|21955182|gb|AAF08830.2|	78.6325	234	50	0	249	950	1	234	2.43269e-102	375.17	transcription factor MADS1 [Hyacinthus orientalis]
	gi|215260630|gb|ACJ64682.1|	78.2979	235	51	1	249	950	1	235	7.07804e-102	373.629	MADS-box protein MADS5 [Musa acuminata AAA Group]
	gi|66735452|gb|AAY53908.1|	77.4468	235	53	1	249	950	1	235	5.99192e-101	370.548	MADS-box protein MADS1 [Musa acuminata]
	gi|310006631|gb|ADP00515.1|	86.7052	173	23	0	2	520	33	202	2.75755e-75	283.493	MADS-box factor MADS1 [Cymbidium ensifolium]
	gi|374432931|gb|AEZ51868.1|	86.1272	173	24	0	2	520	33	202	1.36856e-74	281.182	AG MADS-box protein [Cymbidium ensifolium]
	gi|18650789|gb|AAL76415.1|AF234617_1	80.3468	173	34	0	2	520	38	208	5.38169e-71	269.24	MADS-box transcription factor [Phalaenopsis equestris]
	gi|46917358|dbj|BAD18011.1|	75.9036	166	40	4	2	487	27	192	3.05591e-66	253.447	MADS-box transcription factor [Asparagus virgatus]
	gi|310006633|gb|ADP00516.1|	83.7838	148	24	0	2	445	34	181	1.16124e-65	251.521	MADS-box factor MADS2 [Cymbidium ensifolium]
	gi|372450333|gb|AEX92974.1|	81.8792	149	27	0	2	448	27	175	4.41272e-65	249.595	MADS box protein 4 [Agave tequilana]
	gi|172052262|gb|ACB70410.1|	83.1081	148	25	0	2	445	27	174	5.76319e-65	249.21	agamous MADS-box transcription factor [Hosta plantaginea]
	gi|146399991|gb|ABQ28694.1|	82.4324	148	26	0	2	445	27	174	9.83051e-65	248.44	MADS box transcription factor [Narcissus tazetta var. chinensis]
	gi|374432931|gb|AEZ51868.1|	100	41	0	0	251	373	193	233	1.45686e-16	87.8113	AG MADS-box protein [Cymbidium ensifolium]
	gi|310006631|gb|ADP00515.1|	100	41	0	0	251	373	193	233	1.45686e-16	87.8113	MADS-box factor MADS1 [Cymbidium ensifolium]
	gi|18650789|gb|AAL76415.1|AF234617_1	90.2439	41	4	0	251	373	199	239	1.78089e-14	80.8777	MADS-box transcription factor [Phalaenopsis equestris]
	gi|310006633|gb|ADP00516.1|	90.2439	41	4	0	251	373	194	234	6.76736e-14	78.9518	MADS-box factor MADS2 [Cymbidium ensifolium]
	gi|408689557|gb|AFU81322.1|	82.9268	41	7	0	251	373	194	234	5.72891e-13	75.8702	C-class MADS-box-like protein [Orchis italica]
	gi|45549323|gb|AAS67610.1|	82.5	40	7	0	251	370	187	226	1.27627e-12	74.7146	agamous MADS-box transcription factor 1a [Crocus sativus]
	gi|45549325|gb|AAS67611.1|	82.5	40	7	0	251	370	187	226	1.27627e-12	74.7146	agamous MADS-box transcription factor 1b [Crocus sativus]
	gi|300078688|gb|ADJ67241.1|	82.4742	97	17	1	292	579	152	248	6.38003e-37	156.377	MADS box transcription factor 11 [Oncidium hybrid cultivar]
	gi|397529498|dbj|BAM34481.1|	55.102	98	44	2	292	579	152	247	5.99929e-19	96.6709	MADS-box transcription factor [Alstroemeria ligtu subsp. ligtu]
	gi|6467976|gb|AAF13262.1|AF198176_1	67.1233	73	24	1	364	579	152	220	7.33363e-17	89.7373	MADS box protein DOMADS3 [Dendrobium grex Madame Thong-In]
	gi|359472560|ref|XP_003631165.1|	50	96	48	0	292	579	153	243	4.75352e-16	87.0409	PREDICTED: MADS-box protein CMB1 isoform 2 [Vitis vinifera]
	gi|359472558|ref|XP_002263410.2|	50	96	48	0	292	579	152	242	4.75352e-16	87.0409	PREDICTED: MADS-box protein CMB1 isoform 1 [Vitis vinifera]
	gi|310006633|gb|ADP00516.1|	100	234	0	0	446	1147	1	234	9.5584e-129	463.766	MADS-box factor MADS2 [Cymbidium ensifolium]
	gi|408689557|gb|AFU81322.1|	90.5983	234	22	0	446	1147	1	234	2.20869e-117	426.017	C-class MADS-box-like protein [Orchis italica]
	gi|310006631|gb|ADP00515.1|	85.8369	233	33	0	449	1147	1	233	8.12929e-112	407.527	MADS-box factor MADS1 [Cymbidium ensifolium]
	gi|374432931|gb|AEZ51868.1|	85.8369	233	33	0	449	1147	1	233	1.38665e-111	406.757	AG MADS-box protein [Cymbidium ensifolium]
	gi|18650789|gb|AAL76415.1|AF234617_1	84.4538	238	37	1	437	1147	2	239	1.17387e-110	403.675	MADS-box transcription factor [Phalaenopsis equestris]
	gi|46917358|dbj|BAD18011.1|	86.8421	228	30	1	467	1147	1	226	9.30111e-108	394.045	MADS-box transcription factor [Asparagus virgatus]
	gi|172052262|gb|ACB70410.1|	85.9031	227	32	0	467	1147	1	225	2.07207e-107	392.889	agamous MADS-box transcription factor [Hosta plantaginea]
	gi|384096580|gb|AFH66785.1|	98.7288	236	3	0	401	1108	8	243	2.91402e-130	468.774	SEP-like MADS-box protein [Cymbidium ensifolium]
	gi|300078682|gb|ADJ67238.1|	94.0678	236	14	0	401	1108	8	243	7.42753e-126	454.136	MADS box transcription factor 6 [Oncidium hybrid cultivar]
	gi|74053671|gb|AAZ95252.1|	87.234	235	30	0	401	1105	8	242	4.08508e-116	421.779	MADS box protein SEP1 [Dendrobium crumenatum]
	gi|3912996|sp|Q38694.1|AGL9_ARADE	84.9372	239	36	0	401	1117	8	246	3.23681e-113	412.149	RecName: Full=Agamous-like MADS-box protein AGL9 homolog; AltName: Full=OM1
	gi|33309873|gb|AAQ03224.1|AF411843_1	82.7004	237	41	1	401	1108	8	242	1.11506e-105	387.111	MADS box transcription factor [Elaeis guineensis]
	gi|117582132|gb|ABK41485.1|	82.7004	237	41	1	401	1108	8	242	1.11506e-105	387.111	putative MADS box protein [Elaeis guineensis]
	gi|33309879|gb|AAQ03226.1|AF411845_1	81.0127	237	45	1	401	1108	8	242	7.22759e-105	384.415	MADS box transcription factor [Elaeis guineensis]
	gi|397529492|dbj|BAM34478.1|	81.4346	237	44	1	401	1108	8	243	7.22759e-105	384.415	MADS-box transcription factor [Alstroemeria ligtu subsp. ligtu]
	gi|33309876|gb|AAQ03225.1|AF411844_1	82.2785	237	42	1	401	1108	8	242	7.99104e-104	380.948	MADS box transcription factor [Elaeis guineensis]
	gi|34979580|gb|AAQ83834.1|	79.4979	239	49	3	401	1108	8	239	2.17617e-101	372.859	MADS box protein [Asparagus officinalis]
	gi|384096586|gb|AFH66788.1|	97.3568	227	6	0	833	1513	1	227	5.17877e-124	448.358	AP3-like MADS-box 1 protein [Cymbidium ensifolium]
	gi|110613491|gb|ABG78568.1|	95.1542	227	11	0	833	1513	1	227	5.35918e-121	438.343	AP3-like MADS box protein [Cymbidium hybrid cultivar]
	gi|300078674|gb|ADJ67234.1|	91.63	227	19	0	833	1513	1	227	4.24634e-118	428.713	MADS box transcription factor 5 [Oncidium hybrid cultivar]
	gi|189214317|gb|ACD85093.1|	90.3084	227	22	0	833	1513	1	227	2.10743e-117	426.402	B-class MADS-box protein AP3-1 [Dendrobium hybrid cultivar]
	gi|237861733|gb|ACR24457.1|	92.1053	228	18	1	833	1513	1	228	8.00824e-117	424.476	MADS2 [Cymbidium hybrid cultivar]
	gi|189214367|gb|ACD85118.1|	91.63	227	19	0	833	1513	1	227	1.04591e-116	424.091	B-class MADS-box protein AP3-1 [Phaius tancarvilleae]
	gi|237701151|gb|ACR16036.1|	90.3084	227	22	0	833	1513	1	227	1.78405e-116	423.32	DEFICIENS-like MADS-box transcription factor [Gongora galeata]
	gi|255572589|ref|XP_002527228.1|	53.8462	26	12	0	256	333	1	26	3.07905e-06	35.4242	mads box protein, putative [Ricinus communis]
	gi|347723538|gb|AEP19345.1|	64.2857	224	80	1	390	1058	1	221	2.00871e-62	243.047	MADS box protein [Phalaenopsis equestris]
	gi|6635740|gb|AAF19968.1|AF207699_1	57.9909	219	92	2	390	1040	1	208	5.67396e-49	198.364	agamous-like MADS box protein OPMADS1 [Elaeis guineensis]
	gi|224074776|ref|XP_002304455.1|	54.2453	212	97	0	390	1025	1	204	8.47862e-45	184.496	MIKC mads-box transcription factor [Populus trichocarpa]
	gi|3912996|sp|Q38694.1|AGL9_ARADE	83.6	250	41	0	282	1031	1	250	9.3647e-117	423.705	RecName: Full=Agamous-like MADS-box protein AGL9 homolog; AltName: Full=OM1
	gi|74053671|gb|AAZ95252.1|	85.9504	242	34	0	306	1031	1	242	5.68137e-114	414.461	MADS box protein SEP1 [Dendrobium crumenatum]
	gi|300078682|gb|ADJ67238.1|	81.8182	242	44	0	306	1031	1	242	7.18695e-109	397.512	MADS box transcription factor 6 [Oncidium hybrid cultivar]
	gi|384096580|gb|AFH66785.1|	80.5785	242	47	0	306	1031	1	242	9.38644e-109	397.127	SEP-like MADS-box protein [Cymbidium ensifolium]
	gi|397529492|dbj|BAM34478.1|	77.3663	243	55	1	306	1031	1	242	6.09824e-100	367.851	MADS-box transcription factor [Alstroemeria ligtu subsp. ligtu]
	gi|33309873|gb|AAQ03224.1|AF411843_1	76.9547	243	56	1	306	1031	1	241	1.96174e-98	362.844	MADS box transcription factor [Elaeis guineensis]
	gi|33309879|gb|AAQ03226.1|AF411845_1	77.7778	243	54	1	306	1031	1	241	2.56211e-98	362.459	MADS box transcription factor [Elaeis guineensis]
	gi|33309876|gb|AAQ03225.1|AF411844_1	76.9547	243	56	1	306	1031	1	241	3.34622e-98	362.073	MADS box transcription factor [Elaeis guineensis]
	gi|117582132|gb|ABK41485.1|	76.1317	243	58	1	306	1031	1	241	4.83193e-97	358.221	putative MADS box protein [Elaeis guineensis]
	gi|215260622|gb|ACJ64678.1|	76.8293	246	57	4	306	1031	1	242	9.11262e-96	353.984	MADS-box protein MADS2 [Musa acuminata AAA Group]
	gi|237701153|gb|ACR16037.1|	52.7778	72	34	1	989	1201	129	200	3.58821e-10	69.707	DEFICIENS-like MADS-box transcription factor [Gongora galeata]
	gi|237861733|gb|ACR24457.1|	80	50	10	0	520	669	106	155	2.6324e-58	87.0409	MADS2 [Cymbidium hybrid cultivar]
	gi|74053663|gb|AAZ95248.1|	76	50	12	0	520	669	106	155	9.91784e-58	84.3445	MADS box AP3-like protein A [Dendrobium crumenatum]
	gi|189214317|gb|ACD85093.1|	78	50	11	0	520	669	106	155	9.91994e-58	85.5001	B-class MADS-box protein AP3-1 [Dendrobium hybrid cultivar]
	gi|110613491|gb|ABG78568.1|	82	50	9	0	520	669	106	155	2.19853e-57	86.6557	AP3-like MADS box protein [Cymbidium hybrid cultivar]
	gi|38680585|gb|AAR26628.1|	76	50	12	0	520	669	106	155	2.86641e-57	83.5741	MADS box transcription factor [Phalaenopsis equestris]
	gi|189214311|gb|ACD85090.1|	74	50	13	0	520	669	106	155	1.07981e-56	81.6481	B-class MADS-box protein AP3-2 [Brassavola nodosa]
	gi|189214367|gb|ACD85118.1|	76	50	12	0	520	669	106	155	3.11981e-56	81.6481	B-class MADS-box protein AP3-1 [Phaius tancarvilleae]
	gi|237701153|gb|ACR16037.1|	88.2353	34	4	0	520	621	106	139	1.77593e-56	63.1586	DEFICIENS-like MADS-box transcription factor [Gongora galeata]
	gi|237861733|gb|ACR24457.1|	76.4706	34	8	0	520	621	106	139	1.8748e-49	57.3806	MADS2 [Cymbidium hybrid cultivar]
	gi|74053663|gb|AAZ95248.1|	73.5294	34	9	0	520	621	106	139	3.18537e-49	55.8398	MADS box AP3-like protein A [Dendrobium crumenatum]
	gi|189214317|gb|ACD85093.1|	73.5294	34	9	0	520	621	106	139	7.05604e-49	55.8398	B-class MADS-box protein AP3-1 [Dendrobium hybrid cultivar]
	gi|110613491|gb|ABG78568.1|	79.4118	34	7	0	520	621	106	139	1.56258e-48	56.9954	AP3-like MADS box protein [Cymbidium hybrid cultivar]
	gi|38680585|gb|AAR26628.1|	70.5882	34	10	0	520	621	106	139	2.03673e-48	53.9138	MADS box transcription factor [Phalaenopsis equestris]
	gi|189214311|gb|ACD85090.1|	67.6471	34	11	0	520	621	106	139	7.66228e-48	51.9878	B-class MADS-box protein AP3-2 [Brassavola nodosa]
	gi|237701153|gb|ACR16037.1|	52.7778	72	34	1	920	1132	129	200	3.3327e-10	69.707	DEFICIENS-like MADS-box transcription factor [Gongora galeata]
	gi|237861733|gb|ACR24457.1|	80	50	10	0	451	600	106	155	2.95401e-62	87.0409	MADS2 [Cymbidium hybrid cultivar]
	gi|74053663|gb|AAZ95248.1|	76	50	12	0	451	600	106	155	1.11348e-61	84.3445	MADS box AP3-like protein A [Dendrobium crumenatum]
	gi|189214317|gb|ACD85093.1|	78	50	11	0	451	600	106	155	1.1137e-61	85.5001	B-class MADS-box protein AP3-1 [Dendrobium hybrid cultivar]
	gi|110613491|gb|ABG78568.1|	82	50	9	0	451	600	106	155	2.46899e-61	86.6557	AP3-like MADS box protein [Cymbidium hybrid cultivar]
	gi|38680585|gb|AAR26628.1|	76	50	12	0	451	600	106	155	3.21934e-61	83.5741	MADS box transcription factor [Phalaenopsis equestris]
	gi|189214311|gb|ACD85090.1|	74	50	13	0	451	600	106	155	1.21335e-60	81.6481	B-class MADS-box protein AP3-2 [Brassavola nodosa]
	gi|189214367|gb|ACD85118.1|	76	50	12	0	451	600	106	155	3.50704e-60	81.6481	B-class MADS-box protein AP3-1 [Phaius tancarvilleae]
	gi|237701153|gb|ACR16037.1|	88.2353	34	4	0	451	552	106	139	2.00445e-60	63.1586	DEFICIENS-like MADS-box transcription factor [Gongora galeata]
	gi|237861733|gb|ACR24457.1|	76.4706	34	8	0	451	552	106	139	2.13059e-53	57.3806	MADS2 [Cymbidium hybrid cultivar]
	gi|74053663|gb|AAZ95248.1|	73.5294	34	9	0	451	552	106	139	3.62087e-53	55.8398	MADS box AP3-like protein A [Dendrobium crumenatum]
	gi|189214317|gb|ACD85093.1|	73.5294	34	9	0	451	552	106	139	8.02181e-53	55.8398	B-class MADS-box protein AP3-1 [Dendrobium hybrid cultivar]
	gi|110613491|gb|ABG78568.1|	79.4118	34	7	0	451	552	106	139	1.77713e-52	56.9954	AP3-like MADS box protein [Cymbidium hybrid cultivar]
	gi|38680585|gb|AAR26628.1|	70.5882	34	10	0	451	552	106	139	2.31667e-52	53.9138	MADS box transcription factor [Phalaenopsis equestris]
	gi|189214311|gb|ACD85090.1|	67.6471	34	11	0	451	552	106	139	8.72104e-52	51.9878	B-class MADS-box protein AP3-2 [Brassavola nodosa]
	gi|237701153|gb|ACR16037.1|	77.7778	162	36	0	65	550	1	139	4.01029e-61	238.81	DEFICIENS-like MADS-box transcription factor [Gongora galeata]
	gi|189214355|gb|ACD85112.1|	74.6913	162	41	0	65	550	1	139	8.36197e-59	231.106	B-class MADS-box protein AP3-4 [Oncidium hybrid cultivar]
	gi|291072515|gb|ADD74182.1|	74.6913	162	41	0	65	550	1	139	1.86285e-58	229.95	Ap3-like MADS box protein [Oncidium hybrid cultivar]
	gi|28630895|gb|AAO45824.1|	74.0741	162	42	0	65	550	1	139	7.07883e-58	228.024	MADS box protein [Oncidium hybrid cultivar]
	gi|38680581|gb|AAR26627.1|	74.0741	162	42	0	65	550	1	139	9.24524e-58	227.639	MADS5 transcription factor [Phalaenopsis equestris]
	gi|237861733|gb|ACR24457.1|	68.5185	162	51	0	65	550	1	139	4.74821e-54	215.312	MADS2 [Cymbidium hybrid cultivar]
	gi|74053663|gb|AAZ95248.1|	67.9012	162	52	0	65	550	1	139	8.09922e-54	214.542	MADS box AP3-like protein A [Dendrobium crumenatum]
	gi|189214317|gb|ACD85093.1|	67.284	162	53	0	65	550	1	139	1.80432e-53	213.386	B-class MADS-box protein AP3-1 [Dendrobium hybrid cultivar]
	gi|110613491|gb|ABG78568.1|	67.9012	162	52	0	65	550	1	139	4.0196e-53	212.231	AP3-like MADS box protein [Cymbidium hybrid cultivar]
	gi|38680585|gb|AAR26628.1|	67.284	162	53	0	65	550	1	139	5.24976e-53	211.846	MADS box transcription factor [Phalaenopsis equestris]
	gi|237701153|gb|ACR16037.1|	90.6475	139	13	0	65	481	1	139	4.21342e-65	251.906	DEFICIENS-like MADS-box transcription factor [Gongora galeata]
	gi|189214355|gb|ACD85112.1|	87.0504	139	18	0	65	481	1	139	8.78551e-63	244.202	B-class MADS-box protein AP3-4 [Oncidium hybrid cultivar]
	gi|291072515|gb|ADD74182.1|	87.0504	139	18	0	65	481	1	139	1.95721e-62	243.047	Ap3-like MADS box protein [Oncidium hybrid cultivar]
	gi|28630895|gb|AAO45824.1|	86.3309	139	19	0	65	481	1	139	7.43738e-62	241.121	MADS box protein [Oncidium hybrid cultivar]
	gi|38680581|gb|AAR26627.1|	86.3309	139	19	0	65	481	1	139	9.71352e-62	240.736	MADS5 transcription factor [Phalaenopsis equestris]
	gi|237861733|gb|ACR24457.1|	79.8561	139	28	0	65	481	1	139	4.98871e-58	228.409	MADS2 [Cymbidium hybrid cultivar]
	gi|74053663|gb|AAZ95248.1|	79.1367	139	29	0	65	481	1	139	8.50946e-58	227.639	MADS box AP3-like protein A [Dendrobium crumenatum]
	gi|189214317|gb|ACD85093.1|	78.4173	139	30	0	65	481	1	139	1.89571e-57	226.483	B-class MADS-box protein AP3-1 [Dendrobium hybrid cultivar]
	gi|110613491|gb|ABG78568.1|	79.1367	139	29	0	65	481	1	139	4.2232e-57	225.328	AP3-like MADS box protein [Cymbidium hybrid cultivar]
	gi|38680585|gb|AAR26628.1|	78.4173	139	30	0	65	481	1	139	5.51567e-57	224.942	MADS box transcription factor [Phalaenopsis equestris]
	gi|237701153|gb|ACR16037.1|	81.25	96	18	0	520	807	106	200	2.58385e-83	152.14	DEFICIENS-like MADS-box transcription factor [Gongora galeata]
	gi|189214317|gb|ACD85093.1|	56.6667	120	52	10	520	849	106	224	1.06103e-69	124.79	B-class MADS-box protein AP3-1 [Dendrobium hybrid cultivar]
	gi|74053663|gb|AAZ95248.1|	54.5455	121	55	11	520	849	106	225	4.0018e-69	121.709	MADS box AP3-like protein A [Dendrobium crumenatum]
	gi|237861733|gb|ACR24457.1|	54.5455	121	55	11	520	849	106	225	5.21882e-69	122.094	MADS2 [Cymbidium hybrid cultivar]
	gi|110613491|gb|ABG78568.1|	57.5	120	51	10	520	849	106	224	1.26296e-67	120.168	AP3-like MADS box protein [Cymbidium hybrid cultivar]
	gi|189214367|gb|ACD85118.1|	55	120	54	10	520	849	106	224	1.647e-67	118.627	B-class MADS-box protein AP3-1 [Phaius tancarvilleae]
	gi|38680585|gb|AAR26628.1|	60.2151	93	37	0	520	798	106	197	6.21165e-67	115.161	MADS box transcription factor [Phalaenopsis equestris]
	gi|237701153|gb|ACR16037.1|	81.25	96	18	0	451	738	106	200	2.73851e-87	152.14	DEFICIENS-like MADS-box transcription factor [Gongora galeata]
	gi|189214317|gb|ACD85093.1|	56.6667	120	52	10	451	780	106	224	1.13236e-73	124.79	B-class MADS-box protein AP3-1 [Dendrobium hybrid cultivar]
	gi|74053663|gb|AAZ95248.1|	54.5455	121	55	11	451	780	106	225	4.27306e-73	121.709	MADS box AP3-like protein A [Dendrobium crumenatum]
	gi|237861733|gb|ACR24457.1|	54.5455	121	55	11	451	780	106	225	5.57298e-73	122.094	MADS2 [Cymbidium hybrid cultivar]
	gi|110613491|gb|ABG78568.1|	57.5	120	51	10	451	780	106	224	1.34959e-71	120.168	AP3-like MADS box protein [Cymbidium hybrid cultivar]
	gi|189214367|gb|ACD85118.1|	55	120	54	10	451	780	106	224	1.76011e-71	118.627	B-class MADS-box protein AP3-1 [Phaius tancarvilleae]
	gi|38680585|gb|AAR26628.1|	60.2151	93	37	0	451	729	106	197	6.6407e-71	115.161	MADS box transcription factor [Phalaenopsis equestris]
	gi|38680578|gb|AAR26626.1|	84.9315	219	33	0	276	932	11	224	6.11261e-100	367.081	MADS box transcription factor [Phalaenopsis equestris]
	gi|189214321|gb|ACD85095.1|	84.0183	219	35	0	276	932	11	224	2.32279e-99	365.155	B-class MADS-box protein AP3-3 [Dendrobium hybrid cultivar]
	gi|189214371|gb|ACD85120.1|	82.2727	220	39	1	276	932	11	225	5.35491e-96	353.984	B-class MADS-box protein AP3-3 [Phaius tancarvilleae]
	gi|237701173|gb|ACR16047.1|	80.9091	220	42	1	276	932	11	225	2.65761e-95	351.673	DEFICIENS-like MADS-box transcription factor [Phragmipedium longifolium]
	gi|189214361|gb|ACD85115.1|	80.4545	220	43	1	276	932	11	225	1.00989e-94	349.747	B-class MADS-box protein AP3-2 [Paphiopedilum hybrid cultivar]
	gi|237701189|gb|ACR16055.1|	76.9231	221	51	2	276	932	11	226	2.57411e-90	335.109	DEFICIENS-like MADS-box transcription factor [Vanilla planifolia]
	gi|80751083|dbj|BAE48147.1|	75	220	55	1	276	932	11	225	2.84601e-89	331.643	MADS-box transcription factor [Muscari armeniacum]
	gi|260780012|gb|ACX50635.1|	75	220	55	1	276	932	11	225	6.34025e-89	330.487	MADS-box2 transcription factor [Guzmania wittmackii x Guzmania lingulata]
	gi|237701181|gb|ACR16051.1|	75.4545	220	54	1	276	932	11	225	8.28062e-89	330.102	DEFICIENS-like MADS-box transcription factor [Spiranthes odorata]
	gi|189214321|gb|ACD85095.1|	87.9121	91	11	0	111	383	11	101	8.4023e-41	168.318	B-class MADS-box protein AP3-3 [Dendrobium hybrid cultivar]
	gi|189214371|gb|ACD85120.1|	89.011	91	10	0	111	383	11	101	1.43322e-40	167.548	B-class MADS-box protein AP3-3 [Phaius tancarvilleae]
	gi|38680578|gb|AAR26626.1|	89.011	91	10	0	111	383	11	101	1.43322e-40	167.548	MADS box transcription factor [Phalaenopsis equestris]
	gi|237701181|gb|ACR16051.1|	85.7143	91	13	0	111	383	11	101	3.19287e-40	166.392	DEFICIENS-like MADS-box transcription factor [Spiranthes odorata]
	gi|237701173|gb|ACR16047.1|	85.7143	91	13	0	111	383	11	101	1.21329e-39	164.466	DEFICIENS-like MADS-box transcription factor [Phragmipedium longifolium]
	gi|189214369|gb|ACD85119.1|	86.8132	91	12	0	111	383	11	101	1.58461e-39	164.081	B-class MADS-box protein AP3-2 [Phaius tancarvilleae]
	gi|189214319|gb|ACD85094.1|	86.8132	91	12	0	111	383	11	101	1.58461e-39	164.081	B-class MADS-box protein AP3-2 [Dendrobium hybrid cultivar]
	gi|260780012|gb|ACX50635.1|	85.7143	91	13	0	111	383	11	101	1.58461e-39	164.081	MADS-box2 transcription factor [Guzmania wittmackii x Guzmania lingulata]
	gi|237701155|gb|ACR16038.1|	85.7143	91	13	0	111	383	11	101	2.70293e-39	163.31	DEFICIENS-like MADS-box transcription factor [Gongora galeata]
	gi|300078676|gb|ADJ67235.1|	85.7143	91	13	0	111	383	11	101	3.53013e-39	162.925	MADS box transcription factor 9 [Oncidium hybrid cultivar]
	gi|347723538|gb|AEP19345.1|	81.4815	27	5	4	887	967	1	27	2.92485e-49	46.2098	MADS box protein [Phalaenopsis equestris]
	gi|347723538|gb|AEP19345.1|	38.75	240	147	31	259	885	1	212	7.70341e-27	125.176	MADS box protein [Phalaenopsis equestris]
	gi|6635740|gb|AAF19968.1|AF207699_1	36.8644	236	149	26	256	885	1	207	1.77593e-23	114.005	agamous-like MADS box protein OPMADS1 [Elaeis guineensis]
	gi|392522046|gb|AFM77893.1|	37.4302	179	112	27	430	885	1	179	2.65377e-19	100.138	MADS-box protein AGL20/SOC1 [Brassica juncea]
	gi|383617657|gb|AFH41826.1|	37.4302	179	112	27	430	885	1	179	2.65377e-19	100.138	MADS-box protein SOC1 [Brassica napus]
	gi|145617255|gb|ABP88100.1|	37.4302	179	112	27	430	885	1	179	2.65377e-19	100.138	MADS-box protein AGL20 [Brassica rapa subsp. chinensis]
	gi|62122345|dbj|BAD93167.1|	38.2353	170	105	27	457	885	1	170	2.65377e-19	100.138	MADS-box transcription factor GbMADS3 [Ginkgo biloba]
	gi|347723538|gb|AEP19345.1|	81.4815	27	5	4	803	883	1	27	8.75844e-54	46.2098	MADS box protein [Phalaenopsis equestris]
	gi|6635740|gb|AAF19968.1|AF207699_1	77.7778	27	6	3	803	883	1	27	2.88685e-45	44.2838	agamous-like MADS box protein OPMADS1 [Elaeis guineensis]
	gi|347723538|gb|AEP19345.1|	43.8679	212	119	31	259	801	1	212	2.14172e-31	140.198	MADS box protein [Phalaenopsis equestris]
	gi|6635740|gb|AAF19968.1|AF207699_1	40.8654	208	123	26	256	801	1	207	1.87624e-27	127.102	agamous-like MADS box protein OPMADS1 [Elaeis guineensis]
	gi|73852967|emb|CAE46180.1|	37.7358	212	132	29	253	801	1	208	1.39145e-22	110.923	AGL20-like MADS box transcription factor [Elaeis guineensis]
	gi|73852973|emb|CAE46183.1|	42.4581	179	103	1	253	786	19	169	3.86356e-28	128.642	AGL20-like MADS box transcription factor [Elaeis guineensis]
	gi|347723538|gb|AEP19345.1|	42.7778	180	103	4	259	786	61	212	3.86356e-28	128.642	MADS box protein [Phalaenopsis equestris]
	gi|38229877|emb|CAD12069.1|	51.8182	110	53	0	457	786	31	140	1.16329e-24	117.087	putative MADS585 protein [Asarum caudigerum]
	gi|16549068|dbj|BAB70741.1|	54.717	106	48	0	466	783	33	138	2.59153e-24	115.931	putative MADS-domain transcription factor MpMADS6 [Magnolia praecocissima]
	gi|56541441|dbj|BAD77881.1|	39.8844	173	104	0	268	786	44	187	7.54019e-24	114.39	MADS-box transcription factor [Trillium camschatcense]
	gi|347723538|gb|AEP19345.1|	42.3841	151	87	4	259	699	90	212	8.82017e-21	103.99	MADS box protein [Phalaenopsis equestris]
	gi|73852973|emb|CAE46183.1|	41.6107	149	87	1	253	696	49	169	2.56628e-20	102.449	AGL20-like MADS box transcription factor [Elaeis guineensis]
	gi|6635740|gb|AAF19968.1|AF207699_1	39.0728	151	92	3	256	699	86	207	3.13706e-18	95.5153	agamous-like MADS box protein OPMADS1 [Elaeis guineensis]
	gi|56541441|dbj|BAD77881.1|	39.5833	144	87	0	268	699	72	187	9.12745e-18	93.9745	MADS-box transcription factor [Trillium camschatcense]
	gi|16549068|dbj|BAB70741.1|	58.9744	78	32	0	466	699	61	138	2.65568e-17	92.4337	putative MADS-domain transcription factor MpMADS6 [Magnolia praecocissima]
	gi|38229877|emb|CAD12069.1|	52.439	82	39	0	457	702	59	140	1.00916e-16	90.5077	putative MADS585 protein [Asarum caudigerum]
	gi|347723538|gb|AEP19345.1|	50.6579	152	75	4	259	702	61	212	9.98325e-33	143.665	MADS box protein [Phalaenopsis equestris]
	gi|73852973|emb|CAE46183.1|	49.0066	151	77	1	253	702	19	169	3.79363e-32	141.739	AGL20-like MADS box transcription factor [Elaeis guineensis]
	gi|38229877|emb|CAD12069.1|	46.3087	149	80	1	259	702	31	179	2.15415e-27	125.946	putative MADS585 protein [Asarum caudigerum]
	gi|56541441|dbj|BAD77881.1|	47.2603	146	77	1	268	702	44	187	4.79895e-27	124.79	MADS-box transcription factor [Trillium camschatcense]
	gi|6635740|gb|AAF19968.1|AF207699_1	43.4211	152	86	3	256	702	61	207	5.30587e-26	121.324	agamous-like MADS box protein OPMADS1 [Elaeis guineensis]
	gi|16549068|dbj|BAB70741.1|	53.6364	110	51	0	370	699	33	142	3.43916e-25	118.627	putative MADS-domain transcription factor MpMADS6 [Magnolia praecocissima]
	gi|347723538|gb|AEP19345.1|	52.0325	123	59	4	259	615	90	212	2.21847e-25	119.013	MADS box protein [Phalaenopsis equestris]
	gi|73852973|emb|CAE46183.1|	49.5868	121	61	1	253	612	49	169	2.45281e-24	115.546	AGL20-like MADS box transcription factor [Elaeis guineensis]
	gi|6635740|gb|AAF19968.1|AF207699_1	46.3415	123	66	3	256	615	86	207	2.99836e-22	108.612	agamous-like MADS box protein OPMADS1 [Elaeis guineensis]
	gi|56541441|dbj|BAD77881.1|	48.718	117	60	1	268	615	72	187	5.65465e-21	104.375	MADS-box transcription factor [Trillium camschatcense]
	gi|38229877|emb|CAD12069.1|	45.4545	121	66	1	259	618	59	179	1.81904e-19	99.3673	putative MADS585 protein [Asarum caudigerum]
	gi|16549068|dbj|BAB70741.1|	57.3171	82	35	0	370	615	61	142	3.43056e-18	95.1301	putative MADS-domain transcription factor MpMADS6 [Magnolia praecocissima]
	gi|414880669|tpg|DAA57800.1|	31.0606	132	91	0	182	577	49	167	5.72109e-07	58.5362	TPA: putative MADS-box transcription factor family protein [Zea mays]
	gi|414880668|tpg|DAA57799.1|	31.0606	132	91	0	182	577	49	167	5.72109e-07	58.5362	TPA: putative MADS-box transcription factor family protein [Zea mays]
	gi|8163952|gb|AAF73934.1|AF230705_1	33.3333	111	74	0	221	553	1	109	4.84319e-06	55.4546	MADS box transcription factor AP3 [Sagittaria montevidensis]
	gi|414880669|tpg|DAA57800.1|	30.303	132	92	0	2	397	49	167	2.82218e-06	55.8398	TPA: putative MADS-box transcription factor family protein [Zea mays]
	gi|414880668|tpg|DAA57799.1|	30.303	132	92	0	2	397	49	167	2.82218e-06	55.8398	TPA: putative MADS-box transcription factor family protein [Zea mays]
	gi|414880669|tpg|DAA57800.1|	30.303	132	92	0	2	397	49	167	2.0763e-06	55.8398	TPA: putative MADS-box transcription factor family protein [Zea mays]
	gi|414880668|tpg|DAA57799.1|	30.303	132	92	0	2	397	49	167	2.0763e-06	55.8398	TPA: putative MADS-box transcription factor family protein [Zea mays]
	gi|401886017|gb|AFQ31623.1|	99.5851	241	1	0	296	1018	1	241	5.50007e-133	477.633	AP1-like MADS-box protein [Cymbidium ensifolium]
	gi|300078686|gb|ADJ67240.1|	87.1901	242	31	1	296	1018	1	242	4.67773e-116	421.394	MADS box transcription factor 10 [Oncidium hybrid cultivar]
	gi|380258682|gb|AFD36438.1|	78	250	55	9	296	1018	1	250	2.84447e-105	385.571	MADS2 [x Doritaenopsis hybrid cultivar]
	gi|150834521|dbj|BAF69022.1|	77.2152	237	54	9	296	979	1	237	1.15752e-98	363.614	MADS-box protein [Phalaenopsis hybrid cultivar]
	gi|62822921|gb|AAY15200.1|	85.6482	216	31	5	296	928	1	214	1.41498e-96	356.681	FRUITFULL-like MADS box protein 2 [Dendrobium thyrsiflorum]
	gi|33309864|gb|AAQ03221.1|AF411840_1	65.4471	246	85	9	308	1018	1	245	5.22004e-83	311.612	MADS box transcription factor [Elaeis guineensis]
	gi|401886017|gb|AFQ31623.1|	84.9315	219	33	5	296	937	25	241	1.3244e-97	359.377	AP1-like MADS-box protein [Cymbidium ensifolium]
	gi|300078686|gb|ADJ67240.1|	82.7957	186	32	1	296	850	57	242	1.73776e-81	305.834	MADS box transcription factor 10 [Oncidium hybrid cultivar]
	gi|62822921|gb|AAY15200.1|	82.1053	190	34	5	296	850	27	214	1.37691e-78	296.204	FRUITFULL-like MADS box protein 2 [Dendrobium thyrsiflorum]
	gi|380258682|gb|AFD36438.1|	71.6495	194	55	9	296	850	57	250	1.63027e-71	272.707	MADS2 [x Doritaenopsis hybrid cultivar]
	gi|150834521|dbj|BAF69022.1|	71.6495	194	55	9	296	850	44	237	1.63027e-71	272.707	MADS-box protein [Phalaenopsis hybrid cultivar]
	gi|33309864|gb|AAQ03221.1|AF411840_1	55.9783	184	81	9	308	832	63	245	3.30782e-48	195.282	MADS box transcription factor [Elaeis guineensis]
	gi|73852979|emb|CAE46186.1|	55.9783	184	81	9	308	832	20	202	3.30782e-48	195.282	AP1-like MADS box transcription factor [Elaeis guineensis]
	gi|401886017|gb|AFQ31623.1|	100	61	0	0	438	620	1	61	7.75764e-26	120.939	AP1-like MADS-box protein [Cymbidium ensifolium]
	gi|225456542|ref|XP_002263017.1|	93.4426	61	4	0	438	620	1	61	2.9479e-25	119.013	PREDICTED: agamous-like MADS-box protein AGL8 homolog [Vitis vinifera]
	gi|414872877|tpg|DAA51434.1|	95.082	61	3	0	438	620	1	61	3.85008e-25	118.627	TPA: putative MADS-box transcription factor family protein [Zea mays]
	gi|414872876|tpg|DAA51433.1|	95.082	61	3	0	438	620	1	61	3.85008e-25	118.627	TPA: putative MADS-box transcription factor family protein [Zea mays]
	gi|413933046|gb|AFW67597.1|	95.082	61	3	0	438	620	1	61	3.85008e-25	118.627	putative MADS-box transcription factor family protein [Zea mays]
	gi|413933044|gb|AFW67595.1|	95.082	61	3	0	438	620	1	61	3.85008e-25	118.627	putative MADS-box transcription factor family protein isoform 1 [Zea mays]
	gi|413933043|gb|AFW67594.1|	95.082	61	3	0	438	620	1	61	3.85008e-25	118.627	putative MADS-box transcription factor family protein, partial [Zea mays]
	gi|413933039|gb|AFW67590.1|	95.082	61	3	0	438	620	1	61	3.85008e-25	118.627	putative MADS-box transcription factor family protein [Zea mays]
	gi|413933040|gb|AFW67591.1|	95.082	61	3	0	438	620	1	61	3.85008e-25	118.627	putative MADS-box transcription factor family protein [Zea mays]
	gi|343160541|emb|CAX16990.1|	35.3846	260	168	8	594	1349	138	355	1.53961e-34	152.14	MADS1 protein [Eschscholzia californica]
	gi|343160577|emb|CAY39417.1|	31.1024	254	175	2	600	1355	138	348	6.69386e-30	136.732	MADS1 protein [Aristolochia fimbriata]
	gi|255562902|ref|XP_002522456.1|	30.3502	257	179	7	606	1355	135	350	3.10942e-27	127.872	mads box protein, putative [Ricinus communis]
	gi|343160541|emb|CAX16990.1|	33.0769	260	174	31	594	1280	138	355	3.58201e-28	130.954	MADS1 protein [Eschscholzia californica]
	gi|343160541|emb|CAX16990.1|	41.8182	220	128	8	594	1229	138	355	1.16462e-39	169.088	MADS1 protein [Eschscholzia californica]
	gi|343160577|emb|CAY39417.1|	37.3832	214	134	2	600	1235	138	348	1.02026e-35	155.992	MADS1 protein [Aristolochia fimbriata]
	gi|255562902|ref|XP_002522456.1|	35.9447	217	139	7	606	1235	135	350	3.62874e-33	147.517	mads box protein, putative [Ricinus communis]
	gi|470124850|ref|XP_004298422.1|	38.1395	215	133	5	606	1235	135	348	1.16733e-31	142.51	PREDICTED: MADS-box protein ZMM17-like [Fragaria vesca subsp. vesca]
	gi|255547369|ref|XP_002514742.1|	33.4842	221	147	11	606	1235	135	354	1.02263e-27	129.413	mads box protein, putative [Ricinus communis]
	gi|502143647|ref|XP_004505413.1|	33.7963	216	143	4	600	1235	149	362	1.92859e-26	125.176	PREDICTED: MADS-box protein JOINTLESS-like [Cicer arietinum]
	gi|343160541|emb|CAX16990.1|	39.0909	220	134	31	594	1160	138	355	2.70647e-33	147.902	MADS1 protein [Eschscholzia californica]
	gi|343160577|emb|CAY39417.1|	33.8028	213	141	24	600	1166	138	348	4.47148e-28	130.568	MADS1 protein [Aristolochia fimbriata]
	gi|255562902|ref|XP_002522456.1|	32.7189	217	146	30	606	1166	135	350	7.8929e-25	119.783	mads box protein, putative [Ricinus communis]
	gi|470124850|ref|XP_004298422.1|	34.4186	215	141	28	606	1166	135	348	2.29648e-24	118.242	PREDICTED: MADS-box protein ZMM17-like [Fragaria vesca subsp. vesca]
	gi|255547369|ref|XP_002514742.1|	31.6742	221	151	34	606	1166	135	354	3.31611e-23	114.39	mads box protein, putative [Ricinus communis]
	gi|343160541|emb|CAX16990.1|	41.2463	337	198	31	594	1511	61	355	3.78141e-59	232.646	MADS1 protein [Eschscholzia californica]
	gi|343160577|emb|CAY39417.1|	37.6147	327	204	24	600	1508	64	348	6.24743e-54	215.312	MADS1 protein [Aristolochia fimbriata]
	gi|255562902|ref|XP_002522456.1|	38.1818	330	204	30	606	1505	62	350	1.70134e-51	207.223	mads box protein, putative [Ricinus communis]
	gi|470124850|ref|XP_004298422.1|	38.1098	328	203	28	606	1505	62	348	2.71623e-49	199.904	PREDICTED: MADS-box protein ZMM17-like [Fragaria vesca subsp. vesca]
	gi|255547369|ref|XP_002514742.1|	36.7164	335	212	34	606	1508	62	354	6.69031e-48	195.282	mads box protein, putative [Ricinus communis]
	gi|343160539|emb|CAX11685.1|	39.1176	340	207	35	594	1508	62	357	8.73782e-48	194.897	MADS68 protein [Oryza sativa Japonica Group]
	gi|475608616|gb|EMT27093.1|	37.5	352	220	48	600	1511	61	366	1.06813e-45	187.963	MADS-box transcription factor 2 [Aegilops tauschii]
	gi|343160541|emb|CAX16990.1|	46.8013	297	158	31	594	1391	61	355	2.69457e-64	249.595	MADS1 protein [Eschscholzia californica]
	gi|343160577|emb|CAY39417.1|	43.2056	287	163	24	600	1388	64	348	8.9701e-60	234.572	MADS1 protein [Aristolochia fimbriata]
	gi|255562902|ref|XP_002522456.1|	43.4483	290	164	30	606	1385	62	350	1.87038e-57	226.868	mads box protein, putative [Ricinus communis]
	gi|470124850|ref|XP_004298422.1|	43.4028	288	163	28	606	1385	62	348	2.98611e-55	219.55	PREDICTED: MADS-box protein ZMM17-like [Fragaria vesca subsp. vesca]
	gi|255547369|ref|XP_002514742.1|	41.6949	295	172	34	606	1388	62	354	7.35505e-54	214.927	mads box protein, putative [Ricinus communis]
	gi|343160539|emb|CAX11685.1|	44.186	301	168	36	594	1388	62	357	8.13196e-53	211.46	MADS68 protein [Oryza sativa Japonica Group]
	gi|421957962|gb|AFX72858.1|	91.1765	68	6	0	4	207	1	68	2.64141e-20	101.293	MADS-box protein AGL65, partial [Aquilegia coerulea]
	gi|343160541|emb|CAX16990.1|	89.7059	68	7	0	4	207	1	68	2.64141e-20	101.293	MADS1 protein [Eschscholzia californica]
	gi|475608616|gb|EMT27093.1|	82.3529	68	12	0	4	207	1	68	3.2289e-18	94.3597	MADS-box transcription factor 2 [Aegilops tauschii]
	gi|474246741|gb|EMS60010.1|	82.3529	68	12	0	4	207	1	68	3.2289e-18	94.3597	MADS-box transcription factor 2 [Triticum urartu]
	gi|413920259|gb|AFW60191.1|	80.8824	68	13	0	4	207	1	68	4.21707e-18	93.9745	putative MADS-box transcription factor family protein [Zea mays]
	gi|343160539|emb|CAX11685.1|	78.2609	69	15	0	1	207	1	69	1.60249e-17	92.0485	MADS68 protein [Oryza sativa Japonica Group]
	gi|300078688|gb|ADJ67241.1|	96.5517	116	4	0	45	392	1	116	3.7187e-57	222.631	MADS box transcription factor 11 [Oncidium hybrid cultivar]
	gi|397529498|dbj|BAM34481.1|	88.7931	116	13	0	45	392	1	116	1.6168e-52	207.223	MADS-box transcription factor [Alstroemeria ligtu subsp. ligtu]
	gi|6467976|gb|AAF13262.1|AF198176_1	87.931	116	14	0	45	392	1	116	2.11161e-52	206.838	MADS box protein DOMADS3 [Dendrobium grex Madame Thong-In]
	gi|33309876|gb|AAQ03225.1|AF411844_1	88.7931	116	13	0	45	392	1	116	3.98232e-51	202.601	MADS box transcription factor [Elaeis guineensis]
	gi|33309873|gb|AAQ03224.1|AF411843_1	87.931	116	14	0	45	392	1	116	1.15868e-50	201.06	MADS box transcription factor [Elaeis guineensis]
	gi|73852965|emb|CAE46179.1|	87.931	116	14	0	45	392	1	116	1.15868e-50	201.06	AGL2-like MADS box transcription factor [Elaeis guineensis]
	gi|74053671|gb|AAZ95252.1|	87.069	116	15	0	45	392	1	116	1.51328e-50	200.675	MADS box protein SEP1 [Dendrobium crumenatum]
	gi|3913000|sp|Q41274.1|AGL8_SINAL	66.6667	21	7	0	254	316	51	71	4.85371e-13	36.1946	RecName: Full=Agamous-like MADS-box protein AGL8 homolog; Short=MADS B
	gi|23304672|emb|CAD47849.1|	66.6667	21	7	0	254	316	49	69	6.27829e-13	35.039	MADS-box protein FUL-a [Brassica oleracea var. botrytis]
	gi|321272241|gb|ADW80127.1|	66.6667	21	7	0	254	316	51	71	8.35529e-13	35.8094	fiber-specific MADS protein [Gossypium hirsutum]
	gi|332144224|dbj|BAK20018.1|	71.4286	21	6	0	254	316	51	71	1.0503e-12	35.4242	PgMADS protein3 [Panax ginseng]
	gi|6467974|gb|AAF13261.1|AF198175_1	71.4286	21	6	0	254	316	51	71	1.35659e-12	35.039	MADS box protein DOMADS2 [Dendrobium grex Madame Thong-In]
	gi|470126618|ref|XP_004299280.1|	71.4286	21	6	0	254	316	51	71	1.74793e-12	34.6538	PREDICTED: agamous-like MADS-box protein AGL8 homolog [Fragaria vesca subsp. vesca]
	gi|401886017|gb|AFQ31623.1|	71.0345	145	42	0	5	439	27	171	1.19352e-42	174.481	AP1-like MADS-box protein [Cymbidium ensifolium]
	gi|300078686|gb|ADJ67240.1|	66.8966	145	48	0	5	439	27	171	5.54412e-40	165.622	MADS box transcription factor 10 [Oncidium hybrid cultivar]
	gi|380258682|gb|AFD36438.1|	66.2069	145	49	0	5	439	27	171	9.45683e-40	164.851	MADS2 [x Doritaenopsis hybrid cultivar]
	gi|150834521|dbj|BAF69022.1|	66.2069	145	49	0	5	439	14	158	9.45683e-40	164.851	MADS-box protein [Phalaenopsis hybrid cultivar]
	gi|62822921|gb|AAY15200.1|	68.7943	141	44	0	17	439	1	141	1.36556e-38	160.999	FRUITFULL-like MADS box protein 2 [Dendrobium thyrsiflorum]
	gi|413933040|gb|AFW67591.1|	64	150	54	1	5	451	27	176	1.97187e-37	157.147	putative MADS-box transcription factor family protein [Zea mays]
	gi|288561771|gb|ADC53557.1|	71.5909	88	25	3	64	318	129	216	6.22416e-28	125.561	STK MADS-box transcription factor [Lacandonia schismatica]
	gi|89000543|dbj|BAE80121.1|	67.4419	86	28	2	67	318	135	220	1.17383e-26	121.324	MADS-box transcription factor [Phalaenopsis hybrid cultivar]
	gi|385343305|gb|AFI61557.1|	67.4419	86	28	2	67	318	142	227	1.17383e-26	121.324	MADS-box protein 7 [Phalaenopsis equestris]
	gi|57157565|dbj|BAD83772.1|	68.9655	87	27	2	64	318	142	228	1.17383e-26	121.324	MADS-box transcription factor [Asparagus virgatus]
	gi|408689559|gb|AFU81323.1|	67.8571	84	27	0	67	318	140	223	1.53306e-26	120.939	D-class MADS-box-like protein [Orchis italica]
	gi|41387780|gb|AAS01766.1|	69.4118	85	26	1	67	318	141	225	9.93703e-26	118.242	MADS-box protein 2 [Lilium longiflorum]
	gi|16549078|dbj|BAB70746.1|	69.5122	82	25	0	73	318	108	189	1.29782e-25	117.857	putative MADS-domain transcription factor MpMADS11 [Magnolia praecocissima]
	gi|146160690|gb|ABQ08574.1|	67.4419	86	28	2	67	318	142	227	1.29782e-25	117.857	MADS-box protein 2 [Dendrobium nobile]
