# Supplementary material for: Integrated mRNA and microRNA transcriptome variations in the multi-tepal mutant provide insights into the floral patterning of the orchid Cymbidium goeringii
Source: BMC Genomics. 2017 May 11;18:367. doi: 10.1186/s12864-017-3756-9 (PMC5426072; doi:10.1186/s12864-017-3756-9)
Supplement: Supplementary file 7 — Gene ID and fold changes of the unigenes involved in plant hormone signal transduction pathway annotated by KEGG pathway. (XLS 42 kb) [file 12864_2017_3756_MOESM7_ESM.xls]

## Sheet: Sheet1
Additional file 7. DEGs related to hormone response
Gene ID		Annotation						Fold-change
TIR
ep456.comp56695_c0_seq2		F-box containing protein TIR1 [Populus tremula x Populus tremuloides]						11.6915
ep123.comp44242_c0_seq2		F-box containing protein TIR1 [Populus tremula x Populus tremuloides]						-2.22206
AUX/IAA
ep123.comp37580_c0_seq3		PREDICTED: auxin-responsive protein IAA31-like [Fragaria vesca subsp. vesca]						-6.81784
ep123.comp42487_c0_seq1		PREDICTED: auxin-responsive protein IAA11-like [Vitis vinifera]						-6.49222
ep123.comp50482_c0_seq1		RNA-directed DNA polymerase [Arachis hypogaea]						-4.45826
ep123.comp47687_c0_seq2		PREDICTED: auxin-responsive protein IAA6-like [Vitis vinifera]						-3.84437
ep123.comp47687_c0_seq4		PREDICTED: auxin-responsive protein IAA6-like [Vitis vinifera]						-3.14645
ep123.comp42487_c0_seq2		PREDICTED: auxin-responsive protein IAA11-like [Vitis vinifera]						-2.18808
ep456.comp59937_c0_seq14		PREDICTED: auxin-responsive protein IAA27-like [Cucumis sativus]						2.49225
ep456.comp59937_c0_seq24		IAA9 [Musa acuminata AAA Group]						4.77858
SAUR
CL10450Contig1		SAUR family protein [Populus trichocarpa]						-2.16753
CL7341Contig1		SAUR family protein [Populus trichocarpa]						-2.22712
ep123.comp38272_c0_seq1		SAUR-like auxin-responsive protein [Arabidopsis thaliana]						-5.028
ep456.comp20034_c0_seq1		SAUR33 - auxin-responsive SAUR family member [Zea mays]						-1.90627
ep456.comp187429_c0_seq1		SAUR family protein [Populus tomentosa]						2.87494
GH3
ep123.comp47512_c0_seq1		PREDICTED: putative indole-3-acetic acid-amido synthetase GH3.9 [Vitis vinifera]						-2.33876
ep123.comp47512_c0_seq2		Indole-3-acetic acid-amido synthetase GH3.17, putative [Ricinus communis]						-2.35985
ep456.comp59612_c0_seq3		Indole-3-acetic acid-amido synthetase GH3.6, putative [Ricinus communis]						-2.27983
ep456.comp60113_c0_seq1		PREDICTED: probable indole-3-acetic acid-amido synthetase GH3.1-like [Cicer arietinum]						2.60163
other auxin response factor
ep123.comp48918_c0_seq1		PREDICTED: auxin response factor 2 [Vitis vinifera]						-10.2385
ep123.comp45806_c0_seq6		PREDICTED: auxin response factor 8-like [Vitis vinifera]						-9.51416
ep123.comp44142_c0_seq2		auxin efflux carrier component, auxin transport protein [Populus trichocarpa]						-8.30864
ep123.comp34585_c0_seq1		Auxin-induced protein 5NG4, putative [Ricinus communis]						-7.43303
ep123.comp45806_c0_seq8		PREDICTED: auxin response factor 8-like [Cucumis sativus]						-7.42514
ep123.comp50303_c0_seq1		RecName: Full=Auxin response factor 14						-7.21769
ep123.comp37580_c0_seq3		PREDICTED: auxin-responsive protein IAA31-like [Fragaria vesca subsp. vesca]						-6.81784
ep123.comp42630_c0_seq3		PREDICTED: probable aldo-keto reductase 1-like [Fragaria vesca subsp. vesca]						-6.6578
ep123.comp50303_c1_seq10		putative auxin response factor 3 [Illicium parviflorum]						-6.16241
ep123.comp38272_c0_seq1		PREDICTED: auxin-induced protein 10A5 [Vitis vinifera]						-5.028
ep123.comp34585_c0_seq2		Auxin-induced protein 5NG4, putative [Ricinus communis]						-3.37002
ep123.comp44270_c0_seq2		auxin efflux facilitator PIN4 [Nicotiana tabacum]						-2.79266
CL7341Contig1		PREDICTED: auxin-induced protein 10A5-like [Glycine max]						-2.22712
ep123.comp42487_c0_seq2		PREDICTED: auxin-responsive protein IAA11-like [Vitis vinifera]						-2.18808
CL10450Contig1		PREDICTED: auxin-induced protein 6B-like [Vitis vinifera]						-2.16753
ep123.comp49010_c5_seq12		PREDICTED: auxin-induced protein 5NG4 [Vitis vinifera]						-2.00823
ep123.comp26696_c0_seq1		Auxin-induced protein 6B, putative [Ricinus communis]						-1.93883
ep456.comp20034_c0_seq1		hypothetical protein CARUB_v10018241mg [Capsella rubella]						-1.90627
ep123.comp50420_c0_seq5		tau glutathione S-transferase [Allium cepa]						-1.80762
ep123.comp42310_c1_seq3		uncharacterized protein LOC100273138 [Zea mays]						1.75974
ep456.comp49813_c0_seq1		hypothetical protein VITISV_039434 [Vitis vinifera]						2.06868
ep456.comp55631_c0_seq1		OSJNBb0078D11.5 [Oryza sativa Japonica Group]						2.25785
ep456.comp52870_c0_seq1		Auxin-induced protein 5NG4, putative [Ricinus communis]						2.39326
ep123.comp37668_c1_seq1		PREDICTED: DUF246 domain-containing protein At1g04910-like [Brachypodium distachyon]						2.41958
ep456.comp59937_c0_seq14		PREDICTED: auxin-responsive protein IAA27-like [Cucumis sativus]						2.49225
ep456.comp32385_c0_seq2		hypothetical protein PRUPE_ppa013236mg [Prunus persica]						2.643
ep456.comp32355_c0_seq1		auxin-repressed protein [Elaeis guineensis]						2.73609
ep456.comp187429_c0_seq1		PREDICTED: indole-3-acetic acid-induced protein ARG7 [Vitis vinifera]						2.87494
ep456.comp50758_c0_seq3		putative auxin response factor 2 [Cabomba aquatica]						3.33413
ep456.comp49791_c0_seq1		predicted protein [Hordeum vulgare subsp. vulgare]						3.50611
ep456.comp28755_c0_seq1		PREDICTED: auxin-binding protein ABP19a-like [Fragaria vesca subsp. vesca]						4.13006
ep456.comp56216_c0_seq1		PREDICTED: auxin response factor 2 [Vitis vinifera]						4.15535
ep456.comp56186_c0_seq3		PREDICTED: auxin response factor 3-like [Vitis vinifera]						4.18342
ep456.comp58806_c1_seq2		PREDICTED: auxin-induced protein 5NG4 [Vitis vinifera]						4.50515
ep456.comp56550_c0_seq7		hypothetical protein PRUPE_ppa007663mg [Prunus persica]						4.72433
ep456.comp59937_c0_seq24		IAA9 [Musa acuminata AAA Group]						4.77858
ep456.comp41454_c0_seq1		putative dormancy/auxin associated protein [Elaeis guineensis]						5.42435
ep456.comp49791_c0_seq2		predicted protein [Hordeum vulgare subsp. vulgare]						5.58221
ep456.comp30198_c0_seq1		unnamed protein product [Vitis vinifera]						6.0346
ep456.comp596_c0_seq1		PREDICTED: auxin response factor 5-like [Cicer arietinum]						6.04331
ep456.comp177044_c0_seq1		Os01g0297700 [Oryza sativa Japonica Group]						6.04331
ep456.comp55916_c0_seq2		hypothetical protein SORBIDRAFT_10g008680 [Sorghum bicolor]						6.32234
ep456.comp52870_c0_seq6		unknown [Medicago truncatula]						6.43733
ep123.comp45806_c0_seq7		PREDICTED: auxin response factor 8-like [Cucumis sativus]						6.67392
ep456.comp58489_c0_seq4		PREDICTED: auxin response factor 2 [Vitis vinifera]						6.67632
ep456.comp59483_c0_seq35		PREDICTED: uncharacterized protein At1g04910-like [Solanum lycopersicum]						6.90346
ep456.comp54481_c0_seq1		PREDICTED: uncharacterized protein LOC100835005 isoform 1 [Brachypodium distachyon]						6.94578
ep456.comp58862_c0_seq2		hypothetical protein SORBIDRAFT_09g000780 [Sorghum bicolor]						6.99486
ep456.comp43695_c0_seq1		PREDICTED: auxin-induced protein 5NG4-like [Solanum lycopersicum]						7.06691
ep456.comp50758_c0_seq2		PREDICTED: auxin response factor 2-like [Glycine max]						7.27213
ep456.comp43695_c0_seq2		PREDICTED: auxin-induced protein 5NG4-like [Solanum lycopersicum]						7.74366
cytokinin two-component signaling pathway gene
ep456.comp54770_c0_seq4		PREDICTED: two-component response regulator-like APRR2-like [Glycine max]						10.7623
ep456.comp57738_c0_seq12		Two-component response regulator-like PRR1 [Triticum urartu]						8.23672
ep456.comp57738_c0_seq11		Two-component response regulator-like PRR1 [Triticum urartu]						7.4467
ep456.comp57738_c0_seq3		Two-component response regulator-like PRR1 [Triticum urartu]						7.28119
ep456.comp50919_c0_seq2		type-B response regulator [Catharanthus roseus]						4.11838
ep456.comp57738_c0_seq17		pseudo-response regulator 1 [Oryza sativa Japonica Group]						3.40072
ep456.comp56452_c0_seq1		PREDICTED: two-component response regulator ARR2-like isoform X1 [Cicer arietinum]						2.56046
ep456.comp52807_c0_seq2		PREDICTED: two-component response regulator ARR18-like isoform 1 [Solanum lycopersicum]						2.36907
ep456.comp57738_c0_seq15		PREDICTED: putative two-component response regulator ARR21-like isoform 1 [Glycine max]						2.19821
ep456.comp56452_c0_seq2		PREDICTED: two-component response regulator ARR2-like isoform X1 [Cicer arietinum]						1.96446
ep123.comp46655_c0_seq1		PREDICTED: putative two-component response regulator ARR21-like [Glycine max]						-2.02006
ep456.comp57738_c0_seq7		PREDICTED: two-component response regulator-like PRR73 [Vitis vinifera]						-2.29847
ep123.comp48934_c0_seq2		PREDICTED: two-component response regulator-like PRR73-like [Vitis vinifera]						-2.52176
ep123.comp44221_c0_seq1		pseudo response regulator [Populus trichocarpa]						-3.20541
ep123.comp49304_c0_seq17		Two-component response regulator ARR [Medicago truncatula]						-5.47652
ep123.comp49304_c0_seq8		pseudo-response regulator 1 [Oryza sativa Japonica Group]						-6.64686
ep123.comp49304_c0_seq1		Two-component response regulator-like PRR1 [Triticum urartu]						-8.15269
DELLA protein
ep123.comp47725_c0_seq1		PREDICTED: DELLA protein GAI-like [Glycine max]						4.84029
ep456.comp50257_c0_seq1		DELLA protein GAI-like [Triticum aestivum]						2.11765
ep456.comp50257_c1_seq1		DELLA protein RGL-1 [Triticum aestivum]						2.07655
ep456.comp59323_c0_seq7		PREDICTED: DELLA protein DWARF8-like [Brachypodium distachyon]						2.4048
abscisic acid-related genes
ep456.comp59965_c1_seq6		catalytic, putative [Ricinus communis]						9.39264
ep456.comp43163_c0_seq1		ABA 8'-hydroxylase 2, partial [Gladiolus hybrid cultivar]						4.31629
ep456.comp58801_c0_seq1		sucrose non-fermenting 1-related protein kinase 2 family member [Solanum tuberosum]						3.43505
ep456.comp59965_c0_seq1		PREDICTED: lanC-like protein 2-like [Solanum lycopersicum]						2.90505
ep456.comp49558_c0_seq1		PREDICTED: protein ABSCISIC ACID-INSENSITIVE 5-like [Fragaria vesca subsp. vesca]						2.84592
ep456.comp52604_c0_seq2		unnamed protein product [Vitis vinifera]						2.01378
ep123.comp43590_c0_seq1		abscisic acid stress ripening protein homolog [Prunus mume]						-2.04172
ep123.comp45931_c0_seq5		putative abscissic acid [Elaeis guineensis]						-2.16916
ep123.comp42812_c0_seq1		Os09g0457100 [Oryza sativa Japonica Group]						-5.74967
ep123.comp44838_c0_seq3		PREDICTED: uncharacterized protein LOC100836855 [Brachypodium distachyon]						-6.20427
ep123.comp38711_c0_seq1		RecName: Full=Serine/threonine-protein kinase SAPK2; AltName: Full=Osmotic stress/abscisic acid-activated protein kinase 2						-12.965
