# Supplementary material for: Integrated mRNA and microRNA transcriptome variations in the multi-tepal mutant provide insights into the floral patterning of the orchid Cymbidium goeringii
Source: BMC Genomics. 2017 May 11;18:367. doi: 10.1186/s12864-017-3756-9 (PMC5426072; doi:10.1186/s12864-017-3756-9)
Supplement: Supplementary file 9 — Distribution of the conserved miRNA families in Cymbidium goeringii ‘Songmei’ (WT) and the multi-tepal mutant ‘Yuhudie’ (Mu). (XLS 46 kb) [file 12864_2017_3756_MOESM9_ESM.xls]

## Sheet: WT
Table S6 The distribution of miRNAs in different miRNA families
Family name	Normalized_Value(RPM)
miR100	22.947
miR1026	4.8165
miR1040	1.44335
miR1069	0.0110837
miR1143	1.50493
miR1511	1.5702
miR156	27.4975
miR157	6.88916
miR159	6302.99
miR162	716.155
miR164	29.0825
miR165	1.37808
miR166	593.378
miR167	124.773
miR168	28.564
miR171	204.246
miR172	249.728
miR1848	1.31034
miR1852	1.36453
miR2042	2.15148
miR2100	0.291872
miR2673	1.01355
miR2863	0.0714286
miR2916	465.277
miR319	1431.05
miR3434	0.070197
miR3476	0.0591133
miR3630	3.89655
miR390	103.383
miR396	928.654
miR398	38.0776
miR414	0.14532
miR4231	0.105911
miR4232	0.12931
miR4250	0.0591133
miR426	0.0591133
miR444	0.046798
miR472	0.046798
miR482	0.107143
miR4995	0.0357143
miR5040	2.72537
miR5049	0.107143
miR5077	0.0357143
miR5083	25.303
miR5139	9.53695
miR5141	0.023399
miR5237	0.213054
miR5253	0.023399
miR528	0.023399
miR535	29.9002
miR5368	88.0603
miR5373	10.3805
miR5658	0.023399
miR5740	0.14532
miR5776	0.023399
miR6114	0.023399
miR6167	0.023399
miR6169	0.023399
miR6173	0.107143
miR6209	17.4249
miR6299	0.012069
miR6300	0.012069
miR6478	33.5874
miR6485	703.504
miR7104	0.012069
miR7502	0.012069
miR7505	0.012069
miR7528	0.012069
miR7693	0.012069
miR7726	0.012069
miR7736	0.012069
miR8155	0.012069
miR8175	3.99384
miR822	0.012069
miR845	0.012069
miR8667	0.012069
miR8776	0.012069
miR894	0.66133
miR902l	5.63424
miR906	128.638
miR9470	0.012069
miR9484	0.012069
miR9555	0.012069
miR9558	0.012069
miR9563	0.012069
miR9664	0.012069
miR9726	0.141626
miR9752	0.012069
miR9760	0.012069
miR9773	10.4852

## Sheet: Mutant
Family name	Normalized_Value(RPM)
miR100	13.5579
miR1026	2.70567
miR1040	0.736453
miR9427	0.0118227
miR1069	0.261084
miR1143	2.70197
miR1161	0.415025
miR1165	0.415025
miR1511	0.786946
miR156	63.8325
miR157	4.43103
miR159	6165.4
miR160	0.213054
miR162	741.547
miR164	24.0209
miR165	1.15271
miR166	1274.07
miR167	291.924
miR168	32.1626
miR171	140.287
miR172	326.755
miR1848	1.16133
miR1852	1.31404
miR1857	0.0714286
miR2042	2.63793
miR2083	0.0714286
miR2118	0.0591133
miR2615	0.0591133
miR2673	0.0591133
miR2916	719.946
miR319	5413.1
miR3444	0.046798
miR3630	7.86823
miR390	72.3116
miR396	2902.7
miR398	106.2
miR414	0.213054
miR419	0.046798
miR4221	0.0357143
miR4227	0.0357143
miR4231	0.438424
miR437	0.0357143
miR4995	2.82389
miR5017	0.0357143
miR5021	0.0357143
miR5077	45.5
miR5083	36.3005
miR5139	0.415025
miR5141	0.0381773
miR5185	0.023399
miR528	16.1527
miR533	0.023399
miR535	241.978
miR5368	7.89286
miR5380	0.141626
miR5559	0.130542
miR5560	0.023399
miR5565	0.023399
miR5632	0.023399
miR5658	0.023399
miR5741	0.023399
miR5776	0.023399
miR6034	0.023399
miR6173	8.02217
miR6269	0.023399
miR6300	38.6145
miR6478	690.9
miR6485	0.023399
miR7131	0.023399
miR7696	0.0118227
miR7707	0.0118227
miR774b	0.0118227
miR7767	0.105911
miR7777	0.0118227
miR7832	0.0118227
miR7834	0.0118227
miR8051	0.0118227
miR8148	0.0118227
miR8149	0.105911
miR8155	4.0665
miR8175	0.0118227
miR845	0.390394
miR8677	0.0118227
miR870	0.0118227
miR8736	0.261084
miR8776	0.105911
miR894	4.69581
miR902l	121.438
miR9484	0.105911
miR9564	0.0118227
miR9664	0.0118227
miR9736	0.0118227
miR9760	11.2512
miR9773	0.0118227
