# Supplementary material for: Integrated mRNA and microRNA transcriptome variations in the multi-tepal mutant provide insights into the floral patterning of the orchid Cymbidium goeringii
Source: BMC Genomics. 2017 May 11;18:367. doi: 10.1186/s12864-017-3756-9 (PMC5426072; doi:10.1186/s12864-017-3756-9)
Supplement: Supplementary file 10 — putative target genes of the conserved miRNAs predicted in this study. (XLS 403 kb) [file 12864_2017_3756_MOESM10_ESM.xls]

## Sheet: Sheet1
Additional file 10. Predicted target genes of the conserved miRNAs
123/456target method 1						123/456target method 2-tair
CL10023Contig1						Target_gene
CL10139Contig1						ep123.comp42039_c0_seq2
CL10188Contig1						ep456.comp54065_c0_seq1
CL10220Contig1						ep456.comp49140_c0_seq1
CL1023Contig1						ep456.comp34928_c0_seq1
CL1025Contig1						CL1904Contig1
CL1027Contig1						ep456.comp52990_c0_seq3
CL1031Contig1						ep123.comp43424_c0_seq1
CL10326Contig1						ep456.comp52990_c0_seq4
CL1034Contig1						ep123.comp45694_c0_seq5
CL10385Contig1						CL11049Contig1
CL1041Contig1						ep456.comp49646_c0_seq1
CL10459Contig1						ep456.comp55441_c0_seq1
CL10495Contig1						ep123.comp45694_c0_seq8
CL10504Contig1						ep123.comp46746_c0_seq4
CL10518Contig1						ep456.comp48824_c0_seq1
CL10542Contig1						ep123.comp30195_c0_seq1
CL10624Contig1						ep456.comp48824_c0_seq2
CL1062Contig1						ep456.comp46837_c0_seq1
CL106Contig1						ep456.comp52990_c0_seq1
CL10716Contig1						ep456.comp46681_c0_seq1
CL1078Contig1						ep456.comp52990_c0_seq2
CL10849Contig1						ep123.comp45694_c0_seq1
CL10883Contig1						ep123.comp40389_c0_seq1
CL1088Contig1						CL2672Contig1
CL10895Contig1						ep123.comp45694_c0_seq4
CL10921Contig1						ep456.comp52108_c0_seq1
CL10991Contig1						CL7975Contig1
CL11017Contig1						ep123.comp42039_c0_seq1
CL11049Contig1						ep456.comp56006_c0_seq1
CL11076Contig1						ep456.comp57419_c0_seq1
CL11189Contig1						CL4999Contig1
CL11242Contig1						ep123.comp44934_c0_seq2
CL1149Contig1						ep123.comp41764_c0_seq1
CL1166Contig1						ep123.comp41764_c0_seq2
CL1177Contig1						ep456.comp56295_c0_seq3
CL1183Contig1						ep456.comp56295_c0_seq4
CL11Contig3						ep123.comp48052_c0_seq1
CL1217Contig2						ep123.comp48052_c0_seq2
CL1262Contig1						ep123.comp41695_c0_seq1
CL12Contig5						ep123.comp41695_c0_seq2
CL12Contig6						ep123.comp49039_c0_seq2
CL12Contig7						ep123.comp49039_c0_seq3
CL12Contig8						CL7408Contig1
CL1301Contig1						ep456.comp188952_c0_seq1
CL1309Contig1						ep123.comp49039_c0_seq4
CL1320Contig1						ep456.comp1016874_c0_seq1
CL1327Contig1						ep123.comp40480_c0_seq1
CL1379Contig1						CL179Contig3
CL137Contig2						ep456.comp60344_c0_seq1
CL1397Contig1						ep123.comp49000_c0_seq1
CL139Contig2						ep123.comp49000_c0_seq10
CL1415Contig1						ep123.comp45072_c0_seq4
CL1419Contig1						ep123.comp49781_c0_seq4
CL1425Contig1						ep123.comp49781_c0_seq5
CL1471Contig1						ep123.comp49781_c0_seq7
CL148Contig1						CL1320Contig1
CL14Contig6						CL2051Contig1
CL150Contig1						ep123.comp49781_c0_seq8
CL150Contig2						ep123.comp49781_c0_seq9
CL150Contig3						ep123.comp49000_c0_seq5
CL150Contig4						ep456.comp59140_c5_seq7
CL1564Contig1						ep123.comp49781_c0_seq11
CL1566Contig1						CL10849Contig1
CL1573Contig1						ep123.comp49781_c0_seq12
CL1609Contig1						ep456.comp44017_c0_seq1
CL1628Contig1						ep123.comp49781_c0_seq14
CL162Contig2						ep123.comp49781_c0_seq15
CL1657Contig1						ep123.comp49781_c0_seq16
CL1691Contig1						ep123.comp49781_c0_seq19
CL1732Contig1						ep123.comp49781_c0_seq20
CL1753Contig1						ep123.comp49781_c0_seq21
CL1767Contig1						ep456.comp54436_c0_seq1
CL1785Contig1						ep123.comp49781_c0_seq23
CL179Contig3						ep123.comp49781_c0_seq1
CL17Contig5						ep123.comp48206_c0_seq1
CL1813Contig1						ep123.comp48206_c0_seq2
CL1835Contig1						ep123.comp48206_c0_seq3
CL1856Contig1						ep123.comp48206_c0_seq4
CL1884Contig1						ep456.comp51477_c0_seq1
CL18Contig7						CL8336Contig1
CL1904Contig1						CL1564Contig1
CL190Contig1						ep456.comp54634_c0_seq1
CL190Contig2						ep456.comp54634_c0_seq2
CL1926Contig1						ep123.comp49799_c1_seq1
CL1930Contig1						ep123.comp49799_c1_seq2
CL19Contig10						ep123.comp49799_c1_seq4
CL19Contig9						ep123.comp49799_c1_seq5
CL1Contig110						CL1025Contig1
CL1Contig111						ep456.comp58277_c0_seq4
CL1Contig124						ep456.comp58277_c0_seq6
CL1Contig160						ep123.comp45593_c0_seq3
CL1Contig231						ep456.comp54373_c0_seq1
CL1Contig242						ep456.comp57938_c0_seq1
CL1Contig255						ep456.comp54373_c0_seq2
CL1Contig266						ep123.comp50121_c0_seq4
CL1Contig301						ep123.comp50121_c0_seq5
CL1Contig317						ep123.comp50121_c0_seq10
CL1Contig322						ep123.comp48677_c0_seq3
CL1Contig349						ep456.comp58525_c0_seq19
CL1Contig360						ep123.comp48677_c0_seq1
CL1Contig413						CL8539Contig1
CL1Contig440						CL1Contig632
CL1Contig442						ep123.comp39048_c0_seq1
CL1Contig446						ep456.comp58489_c0_seq1
CL1Contig552						ep123.comp48918_c0_seq1
CL1Contig632						ep456.comp58489_c0_seq4
CL1Contig640						ep456.comp58489_c0_seq5
CL1Contig696						ep123.comp48918_c0_seq3
CL1Contig729						ep456.comp58489_c0_seq8
CL1Contig730						CL5760Contig1
CL1Contig77						ep123.comp47284_c0_seq1
CL1Contig824						CL1301Contig1
CL1Contig842						ep123.comp49128_c0_seq1
CL1Contig860						ep123.comp44008_c0_seq1
CL1Contig889						ep123.comp48408_c0_seq1
CL1Contig890						ep123.comp48408_c0_seq3
CL2051Contig1						ep123.comp48408_c0_seq5
CL2060Contig1						ep123.comp48408_c0_seq6
CL207Contig1						ep123.comp49713_c0_seq1
CL207Contig2						ep456.comp58346_c0_seq1
CL20Contig5						ep123.comp49713_c0_seq5
CL2113Contig1						CL6977Contig1
CL218Contig1						CL1309Contig1
CL2190Contig1						ep123.comp49334_c0_seq1
CL2221Contig1						ep123.comp48161_c0_seq1
CL2232Contig1						ep123.comp48161_c0_seq2
CL2249Contig1						ep123.comp49340_c1_seq3
CL225Contig1						ep456.comp55486_c0_seq10
CL229Contig1						ep456.comp55486_c0_seq11
CL2314Contig1						ep123.comp38786_c0_seq1
CL2391Contig1						ep456.comp51782_c0_seq3
CL2465Contig1						ep456.comp52622_c0_seq2
CL2521Contig1						ep123.comp47371_c0_seq1
CL2570Contig1						ep456.comp53779_c1_seq1
CL25Contig1						ep123.comp50054_c1_seq1
CL2672Contig1						ep456.comp58391_c0_seq1
CL2677Contig1						CL477Contig1
CL2740Contig1						ep456.comp58391_c0_seq4
CL2751Contig1						ep123.comp49340_c1_seq1
CL2754Contig1						ep456.comp55486_c0_seq1
CL2787Contig1						ep456.comp55486_c0_seq2
CL2813Contig1						ep123.comp49340_c1_seq2
CL2845Contig1						ep456.comp55486_c0_seq4
CL285Contig1						ep456.comp55486_c0_seq5
CL28Contig1						ep456.comp55486_c0_seq7
CL28Contig4						ep456.comp55486_c0_seq8
CL2904Contig1						ep456.comp54361_c0_seq1
CL2907Contig1						ep456.comp54361_c0_seq2
CL2929Contig1						ep123.comp47145_c0_seq2
CL2Contig3						ep123.comp47135_c0_seq1
CL2Contig51						ep123.comp48146_c0_seq1
CL3025Contig1						ep123.comp48146_c0_seq2
CL3067Contig1						ep456.comp60132_c0_seq1
CL312Contig2						ep123.comp41362_c0_seq1
CL3144Contig1						ep456.comp58591_c0_seq1
CL3148Contig1						CL5686Contig1
CL3163Contig1						ep123.comp48710_c0_seq1
CL3192Contig1						ep456.comp58669_c0_seq3
CL321Contig2						ep456.comp58083_c0_seq1
CL3223Contig1						ep123.comp48987_c0_seq2
CL3228Contig1						ep123.comp48987_c0_seq1
CL3262Contig1						ep456.comp50528_c0_seq2
CL3275Contig1						ep123.comp30499_c0_seq1
CL3302Contig1						ep123.comp48987_c0_seq3
CL3318Contig1						ep123.comp48987_c0_seq4
CL332Contig2						ep456.comp50528_c0_seq1
CL3338Contig1						ep123.comp47446_c0_seq1
CL3353Contig1						ep456.comp57561_c0_seq1
CL335Contig2						ep123.comp49273_c0_seq1
CL3402Contig1						ep456.comp56768_c0_seq1
CL3445Contig1						CL7680Contig1
CL3446Contig1						ep456.comp58214_c0_seq1
CL3469Contig1						ep456.comp58214_c0_seq2
CL3535Contig1						ep456.comp51249_c0_seq1
CL3564Contig1						ep456.comp51249_c0_seq2
CL3578Contig1						ep456.comp51249_c0_seq3
CL3580Contig1						ep456.comp51249_c0_seq4
CL3581Contig1						ep456.comp58214_c0_seq3
CL3605Contig1						ep456.comp50207_c0_seq1
CL3636Contig1						ep123.comp37559_c0_seq2
CL3661Contig1						ep456.comp58214_c0_seq5
CL3712Contig1						ep123.comp47283_c0_seq1
CL3731Contig1						ep456.comp58258_c0_seq1
CL3826Contig1						ep123.comp46926_c0_seq1
CL3857Contig1						ep123.comp46926_c0_seq2
CL3976Contig1						ep123.comp46926_c0_seq3
CL398Contig1						ep123.comp46926_c0_seq4
CL4115Contig1						ep456.comp59591_c0_seq1
CL4123Contig1						CL462Contig2
CL4208Contig1						ep456.comp47828_c0_seq1
CL4232Contig1						ep123.comp41733_c0_seq1
CL429Contig1						ep456.comp60096_c0_seq1
CL4404Contig1						ep456.comp60096_c0_seq3
CL4417Contig1						ep123.comp49863_c0_seq1
CL4433Contig1						ep123.comp32811_c0_seq1
CL4440Contig1						ep123.comp41316_c0_seq3
CL4533Contig1						ep123.comp41316_c0_seq1
CL4548Contig1						CL3251Contig1
CL4575Contig1						ep123.comp49094_c0_seq3
CL45Contig3						ep456.comp59280_c0_seq1
CL462Contig2						ep123.comp43246_c0_seq1
CL4724Contig1						ep456.comp54905_c0_seq2
CL477Contig1						ep123.comp48892_c0_seq1
CL4877Contig1						ep123.comp48892_c0_seq3
CL4947Contig1						ep123.comp48892_c0_seq7
CL4949Contig1						ep123.comp48892_c0_seq8
CL49Contig1						ep123.comp45655_c0_seq1
CL5040Contig1						ep456.comp56674_c0_seq1
CL5094Contig1						ep456.comp59039_c0_seq9
CL5114Contig1						ep123.comp47856_c1_seq1
CL5125Contig1						ep456.comp60276_c1_seq1
CL515Contig1						ep456.comp60276_c1_seq3
CL537Contig1						ep123.comp49129_c0_seq1
CL540Contig2						ep123.comp49129_c0_seq2
CL5435Contig1						ep456.comp58426_c0_seq2
CL5450Contig1						CL390Contig1
CL5462Contig1						ep456.comp59039_c0_seq1
CL5717Contig1						ep456.comp59039_c0_seq2
CL5760Contig1						ep456.comp59039_c0_seq8
CL5812Contig1						ep123.comp48801_c0_seq2
CL585Contig2						ep123.comp45266_c0_seq1
CL5883Contig1						ep456.comp49522_c0_seq3
CL589Contig1						ep456.comp49522_c0_seq4
CL5912Contig1						CL347Contig1
CL5922Contig1						ep456.comp49522_c0_seq1
CL5925Contig1						ep456.comp49522_c0_seq2
CL6083Contig1						ep123.comp46908_c0_seq1
CL6106Contig1						CL4550Contig1
CL623Contig1						ep456.comp60097_c0_seq1
CL6320Contig1						ep456.comp60097_c0_seq2
CL6328Contig1						ep456.comp60097_c0_seq3
CL6346Contig1						ep456.comp60097_c0_seq4
CL6400Contig1						ep123.comp48158_c0_seq1
CL6422Contig1						ep456.comp53703_c0_seq2
CL6528Contig1						CL8572Contig1
CL659Contig1						ep123.comp33653_c0_seq1
CL6679Contig1						ep456.comp56299_c0_seq2
CL6683Contig1						CL1856Contig1
CL6690Contig1						CL3353Contig1
CL680Contig1						CL6918Contig1
CL6852Contig1						ep456.comp60307_c2_seq1
CL6853Contig1						ep456.comp60307_c2_seq3
CL6892Contig1						ep456.comp48041_c0_seq1
CL6918Contig1						ep123.comp40372_c0_seq1
CL6948Contig1						ep123.comp48230_c0_seq1
CL6977Contig1						CL6948Contig1
CL7066Contig1						ep456.comp55237_c0_seq1
CL7067Contig1						ep456.comp54698_c0_seq1
CL7093Contig1						ep456.comp60138_c0_seq1
CL7105Contig1						ep123.comp50361_c0_seq1
CL7136Contig1						ep456.comp60138_c0_seq3
CL7138Contig1						ep456.comp54218_c0_seq1
CL7163Contig1						ep456.comp60138_c0_seq4
CL719Contig1						ep123.comp50361_c0_seq2
CL7216Contig1						ep456.comp57741_c0_seq2
CL723Contig1						ep123.comp48389_c0_seq4
CL725Contig1						ep456.comp59331_c0_seq1
CL7260Contig1						ep123.comp42163_c0_seq1
CL7279Contig1						ep123.comp43343_c0_seq1
CL7282Contig1						CL8818Contig1
CL7294Contig1						ep123.comp44129_c0_seq1
CL7298Contig1						ep123.comp40588_c0_seq7
CL7314Contig1						ep123.comp46517_c0_seq1
CL7316Contig1						ep456.comp59486_c0_seq1
CL733Contig1						ep456.comp59486_c0_seq2
CL733Contig2						ep456.comp56520_c0_seq7
CL7377Contig1						ep123.comp11782_c0_seq1
CL7463Contig1						ep456.comp56520_c0_seq8
CL74Contig2						ep123.comp46540_c0_seq1
CL754Contig2						ep456.comp48702_c0_seq1
CL7592Contig1						ep123.comp49164_c0_seq4
CL7620Contig1						ep456.comp59850_c1_seq1
CL7680Contig1						ep123.comp38243_c1_seq1
CL7696Contig1						ep123.comp41803_c0_seq1
CL769Contig1						ep123.comp46540_c0_seq2
CL7748Contig1						ep456.comp59747_c0_seq1
CL7897Contig1						ep456.comp22251_c0_seq1
CL7917Contig1						ep456.comp59850_c1_seq2
CL7918Contig1						ep456.comp59850_c1_seq3
CL7953Contig1						ep123.comp47060_c0_seq6
CL7975Contig1						ep456.comp59850_c1_seq4
CL8037Contig1						ep456.comp59850_c1_seq5
CL8109Contig1						ep123.comp42763_c0_seq1
CL8156Contig1						ep123.comp44513_c0_seq1
CL8234Contig1						ep456.comp59850_c1_seq6
CL8238Contig1						ep123.comp49679_c1_seq3
CL8254Contig1						ep456.comp59850_c1_seq7
CL8261Contig1						ep456.comp58643_c0_seq3
CL8268Contig1						ep456.comp58004_c0_seq29
CL8276Contig1						ep123.comp48544_c0_seq1
CL82Contig3						ep456.comp59850_c1_seq8
CL8340Contig1						ep123.comp37817_c0_seq1
CL8372Contig1						ep123.comp40951_c0_seq1
CL837Contig1						ep456.comp59850_c1_seq9
CL837Contig2						ep456.comp59850_c1_seq10
CL8388Contig1						ep456.comp59850_c1_seq11
CL83Contig2						ep123.comp33653_c0_seq2
CL8425Contig1						ep456.comp57315_c0_seq1
CL844Contig1						ep456.comp55392_c0_seq1
CL8450Contig1						ep456.comp48881_c1_seq3
CL8539Contig1						ep123.comp37817_c0_seq2
CL8565Contig1						ep123.comp46517_c0_seq2
CL8572Contig1						ep123.comp46434_c0_seq1
CL858Contig1						CL190Contig1
CL8626Contig1						ep123.comp40050_c0_seq1
CL8708Contig1						ep456.comp57717_c1_seq10
CL8723Contig1						ep456.comp56146_c0_seq1
CL8725Contig1						ep123.comp50094_c0_seq7
CL872Contig1						ep123.comp50041_c4_seq1
CL8771Contig1						ep123.comp39915_c0_seq1
CL877Contig1						ep456.comp56520_c0_seq11
CL87Contig1						ep456.comp170476_c0_seq1
CL87Contig2						ep456.comp54732_c0_seq1
CL87Contig3						ep123.comp49745_c0_seq5
CL8818Contig1						ep456.comp27749_c0_seq1
CL8829Contig1						ep123.comp49164_c0_seq5
CL8833Contig1						ep456.comp295313_c0_seq1
CL8837Contig1						ep123.comp40073_c0_seq1
CL8850Contig1						ep456.comp56493_c0_seq1
CL8873Contig1						CL3302Contig1
CL8924Contig1						ep456.comp56146_c0_seq2
CL8973Contig1						ep123.comp29506_c0_seq1
CL8977Contig1						ep123.comp47578_c3_seq1
CL897Contig1						ep456.comp31868_c0_seq1
CL897Contig2						ep456.comp58457_c0_seq3
CL8991Contig1						ep456.comp54441_c0_seq1
CL9227Contig1						ep456.comp331378_c0_seq1
CL9276Contig1						ep123.comp45048_c0_seq1
CL935Contig1						ep123.comp48138_c0_seq1
CL9374Contig1						ep123.comp31514_c0_seq1
CL937Contig1						ep456.comp47290_c0_seq1
CL9403Contig1						ep123.comp48624_c0_seq1
CL941Contig2						ep123.comp47578_c3_seq2
CL9454Contig1						ep456.comp30384_c0_seq1
CL9492Contig1						ep456.comp55793_c1_seq2
CL9494Contig1						ep123.comp50537_c0_seq1
CL9497Contig1						ep456.comp59691_c0_seq7
CL94Contig1						ep123.comp42688_c0_seq1
CL9514Contig1						ep456.comp49752_c0_seq1
CL9539Contig1						ep456.comp59447_c0_seq1
CL9573Contig1						ep123.comp47748_c0_seq5
CL957Contig1						ep456.comp31963_c0_seq1
CL9649Contig1						ep456.comp58396_c0_seq5
CL9687Contig1						ep456.comp59447_c0_seq2
CL9699Contig1						ep456.comp91670_c0_seq1
CL9772Contig1						ep456.comp59241_c0_seq1
CL9902Contig1						ep123.comp43613_c0_seq2
CL9928Contig1						ep456.comp49392_c0_seq2
CL9934Contig1						ep456.comp59447_c0_seq3
CL998Contig1						ep456.comp59447_c0_seq4
ep123.comp1012435_c0_seq1						ep123.comp48138_c0_seq2
ep123.comp10640_c0_seq1						CL680Contig1
ep123.comp107_c0_seq1						ep456.comp52996_c0_seq1
ep123.comp11417_c0_seq1						ep456.comp28938_c1_seq1
ep123.comp114511_c0_seq1						CL9497Contig1
ep123.comp11499_c0_seq1						ep123.comp44271_c0_seq1
ep123.comp11570_c0_seq1						ep456.comp60256_c0_seq1
ep123.comp11782_c0_seq1						ep123.comp45326_c0_seq3
ep123.comp119013_c0_seq1						ep123.comp38863_c0_seq1
ep123.comp124_c0_seq1						ep456.comp44641_c0_seq1
ep123.comp124331_c0_seq1						ep123.comp48389_c0_seq5
ep123.comp1255192_c0_seq1						ep456.comp60256_c0_seq2
ep123.comp126753_c0_seq1						ep123.comp47748_c0_seq6
ep123.comp1321_c0_seq1						ep123.comp35791_c0_seq1
ep123.comp13605_c0_seq1						ep456.comp56098_c0_seq1
ep123.comp14157_c0_seq1						ep123.comp42688_c0_seq2
ep123.comp15003_c0_seq1						ep123.comp19272_c0_seq1
ep123.comp151343_c0_seq1						ep456.comp48881_c1_seq5
ep123.comp15641_c0_seq1						ep456.comp56299_c0_seq1
ep123.comp15881_c0_seq1						ep123.comp43830_c0_seq1
ep123.comp16210_c0_seq1						ep456.comp59677_c0_seq1
ep123.comp16541_c0_seq1						ep456.comp56098_c0_seq2
ep123.comp172418_c0_seq1						ep456.comp50424_c0_seq1
ep123.comp17281_c0_seq1						ep123.comp41300_c0_seq1
ep123.comp17281_c0_seq2						ep456.comp60229_c1_seq22
ep123.comp177_c0_seq1						ep456.comp58177_c0_seq1
ep123.comp181133_c0_seq1						ep456.comp58004_c0_seq1
ep123.comp1815_c0_seq1						ep123.comp49215_c0_seq1
ep123.comp18560_c0_seq1						ep123.comp40351_c0_seq2
ep123.comp18733_c0_seq1						ep123.comp37174_c0_seq1
ep123.comp188870_c0_seq1						ep123.comp43613_c0_seq1
ep123.comp19168_c0_seq1						ep123.comp25956_c0_seq1
ep123.comp19226_c0_seq1						ep456.comp56098_c0_seq3
ep123.comp192516_c0_seq1						ep456.comp59518_c1_seq2
ep123.comp19272_c0_seq1						ep456.comp58004_c0_seq2
ep123.comp192907_c0_seq1						ep123.comp49958_c2_seq5
ep123.comp19352_c0_seq1						ep123.comp42885_c0_seq1
ep123.comp19401_c0_seq1						ep123.comp41300_c0_seq2
ep123.comp194707_c0_seq1						ep456.comp59574_c0_seq1
ep123.comp19513_c0_seq1						ep456.comp52179_c0_seq1
ep123.comp19572_c0_seq1						ep456.comp59574_c0_seq2
ep123.comp20080_c0_seq1						ep123.comp36137_c0_seq1
ep123.comp20293_c0_seq1						CL3275Contig1
ep123.comp20293_c0_seq2						ep456.comp60062_c0_seq2
ep123.comp203043_c0_seq1						ep123.comp49215_c0_seq2
ep123.comp20353_c0_seq1						ep456.comp57659_c0_seq1
ep123.comp204224_c0_seq1						ep456.comp53567_c0_seq4
ep123.comp20441_c0_seq1						ep456.comp58004_c0_seq8
ep123.comp20449_c0_seq1						ep123.comp48065_c0_seq1
ep123.comp20870_c0_seq1						ep123.comp49019_c0_seq1
ep123.comp20894_c0_seq1						ep123.comp48687_c0_seq1
ep123.comp209301_c0_seq1						ep123.comp48743_c0_seq1
ep123.comp21106_c0_seq1						ep456.comp58946_c0_seq1
ep123.comp21344_c0_seq1						ep123.comp37847_c0_seq1
ep123.comp214111_c0_seq1						CL5114Contig1
ep123.comp217341_c0_seq1						ep123.comp43509_c0_seq1
ep123.comp220983_c0_seq1						CL837Contig2
ep123.comp22453_c0_seq1						ep123.comp48687_c0_seq2
ep123.comp22590_c0_seq1						ep123.comp47060_c0_seq4
ep123.comp226606_c0_seq1						ep456.comp58126_c1_seq1
ep123.comp231826_c0_seq1						ep456.comp52996_c0_seq3
ep123.comp232798_c0_seq1						ep456.comp58581_c0_seq5
ep123.comp234008_c0_seq1						CL1Contig255
ep123.comp23487_c0_seq1						ep123.comp48687_c0_seq4
ep123.comp23487_c0_seq2						ep123.comp45224_c0_seq1
ep123.comp235711_c0_seq1						ep456.comp58581_c0_seq7
ep123.comp237262_c0_seq1						ep123.comp48687_c0_seq5
ep123.comp23788_c0_seq1						ep123.comp37857_c0_seq1
ep123.comp23875_c0_seq1						ep456.comp56250_c0_seq1
ep123.comp23933_c0_seq1						ep456.comp52179_c0_seq3
ep123.comp24061_c0_seq1						ep123.comp48687_c0_seq6
ep123.comp24381_c1_seq1						ep123.comp48624_c0_seq2
ep123.comp24433_c0_seq1						ep456.comp57215_c1_seq1
ep123.comp24654_c0_seq1						CL1930Contig1
ep123.comp2522_c0_seq1						ep456.comp54343_c0_seq1
ep123.comp25253_c0_seq1						ep123.comp48389_c0_seq6
ep123.comp25253_c0_seq2						ep456.comp48881_c1_seq1
ep123.comp254603_c0_seq1						ep456.comp52179_c0_seq4
ep123.comp25471_c0_seq1						ep456.comp44998_c0_seq2
ep123.comp25548_c0_seq1						ep456.comp36115_c0_seq1
ep123.comp257816_c0_seq1						ep123.comp44225_c0_seq1
ep123.comp258849_c0_seq1						ep123.comp49745_c0_seq2
ep123.comp25889_c0_seq1						ep456.comp60305_c0_seq3
ep123.comp25889_c0_seq2						ep123.comp48687_c0_seq8
ep123.comp25956_c0_seq1						ep123.comp46230_c0_seq1
ep123.comp26280_c0_seq1						ep456.comp54513_c0_seq1
ep123.comp26378_c0_seq1						CL515Contig1
ep123.comp26589_c0_seq1						ep123.comp48232_c0_seq1
ep123.comp27081_c0_seq1						ep456.comp46847_c0_seq1
ep123.comp27274_c0_seq1						CL1166Contig1
ep123.comp27324_c0_seq1						ep456.comp59691_c0_seq1
ep123.comp27677_c0_seq1						ep456.comp41208_c0_seq1
ep123.comp27931_c0_seq1						CL998Contig1
ep123.comp27949_c0_seq1						ep123.comp41634_c0_seq1
ep123.comp280381_c0_seq1						ep456.comp58457_c0_seq1
ep123.comp281851_c0_seq1						ep456.comp55559_c0_seq2
ep123.comp283393_c0_seq1						ep456.comp57314_c0_seq1
ep123.comp28371_c1_seq1						ep456.comp58177_c0_seq2
ep123.comp284130_c0_seq1						ep123.comp41892_c0_seq1
ep123.comp287264_c0_seq1						ep456.comp51242_c0_seq1
ep123.comp289706_c0_seq1						ep456.comp55607_c0_seq1
ep123.comp28982_c0_seq1						CL8109Contig1
ep123.comp29002_c0_seq1						ep123.comp43429_c0_seq1
ep123.comp29262_c0_seq1						ep456.comp44998_c0_seq5
ep123.comp29286_c0_seq1						ep123.comp46959_c0_seq1
ep123.comp29326_c0_seq1						ep456.comp58004_c0_seq13
ep123.comp29506_c0_seq1						ep123.comp41380_c0_seq1
ep123.comp29653_c0_seq1						ep456.comp44998_c0_seq6
ep123.comp298869_c0_seq1						ep123.comp46959_c0_seq2
ep123.comp299771_c0_seq1						ep123.comp50319_c0_seq1
ep123.comp30033_c0_seq1						ep456.comp47000_c0_seq1
ep123.comp30170_c0_seq1						ep456.comp58396_c0_seq1
ep123.comp30195_c0_seq1						CL3535Contig1
ep123.comp30716_c0_seq1						CL225Contig1
ep123.comp30739_c0_seq1						ep123.comp48934_c0_seq1
ep123.comp30739_c0_seq2						CL9227Contig1
ep123.comp30739_c0_seq3						ep123.comp41892_c0_seq2
ep123.comp30772_c0_seq1						ep123.comp50319_c0_seq2
ep123.comp315069_c0_seq1						ep456.comp48881_c1_seq2
ep123.comp31514_c0_seq1						CL844Contig1
ep123.comp31562_c0_seq1						ep456.comp57215_c1_seq5
ep123.comp316113_c0_seq1						ep456.comp59850_c1_seq46
ep123.comp31623_c0_seq1						ep456.comp58742_c0_seq1
ep123.comp31673_c0_seq1						ep456.comp59473_c0_seq3
ep123.comp317747_c0_seq1						ep123.comp50319_c0_seq5
ep123.comp31859_c0_seq1						ep123.comp48726_c0_seq1
ep123.comp318626_c0_seq1						ep123.comp48726_c0_seq2
ep123.comp31984_c0_seq1						CL1566Contig1
ep123.comp32114_c0_seq1						ep123.comp48934_c0_seq2
ep123.comp321299_c0_seq1						CL1177Contig1
ep123.comp321313_c0_seq1						ep456.comp58007_c0_seq1
ep123.comp32260_c0_seq1						ep123.comp42592_c0_seq2
ep123.comp32260_c0_seq2						CL540Contig2
ep123.comp32419_c0_seq1						CL3445Contig1
ep123.comp32489_c0_seq1						ep456.comp59850_c1_seq59
ep123.comp32549_c0_seq1						ep456.comp59850_c1_seq62
ep123.comp32555_c0_seq1						CL4208Contig1
ep123.comp32562_c0_seq1						ep456.comp59109_c1_seq3
ep123.comp32657_c0_seq1						ep456.comp58474_c2_seq1
ep123.comp32667_c0_seq1						ep123.comp48015_c0_seq1
ep123.comp329476_c0_seq1						ep123.comp47307_c0_seq1
ep123.comp33193_c0_seq1						ep456.comp58395_c0_seq1
ep123.comp33193_c0_seq2						CL3636Contig1
ep123.comp332521_c0_seq1						ep123.comp47862_c0_seq1
ep123.comp33288_c0_seq1						ep123.comp48040_c0_seq1
ep123.comp33289_c0_seq1						ep456.comp54818_c0_seq1
ep123.comp33470_c0_seq1						ep456.comp59473_c0_seq5
ep123.comp33505_c0_seq1						ep456.comp59252_c0_seq1
ep123.comp33653_c0_seq1						ep456.comp60062_c0_seq11
ep123.comp33653_c0_seq2						ep123.comp42081_c0_seq1
ep123.comp33701_c0_seq1						ep123.comp48040_c0_seq3
ep123.comp33806_c0_seq1						CL7592Contig1
ep123.comp33806_c0_seq2						ep456.comp59252_c0_seq2
ep123.comp33815_c0_seq1						ep123.comp48040_c0_seq5
ep123.comp33872_c0_seq1						CL1Contig446
ep123.comp33872_c0_seq2						ep456.comp55415_c0_seq1
ep123.comp34042_c0_seq1						ep123.comp48389_c0_seq1
ep123.comp34071_c1_seq1						ep456.comp58025_c0_seq1
ep123.comp34106_c0_seq1						ep456.comp56459_c0_seq1
ep123.comp34201_c0_seq1						ep456.comp60042_c0_seq5
ep123.comp34224_c0_seq2						ep123.comp46778_c0_seq1
ep123.comp34247_c2_seq1						ep456.comp54815_c1_seq2
ep123.comp34770_c0_seq1						ep123.comp49907_c0_seq1
ep123.comp34809_c1_seq1						ep123.comp48389_c0_seq2
ep123.comp34809_c1_seq2						ep456.comp38420_c0_seq1
ep123.comp34809_c1_seq3						ep123.comp47249_c0_seq1
ep123.comp34809_c1_seq4						ep123.comp48389_c0_seq3
ep123.comp34813_c0_seq2						ep123.comp48293_c0_seq1
ep123.comp34836_c0_seq1						ep456.comp56361_c0_seq1
ep123.comp34836_c0_seq2						CL4724Contig1
ep123.comp34874_c0_seq1						ep123.comp47347_c0_seq1
ep123.comp34901_c0_seq1						ep123.comp46184_c0_seq1
ep123.comp35021_c0_seq1						ep123.comp48720_c0_seq9
ep123.comp35077_c0_seq1						ep123.comp48720_c0_seq1
ep123.comp35323_c0_seq1						ep123.comp48720_c0_seq2
ep123.comp35452_c0_seq1						ep123.comp48720_c0_seq5
ep123.comp35791_c0_seq1						ep123.comp48720_c0_seq7
ep123.comp35924_c0_seq1						CL2845Contig1
ep123.comp359742_c0_seq1						ep456.comp59819_c0_seq1
ep123.comp36025_c0_seq1						ep123.comp45399_c0_seq3
ep123.comp36033_c1_seq1						ep123.comp45399_c0_seq6
ep123.comp36042_c0_seq1						ep123.comp48748_c0_seq1
ep123.comp36120_c0_seq1						ep123.comp48748_c0_seq2
ep123.comp36137_c0_seq1						ep456.comp57337_c0_seq1
ep123.comp36173_c0_seq1						ep123.comp40694_c0_seq1
ep123.comp361924_c0_seq1						ep123.comp48571_c0_seq1
ep123.comp362878_c0_seq1						ep123.comp48571_c0_seq2
ep123.comp3636_c0_seq1						ep456.comp57245_c0_seq3
ep123.comp36395_c0_seq1						ep456.comp57245_c0_seq4
ep123.comp364354_c0_seq1						ep456.comp55707_c1_seq1
ep123.comp364878_c0_seq1						ep456.comp55447_c0_seq1
ep123.comp36522_c0_seq1						CL8238Contig1
ep123.comp36639_c0_seq1						ep123.comp36903_c0_seq1
ep123.comp36707_c0_seq1						ep123.comp48561_c0_seq1
ep123.comp367935_c0_seq1						ep456.comp53787_c0_seq3
ep123.comp36827_c0_seq1						ep456.comp48631_c0_seq6
ep123.comp36903_c0_seq1						ep456.comp53787_c0_seq5
ep123.comp36961_c0_seq1						ep123.comp44954_c0_seq1
ep123.comp36986_c0_seq1						ep123.comp44954_c0_seq2
ep123.comp37022_c0_seq1						ep456.comp56746_c0_seq1
ep123.comp37141_c0_seq1						ep456.comp56746_c0_seq2
ep123.comp37174_c0_seq1						ep456.comp56746_c0_seq3
ep123.comp371916_c0_seq1						ep456.comp56746_c0_seq4
ep123.comp372350_c0_seq1						ep456.comp56746_c0_seq5
ep123.comp37280_c0_seq1						ep456.comp56746_c0_seq6
ep123.comp37385_c0_seq1						ep456.comp56746_c0_seq7
ep123.comp37385_c0_seq2						ep456.comp56746_c0_seq8
ep123.comp37385_c0_seq3						ep456.comp48631_c0_seq1
ep123.comp37451_c0_seq1						ep456.comp56746_c0_seq9
ep123.comp37451_c0_seq2						ep456.comp56746_c0_seq10
ep123.comp37466_c0_seq2						ep456.comp56746_c0_seq11
ep123.comp37553_c0_seq1						ep456.comp56746_c0_seq12
ep123.comp37559_c0_seq2						ep456.comp56746_c0_seq13
ep123.comp37583_c0_seq1						ep456.comp56746_c0_seq15
ep123.comp37583_c0_seq2						ep456.comp48631_c0_seq2
ep123.comp37583_c0_seq4						ep456.comp56746_c0_seq16
ep123.comp37586_c0_seq1						ep456.comp56746_c0_seq17
ep123.comp37589_c0_seq2						ep456.comp48631_c0_seq3
ep123.comp37617_c0_seq1						ep456.comp56746_c0_seq18
ep123.comp376707_c0_seq1						ep456.comp56746_c0_seq19
ep123.comp37817_c0_seq1						ep456.comp56746_c0_seq20
ep123.comp37817_c0_seq2						ep456.comp56746_c0_seq21
ep123.comp37845_c0_seq1						ep456.comp48631_c0_seq4
ep123.comp37846_c0_seq1						ep456.comp56746_c0_seq22
ep123.comp37847_c0_seq1						ep456.comp48631_c0_seq5
ep123.comp37857_c0_seq1						ep456.comp56746_c0_seq23
ep123.comp37908_c0_seq2						ep456.comp53787_c0_seq1
ep123.comp37974_c0_seq1						ep456.comp58625_c1_seq1
ep123.comp37974_c0_seq3						ep456.comp58625_c1_seq2
ep123.comp38022_c0_seq1						ep456.comp58625_c1_seq3
ep123.comp38068_c0_seq1						ep456.comp58625_c1_seq4
ep123.comp38152_c0_seq1						ep456.comp58625_c1_seq5
ep123.comp38175_c0_seq3						ep456.comp58625_c1_seq6
ep123.comp38243_c1_seq1						ep456.comp57305_c0_seq1
ep123.comp38305_c0_seq3						CL10716Contig1
ep123.comp38322_c0_seq1						ep456.comp40474_c0_seq1
ep123.comp38322_c0_seq2						ep123.comp47318_c0_seq1
ep123.comp38322_c0_seq3						ep123.comp49505_c0_seq1
ep123.comp38322_c0_seq4						ep123.comp49505_c0_seq2
ep123.comp38477_c0_seq1						ep456.comp52153_c0_seq1
ep123.comp38510_c0_seq1						ep456.comp60125_c1_seq1
ep123.comp38581_c0_seq1						CL2775Contig1
ep123.comp38581_c1_seq1						ep123.comp39269_c0_seq3
ep123.comp38618_c0_seq1						ep123.comp50512_c0_seq17
ep123.comp38618_c0_seq2						ep123.comp38059_c0_seq1
ep123.comp38618_c0_seq3						ep123.comp50512_c0_seq1
ep123.comp38618_c0_seq4						ep123.comp38059_c0_seq2
ep123.comp38786_c0_seq1						ep123.comp50512_c0_seq2
ep123.comp38863_c0_seq1						ep123.comp50512_c0_seq28
ep123.comp38975_c0_seq1						ep123.comp50512_c0_seq3
ep123.comp39048_c0_seq1						ep123.comp50512_c0_seq5
ep123.comp39146_c0_seq4						ep123.comp50512_c0_seq7
ep123.comp39163_c0_seq1						ep123.comp50512_c0_seq9
ep123.comp39225_c0_seq1						ep123.comp50512_c0_seq10
ep123.comp39228_c0_seq1						ep123.comp39269_c0_seq1
ep123.comp39228_c0_seq2						ep123.comp39269_c0_seq2
ep123.comp39233_c0_seq1						ep456.comp56964_c0_seq1
ep123.comp39269_c0_seq1						ep123.comp31277_c0_seq1
ep123.comp39269_c0_seq2						ep123.comp49098_c0_seq3
ep123.comp39269_c0_seq3						CL8287Contig1
ep123.comp39273_c0_seq2						ep123.comp45319_c0_seq1
ep123.comp39273_c0_seq3						CL150Contig3
ep123.comp39425_c0_seq1						ep456.comp53351_c0_seq1
ep123.comp39444_c0_seq2						CL150Contig4
ep123.comp39517_c0_seq1						ep123.comp45010_c0_seq5
ep123.comp39540_c1_seq1						CL10894Contig1
ep123.comp39642_c0_seq1						ep123.comp49685_c1_seq1
ep123.comp39659_c0_seq1						ep123.comp49032_c0_seq1
ep123.comp39864_c0_seq1						ep123.comp50164_c0_seq4
ep123.comp39915_c0_seq1						ep123.comp33289_c0_seq1
ep123.comp3993_c0_seq1						ep123.comp42420_c0_seq2
ep123.comp39935_c0_seq1						ep456.comp49363_c0_seq2
ep123.comp39935_c0_seq2						ep456.comp49363_c0_seq4
ep123.comp40008_c0_seq1						ep123.comp42420_c0_seq1
ep123.comp40050_c0_seq1						ep123.comp46469_c0_seq1
ep123.comp40073_c0_seq1						ep123.comp41699_c0_seq2
ep123.comp40107_c0_seq1						CL2702Contig1
ep123.comp40135_c0_seq1						ep123.comp43435_c0_seq1
ep123.comp40203_c0_seq1						ep456.comp58956_c0_seq11
ep123.comp40250_c0_seq2						ep123.comp48400_c0_seq1
ep123.comp40351_c0_seq2						ep123.comp44927_c0_seq1
ep123.comp40372_c0_seq1						ep123.comp44927_c0_seq2
ep123.comp40389_c0_seq1						ep123.comp43394_c0_seq1
ep123.comp40411_c0_seq1						ep123.comp43394_c0_seq4
ep123.comp40449_c0_seq1						ep123.comp43394_c0_seq5
ep123.comp40505_c0_seq1						ep123.comp43394_c0_seq8
ep123.comp40537_c0_seq1						ep123.comp50094_c0_seq1
ep123.comp40588_c0_seq7						ep123.comp50094_c0_seq2
ep123.comp40599_c0_seq1						CL2249Contig1
ep123.comp40614_c0_seq1						ep123.comp50257_c0_seq2
ep123.comp40694_c0_seq1						ep123.comp46554_c0_seq1
ep123.comp40715_c0_seq1						ep123.comp49321_c1_seq1
ep123.comp40795_c1_seq1						ep123.comp49321_c1_seq2
ep123.comp40813_c0_seq1						ep456.comp54331_c0_seq1
ep123.comp40813_c0_seq2						ep456.comp54331_c0_seq2
ep123.comp40819_c0_seq3						ep456.comp54331_c0_seq3
ep123.comp40865_c0_seq1						ep456.comp54331_c0_seq4
ep123.comp40951_c0_seq1						ep456.comp54331_c0_seq5
ep123.comp40967_c0_seq1						ep456.comp54331_c0_seq6
ep123.comp40983_c2_seq1						ep456.comp56071_c0_seq1
ep123.comp41130_c0_seq1						ep456.comp56071_c0_seq3
ep123.comp41175_c0_seq1						ep456.comp56071_c0_seq4
ep123.comp41200_c0_seq1						ep456.comp56071_c0_seq7
ep123.comp41227_c0_seq1						ep123.comp48703_c0_seq5
ep123.comp41237_c0_seq1						ep456.comp48857_c0_seq1
ep123.comp41237_c0_seq11						CL8268Contig1
ep123.comp41237_c0_seq12						ep456.comp51522_c0_seq1
ep123.comp41237_c0_seq14						ep456.comp55874_c0_seq1
ep123.comp41237_c0_seq17						ep123.comp39406_c0_seq1
ep123.comp41237_c0_seq5						ep123.comp46974_c0_seq2
ep123.comp41237_c0_seq7						ep456.comp44785_c0_seq1
ep123.comp41237_c0_seq9						ep123.comp46974_c0_seq3
ep123.comp41243_c0_seq1						ep123.comp39673_c0_seq1
ep123.comp41249_c0_seq1						ep123.comp49212_c0_seq1
ep123.comp41249_c0_seq3						ep456.comp57091_c0_seq1
ep123.comp41268_c0_seq2						CL8234Contig1
ep123.comp41291_c0_seq1						ep456.comp58605_c0_seq1
ep123.comp41300_c0_seq1						ep123.comp50356_c0_seq1
ep123.comp41300_c0_seq2						ep123.comp50356_c0_seq2
ep123.comp41310_c0_seq2						ep456.comp58805_c0_seq1
ep123.comp41333_c0_seq2						ep123.comp50356_c0_seq5
ep123.comp41339_c0_seq1						CL2391Contig1
ep123.comp41342_c0_seq1						ep123.comp49999_c0_seq1
ep123.comp41362_c0_seq1						ep123.comp45208_c0_seq1
ep123.comp41380_c0_seq1						ep456.comp55105_c0_seq2
ep123.comp41432_c0_seq1						ep123.comp45208_c0_seq3
ep123.comp41443_c0_seq1						ep456.comp55105_c0_seq4
ep123.comp41503_c0_seq1						ep123.comp49903_c2_seq1
ep123.comp41503_c0_seq2						ep456.comp59518_c0_seq1
ep123.comp41514_c0_seq1						CL2809Contig1
ep123.comp41527_c0_seq1						ep123.comp43361_c0_seq1
ep123.comp41527_c0_seq13						ep456.comp60190_c0_seq1
ep123.comp41527_c0_seq15						ep123.comp45324_c2_seq1
ep123.comp41527_c0_seq17						CL3220Contig1
ep123.comp41527_c0_seq4						CL6396Contig1
ep123.comp41527_c0_seq5						ep123.comp47321_c0_seq1
ep123.comp41527_c0_seq8						ep456.comp181827_c0_seq1
ep123.comp41527_c0_seq9						ep123.comp47321_c0_seq3
ep123.comp41546_c0_seq1						ep456.comp44544_c0_seq1
ep123.comp41555_c0_seq1						ep456.comp59623_c0_seq7
ep123.comp41625_c1_seq1						ep123.comp46182_c0_seq2
ep123.comp41634_c0_seq1						CL2045Contig1
ep123.comp41635_c0_seq1						ep456.comp42551_c0_seq1
ep123.comp41660_c0_seq4						ep456.comp42551_c0_seq2
ep123.comp41684_c0_seq1						ep456.comp58268_c0_seq2
ep123.comp41695_c0_seq1						ep456.comp54679_c0_seq3
ep123.comp41695_c0_seq2						ep456.comp54679_c0_seq5
ep123.comp416978_c0_seq1						ep456.comp54679_c0_seq7
ep123.comp41705_c0_seq1						ep456.comp54679_c0_seq8
ep123.comp41803_c0_seq1						ep456.comp54679_c0_seq11
ep123.comp41892_c0_seq1						ep123.comp40474_c0_seq1
ep123.comp41892_c0_seq2						CL3119Contig1
ep123.comp41982_c0_seq1						CL776Contig1
ep123.comp42036_c1_seq1						ep456.comp54679_c0_seq1
ep123.comp42039_c0_seq1						CL312Contig2
ep123.comp42039_c0_seq2						ep456.comp55987_c0_seq1
ep123.comp42081_c0_seq1						ep456.comp55987_c0_seq2
ep123.comp421132_c0_seq1						ep456.comp56242_c0_seq1
ep123.comp42163_c0_seq1						ep123.comp44594_c0_seq1
ep123.comp421721_c0_seq1						ep123.comp44594_c0_seq2
ep123.comp42176_c0_seq1						ep456.comp57202_c0_seq1
ep123.comp422285_c0_seq1						ep456.comp57202_c0_seq3
ep123.comp42250_c0_seq1						ep456.comp57202_c0_seq4
ep123.comp42250_c0_seq2						CL826Contig1
ep123.comp424104_c0_seq1						CL826Contig2
ep123.comp42437_c0_seq1						ep456.comp49531_c0_seq3
ep123.comp42446_c0_seq1						ep123.comp48024_c0_seq1
ep123.comp42481_c0_seq1						ep123.comp48024_c0_seq3
ep123.comp42535_c0_seq1						ep456.comp54329_c0_seq1
ep123.comp425654_c0_seq1						ep456.comp52303_c0_seq1
ep123.comp42566_c0_seq1						ep123.comp48024_c0_seq5
ep123.comp42592_c0_seq2						CL7349Contig1
ep123.comp42603_c0_seq1						CL94Contig3
ep123.comp42643_c0_seq1						CL8486Contig1
ep123.comp42688_c0_seq1						ep456.comp52369_c0_seq1
ep123.comp42688_c0_seq2						ep456.comp59634_c0_seq5
ep123.comp42737_c0_seq1						ep456.comp59634_c0_seq7
ep123.comp42754_c0_seq1						ep123.comp50211_c0_seq1
ep123.comp42754_c0_seq4						ep456.comp59634_c0_seq23
ep123.comp42763_c0_seq1						ep456.comp59819_c0_seq3
ep123.comp42775_c0_seq1						CL4310Contig1
ep123.comp42883_c0_seq1						ep123.comp28191_c0_seq1
ep123.comp42883_c0_seq2						ep456.comp55790_c0_seq3
ep123.comp42885_c0_seq1						CL3499Contig1
ep123.comp42943_c0_seq2						CL7943Contig1
ep123.comp42984_c1_seq1						ep123.comp47751_c0_seq1
ep123.comp43011_c0_seq1						ep456.comp60150_c0_seq1
ep123.comp43011_c0_seq3						ep123.comp45430_c0_seq1
ep123.comp43025_c0_seq1						ep456.comp60150_c0_seq2
ep123.comp43077_c0_seq1						ep456.comp60150_c0_seq3
ep123.comp43077_c0_seq2						ep123.comp44701_c0_seq6
ep123.comp43155_c0_seq1						ep456.comp53528_c0_seq1
ep123.comp43172_c0_seq1						CL378Contig1
ep123.comp43172_c0_seq3						ep456.comp60150_c0_seq7
ep123.comp433_c0_seq1						CL9505Contig1
ep123.comp43343_c0_seq1						ep456.comp52525_c0_seq1
ep123.comp43361_c0_seq1						ep456.comp59262_c0_seq1
ep123.comp43384_c1_seq2						CL8275Contig1
ep123.comp43424_c0_seq1						ep123.comp47408_c0_seq1
ep123.comp43429_c0_seq1						CL3089Contig1
ep123.comp434332_c0_seq1						CL997Contig1
ep123.comp43435_c0_seq1						ep123.comp23351_c0_seq1
ep123.comp43509_c0_seq1						ep456.comp58446_c0_seq2
ep123.comp43579_c0_seq1						ep123.comp41228_c0_seq1
ep123.comp43613_c0_seq1						ep456.comp48207_c0_seq1
ep123.comp43613_c0_seq2						CL1Contig804
ep123.comp43653_c0_seq3						ep456.comp59262_c0_seq2
ep123.comp43653_c0_seq4						ep123.comp49573_c0_seq1
ep123.comp43663_c0_seq1						ep123.comp44586_c0_seq4
ep123.comp43699_c0_seq1						ep456.comp51784_c0_seq1
ep123.comp43701_c0_seq1						ep456.comp51568_c0_seq2
ep123.comp43808_c0_seq1						ep456.comp51568_c0_seq3
ep123.comp43808_c0_seq2						ep123.comp39518_c0_seq1
ep123.comp43830_c0_seq1						ep456.comp52814_c0_seq2
ep123.comp43830_c0_seq2						ep456.comp48885_c0_seq1
ep123.comp43830_c0_seq4						ep456.comp55225_c0_seq1
ep123.comp43905_c0_seq1						ep123.comp50211_c0_seq2
ep123.comp43918_c0_seq1						CL53Contig2
ep123.comp43925_c0_seq1						ep456.comp55591_c0_seq1
ep123.comp43925_c0_seq2						ep456.comp51568_c0_seq4
ep123.comp43925_c0_seq4						ep456.comp54329_c0_seq2
ep123.comp44001_c0_seq4						ep456.comp48902_c0_seq1
ep123.comp44108_c0_seq1						ep456.comp43526_c0_seq1
ep123.comp44129_c0_seq1						ep123.comp47442_c0_seq5
ep123.comp44225_c0_seq1						ep456.comp57021_c0_seq1
ep123.comp44244_c0_seq1						ep456.comp58446_c0_seq3
ep123.comp44265_c0_seq1						ep123.comp47956_c0_seq3
ep123.comp44271_c0_seq1						ep456.comp54140_c1_seq1
ep123.comp44289_c0_seq1						ep456.comp56541_c0_seq1
ep123.comp44298_c0_seq1						ep123.comp50522_c0_seq1
ep123.comp44354_c0_seq1						ep123.comp46945_c0_seq1
ep123.comp44354_c0_seq2						ep123.comp49320_c0_seq1
ep123.comp44372_c0_seq1						ep456.comp59262_c0_seq5
ep123.comp44408_c0_seq1						ep456.comp55132_c0_seq3
ep123.comp44408_c0_seq2						ep123.comp50522_c0_seq2
ep123.comp44424_c0_seq1						ep456.comp57021_c0_seq2
ep123.comp44458_c0_seq1						ep456.comp56901_c0_seq2
ep123.comp44482_c0_seq1						ep123.comp45554_c0_seq1
ep123.comp444926_c0_seq1						ep123.comp43759_c0_seq2
ep123.comp44513_c0_seq1						ep123.comp43864_c1_seq1
ep123.comp44592_c1_seq2						ep456.comp58446_c0_seq4
ep123.comp44612_c0_seq1						ep456.comp54162_c0_seq1
ep123.comp44622_c0_seq1						ep456.comp52525_c0_seq2
ep123.comp44626_c0_seq1						ep456.comp53079_c0_seq2
ep123.comp44656_c1_seq1						CL2126Contig1
ep123.comp44656_c1_seq2						ep123.comp46105_c0_seq1
ep123.comp44767_c0_seq1						ep123.comp38191_c0_seq1
ep123.comp44782_c0_seq1						ep123.comp19481_c0_seq1
ep123.comp44893_c1_seq1						ep123.comp46205_c0_seq1
ep123.comp44911_c0_seq1						ep456.comp59522_c0_seq1
ep123.comp44913_c0_seq1						ep123.comp38327_c0_seq1
ep123.comp44962_c0_seq3						ep456.comp39859_c0_seq1
ep123.comp45010_c0_seq5						ep123.comp33989_c0_seq1
ep123.comp45044_c0_seq1						ep456.comp54269_c0_seq3
ep123.comp45048_c0_seq1						ep456.comp48411_c0_seq1
ep123.comp450500_c0_seq1						ep456.comp42907_c0_seq1
ep123.comp45071_c0_seq1						ep123.comp26327_c0_seq1
ep123.comp45072_c0_seq4						ep123.comp49163_c1_seq1
ep123.comp45109_c0_seq3						ep456.comp40123_c0_seq1
ep123.comp45208_c0_seq1						ep123.comp49667_c0_seq2
ep123.comp45208_c0_seq3						ep456.comp58629_c0_seq5
ep123.comp45224_c0_seq1						ep123.comp49320_c0_seq2
ep123.comp45273_c1_seq1						ep123.comp36103_c0_seq1
ep123.comp45276_c1_seq1						ep123.comp43778_c0_seq5
ep123.comp45326_c0_seq3						ep456.comp21206_c0_seq1
ep123.comp45346_c0_seq2						ep456.comp58629_c0_seq6
ep123.comp45346_c0_seq3						CL2594Contig1
ep123.comp45363_c0_seq2						ep456.comp58210_c0_seq8
ep123.comp45368_c0_seq1						CL81Contig1
ep123.comp45373_c0_seq1						ep123.comp41392_c0_seq2
ep123.comp45510_c0_seq1						ep456.comp42265_c0_seq1
ep123.comp45530_c0_seq1						ep123.comp38481_c0_seq2
ep123.comp45530_c0_seq2						ep456.comp53682_c0_seq1
ep123.comp45530_c0_seq3						ep456.comp35399_c0_seq1
ep123.comp45530_c0_seq4						ep456.comp51659_c0_seq1
ep123.comp45593_c0_seq3						ep123.comp39204_c0_seq1
ep123.comp45609_c0_seq1						CL1Contig538
ep123.comp45609_c1_seq2						ep456.comp59580_c1_seq5
ep123.comp45612_c0_seq1						ep123.comp46714_c0_seq1
ep123.comp45664_c0_seq1						ep123.comp42561_c0_seq1
ep123.comp45669_c0_seq1						ep123.comp38327_c0_seq2
ep123.comp45669_c0_seq2						ep456.comp57875_c0_seq8
ep123.comp45669_c0_seq3						CL7822Contig1
ep123.comp45687_c0_seq1						ep456.comp53275_c0_seq2
ep123.comp45687_c0_seq2						ep123.comp50165_c0_seq3
ep123.comp45694_c0_seq1						ep456.comp48087_c0_seq1
ep123.comp45694_c0_seq10						ep123.comp42431_c0_seq1
ep123.comp45694_c0_seq13						CL1360Contig1
ep123.comp45694_c0_seq4						CL1813Contig1
ep123.comp45694_c0_seq5						ep456.comp59262_c0_seq7
ep123.comp45694_c0_seq8						ep456.comp53519_c0_seq1
ep123.comp45699_c0_seq1						CL7836Contig1
ep123.comp45713_c0_seq1						ep456.comp53226_c0_seq5
ep123.comp45762_c0_seq1						ep456.comp47623_c0_seq1
ep123.comp45771_c0_seq1						ep123.comp44915_c0_seq2
ep123.comp45801_c0_seq1						ep123.comp32087_c0_seq1
ep123.comp45827_c1_seq1						ep123.comp48057_c1_seq6
ep123.comp45827_c1_seq2						ep123.comp44112_c0_seq2
ep123.comp45839_c0_seq5						CL1Contig506
ep123.comp45844_c1_seq1						ep456.comp55695_c0_seq1
ep123.comp45844_c1_seq2						ep456.comp58629_c0_seq7
ep123.comp45886_c0_seq1						ep456.comp48087_c0_seq2
ep123.comp46003_c0_seq9						ep456.comp51765_c0_seq2
ep123.comp460162_c0_seq1						ep123.comp40995_c0_seq1
ep123.comp46077_c0_seq1						ep456.comp56265_c0_seq5
ep123.comp46105_c0_seq1						ep123.comp49667_c0_seq3
ep123.comp46108_c0_seq2						ep123.comp42089_c0_seq1
ep123.comp46135_c0_seq1						ep123.comp49646_c0_seq5
ep123.comp46153_c0_seq2						ep456.comp58629_c0_seq8
ep123.comp46153_c0_seq3						ep123.comp45019_c1_seq1
ep123.comp46184_c0_seq1						ep456.comp58774_c0_seq1
ep123.comp46230_c0_seq1						ep456.comp58174_c0_seq3
ep123.comp46233_c1_seq1						ep123.comp49598_c1_seq40
ep123.comp46263_c0_seq1						ep123.comp40164_c0_seq1
ep123.comp46269_c0_seq1						ep123.comp42387_c0_seq2
ep123.comp46269_c0_seq2						ep456.comp42363_c0_seq1
ep123.comp46292_c2_seq1						ep123.comp43717_c0_seq5
ep123.comp46297_c0_seq1						ep456.comp48949_c0_seq1
ep123.comp46307_c0_seq1						ep123.comp49320_c0_seq3
ep123.comp46309_c0_seq3						ep123.comp47442_c0_seq2
ep123.comp4637_c0_seq1						ep456.comp46763_c0_seq1
ep123.comp46420_c0_seq1						ep123.comp41805_c0_seq1
ep123.comp46420_c0_seq3						ep123.comp35463_c0_seq1
ep123.comp46434_c0_seq1						CL3317Contig1
ep123.comp46454_c0_seq1						ep456.comp60120_c0_seq1
ep123.comp46469_c0_seq1						ep123.comp42407_c0_seq1
ep123.comp46469_c0_seq2						ep456.comp44613_c0_seq1
ep123.comp46514_c0_seq3						ep456.comp47095_c0_seq1
ep123.comp46517_c0_seq1						CL2709Contig1
ep123.comp46517_c0_seq2						ep123.comp43176_c0_seq1
ep123.comp46540_c0_seq1						ep456.comp65548_c0_seq1
ep123.comp46540_c0_seq2						ep456.comp56767_c0_seq1
ep123.comp46546_c0_seq1						ep456.comp44358_c0_seq1
ep123.comp46556_c0_seq1						ep123.comp49186_c0_seq21
ep123.comp46571_c0_seq2						ep456.comp59615_c0_seq1
ep123.comp46571_c0_seq3						ep456.comp60120_c0_seq2
ep123.comp46571_c0_seq4						ep456.comp58967_c0_seq2
ep123.comp46589_c0_seq1						ep456.comp59615_c0_seq4
ep123.comp46589_c0_seq3						ep456.comp59615_c0_seq5
ep123.comp46594_c0_seq1						ep456.comp59615_c0_seq6
ep123.comp46671_c0_seq1						ep123.comp48756_c0_seq4
ep123.comp466754_c0_seq1						CL8799Contig1
ep123.comp46746_c0_seq4						ep456.comp56265_c0_seq6
ep123.comp46778_c0_seq1						CL4715Contig1
ep123.comp46784_c0_seq1						ep456.comp59615_c0_seq10
ep123.comp46784_c0_seq2						ep456.comp59615_c0_seq11
ep123.comp46868_c0_seq2						ep456.comp58210_c0_seq5
ep123.comp46877_c0_seq4						CL3549Contig1
ep123.comp46880_c0_seq1						ep456.comp59615_c0_seq12
ep123.comp46894_c1_seq2						ep456.comp59615_c0_seq13
ep123.comp46894_c1_seq4						ep123.comp49320_c0_seq4
ep123.comp46926_c0_seq1						ep456.comp50079_c0_seq1
ep123.comp46926_c0_seq2						ep123.comp46722_c0_seq3
ep123.comp46926_c0_seq3						ep456.comp55370_c0_seq1
ep123.comp46926_c0_seq4						ep456.comp59615_c0_seq18
ep123.comp46959_c0_seq1						ep123.comp44463_c0_seq1
ep123.comp46959_c0_seq2						ep456.comp59615_c0_seq19
ep123.comp46962_c0_seq1						ep123.comp45144_c0_seq2
ep123.comp47012_c0_seq1						CL7235Contig1
ep123.comp47013_c1_seq1						ep456.comp38339_c0_seq1
ep123.comp47046_c1_seq1						ep456.comp59615_c0_seq20
ep123.comp47060_c0_seq10						CL9066Contig1
ep123.comp47060_c0_seq4						ep456.comp57092_c0_seq9
ep123.comp47060_c0_seq6						ep456.comp54384_c0_seq1
ep123.comp47060_c0_seq7						ep456.comp27759_c0_seq1
ep123.comp47100_c0_seq1						ep123.comp38481_c0_seq5
ep123.comp47100_c0_seq2						ep123.comp44449_c0_seq1
ep123.comp47100_c0_seq6						CL10219Contig1
ep123.comp47100_c0_seq8						CL9095Contig1
ep123.comp47102_c0_seq4						ep123.comp44142_c0_seq2
ep123.comp47135_c0_seq1						ep123.comp33989_c0_seq2
ep123.comp47166_c0_seq1						ep123.comp41395_c1_seq1
ep123.comp47188_c0_seq1						ep123.comp50072_c1_seq6
ep123.comp47188_c0_seq2						ep456.comp59588_c0_seq8
ep123.comp47229_c0_seq2						ep456.comp56265_c0_seq7
ep123.comp47249_c0_seq1						ep123.comp46850_c1_seq1
ep123.comp47283_c0_seq1						ep456.comp60400_c0_seq1
ep123.comp47284_c0_seq1						ep456.comp53519_c0_seq2
ep123.comp47307_c0_seq1						ep456.comp58868_c0_seq2
ep123.comp47347_c0_seq1						ep123.comp38602_c0_seq2
ep123.comp47371_c0_seq1						ep123.comp45859_c0_seq6
ep123.comp47372_c0_seq1						ep456.comp53008_c1_seq8
ep123.comp47408_c0_seq1						ep123.comp32340_c0_seq1
ep123.comp47444_c0_seq2						ep123.comp48725_c0_seq1
ep123.comp47450_c0_seq1						ep123.comp41751_c0_seq1
ep123.comp47465_c0_seq3						ep123.comp49943_c0_seq1
ep123.comp47522_c0_seq3						ep456.comp56932_c0_seq3
ep123.comp47522_c0_seq5						ep456.comp59649_c0_seq3
ep123.comp47522_c0_seq7						ep456.comp26127_c0_seq1
ep123.comp475364_c0_seq1						ep456.comp52684_c1_seq3
ep123.comp47544_c0_seq1						ep123.comp47442_c0_seq3
ep123.comp47544_c0_seq2						CL2843Contig1
ep123.comp47544_c0_seq5						CL5462Contig1
ep123.comp47578_c3_seq1						ep456.comp55308_c0_seq1
ep123.comp47578_c3_seq2						ep123.comp46980_c0_seq2
ep123.comp47599_c0_seq5						ep123.comp322945_c0_seq1
ep123.comp47599_c0_seq7						ep123.comp40200_c0_seq1
ep123.comp47604_c0_seq1						ep123.comp49767_c1_seq1
ep123.comp47618_c0_seq1						ep456.comp57557_c0_seq1
ep123.comp47652_c0_seq1						ep123.comp47442_c0_seq4
ep123.comp47663_c0_seq5						ep456.comp59055_c0_seq3
ep123.comp47665_c0_seq2						ep456.comp52879_c0_seq1
ep123.comp47686_c0_seq1						ep456.comp56541_c0_seq3
ep123.comp47686_c0_seq2						ep123.comp49983_c0_seq1
ep123.comp47711_c0_seq2						CL7907Contig1
ep123.comp47748_c0_seq5						ep123.comp47612_c0_seq1
ep123.comp47748_c0_seq6						ep123.comp47000_c0_seq1
ep123.comp47769_c0_seq1						ep123.comp47171_c0_seq12
ep123.comp47769_c0_seq2						ep456.comp59733_c0_seq1
ep123.comp47862_c0_seq1						ep123.comp47818_c0_seq1
ep123.comp47909_c0_seq1						ep456.comp49957_c0_seq1
ep123.comp47922_c0_seq1						ep123.comp47901_c0_seq1
ep123.comp47949_c0_seq1						ep123.comp42367_c0_seq1
ep123.comp47979_c0_seq1						ep123.comp40022_c0_seq2
ep123.comp47996_c0_seq1						ep456.comp56265_c0_seq8
ep123.comp48015_c0_seq1						ep123.comp148334_c0_seq1
ep123.comp48015_c0_seq5						ep123.comp49983_c0_seq2
ep123.comp48015_c0_seq6						ep123.comp47852_c0_seq4
ep123.comp48015_c0_seq7						ep123.comp42274_c0_seq1
ep123.comp48040_c0_seq1						ep456.comp49154_c0_seq1
ep123.comp48040_c0_seq3						ep456.comp59684_c2_seq10
ep123.comp48040_c0_seq5						ep456.comp54492_c0_seq1
ep123.comp48065_c0_seq1						CL8419Contig1
ep123.comp48138_c0_seq1						ep123.comp327176_c0_seq1
ep123.comp48138_c0_seq2						ep456.comp57164_c0_seq1
ep123.comp48161_c0_seq1						ep123.comp33363_c0_seq1
ep123.comp48161_c0_seq2						ep123.comp43866_c0_seq1
ep123.comp48206_c0_seq1						ep123.comp47171_c0_seq5
ep123.comp48206_c0_seq2						ep456.comp47623_c0_seq2
ep123.comp48206_c0_seq3						ep456.comp196746_c0_seq1
ep123.comp48206_c0_seq4						ep123.comp44046_c0_seq1
ep123.comp48225_c0_seq1						ep123.comp42603_c0_seq1
ep123.comp48230_c0_seq1						ep123.comp46392_c0_seq2
ep123.comp48232_c0_seq1						CL1Contig539
ep123.comp48232_c0_seq3						ep123.comp49041_c0_seq2
ep123.comp48293_c0_seq1						ep456.comp46834_c0_seq1
ep123.comp48313_c0_seq1						ep456.comp49957_c0_seq2
ep123.comp48313_c0_seq2						ep123.comp32430_c0_seq1
ep123.comp48313_c0_seq3						ep123.comp35208_c1_seq1
ep123.comp48319_c0_seq4						ep123.comp41835_c0_seq1
ep123.comp48319_c0_seq8						ep456.comp55685_c0_seq1
ep123.comp48350_c0_seq1						ep123.comp46784_c0_seq1
ep123.comp48350_c0_seq2						ep123.comp45946_c0_seq1
ep123.comp48350_c0_seq3						ep456.comp58071_c0_seq2
ep123.comp48350_c0_seq5						ep123.comp42407_c0_seq2
ep123.comp48359_c0_seq1						CL841Contig1
ep123.comp48359_c0_seq2						ep123.comp45583_c0_seq1
ep123.comp48385_c0_seq9						ep456.comp43342_c0_seq1
ep123.comp48389_c0_seq1						ep456.comp58210_c0_seq1
ep123.comp48389_c0_seq2						ep123.comp47901_c0_seq2
ep123.comp48389_c0_seq3						ep123.comp47477_c0_seq1
ep123.comp48389_c0_seq4						ep123.comp45583_c0_seq2
ep123.comp48389_c0_seq5						ep123.comp46140_c0_seq1
ep123.comp48389_c0_seq6						CL6881Contig1
ep123.comp48400_c0_seq1						ep123.comp50005_c0_seq1
ep123.comp48431_c1_seq1						ep123.comp46101_c0_seq1
ep123.comp48443_c0_seq3						ep456.comp52684_c1_seq1
ep123.comp48447_c1_seq4						ep456.comp50901_c0_seq1
ep123.comp48471_c0_seq1						ep123.comp44449_c0_seq2
ep123.comp48474_c0_seq1						ep456.comp56932_c0_seq4
ep123.comp48519_c0_seq1						ep456.comp59793_c0_seq1
ep123.comp48519_c0_seq2						ep456.comp56767_c0_seq2
ep123.comp48519_c0_seq3						ep456.comp59684_c2_seq11
ep123.comp48544_c0_seq1						ep456.comp59188_c0_seq1
ep123.comp48583_c0_seq1						ep456.comp59937_c0_seq19
ep123.comp48583_c0_seq3						ep456.comp53008_c1_seq2
ep123.comp4859_c0_seq1						ep123.comp39916_c0_seq1
ep123.comp48621_c0_seq1						CL8481Contig1
ep123.comp48621_c0_seq3						ep123.comp44915_c0_seq4
ep123.comp48621_c0_seq4						ep123.comp45455_c0_seq1
ep123.comp48624_c0_seq1						ep456.comp53104_c0_seq1
ep123.comp48624_c0_seq2						ep456.comp50029_c0_seq1
ep123.comp48677_c0_seq1						ep123.comp46140_c0_seq2
ep123.comp48677_c0_seq3						ep123.comp47194_c0_seq3
ep123.comp48678_c0_seq3						ep456.comp55846_c0_seq1
ep123.comp48687_c0_seq1						CL6870Contig1
ep123.comp48687_c0_seq2						ep456.comp53087_c0_seq1
ep123.comp48687_c0_seq4						ep456.comp54492_c0_seq2
ep123.comp48687_c0_seq5						CL2570Contig1
ep123.comp48687_c0_seq6						ep123.comp46418_c0_seq1
ep123.comp48687_c0_seq8						ep123.comp48594_c0_seq3
ep123.comp48701_c0_seq1						ep123.comp49646_c0_seq2
ep123.comp48701_c0_seq3						ep123.comp47171_c0_seq6
ep123.comp48703_c0_seq5						ep456.comp55107_c0_seq2
ep123.comp48710_c0_seq1						ep123.comp48057_c1_seq2
ep123.comp48720_c0_seq1						CL623Contig1
ep123.comp48720_c0_seq2						ep123.comp46075_c0_seq1
ep123.comp48720_c0_seq5						CL8429Contig1
ep123.comp48720_c0_seq7						ep123.comp48620_c0_seq1
ep123.comp48720_c0_seq9						ep123.comp50462_c0_seq27
ep123.comp48721_c0_seq3						ep456.comp60298_c0_seq1
ep123.comp48726_c0_seq1						ep123.comp37493_c0_seq1
ep123.comp48726_c0_seq2						ep456.comp54384_c0_seq3
ep123.comp48743_c0_seq1						ep123.comp47000_c0_seq2
ep123.comp48743_c0_seq2						CL1628Contig1
ep123.comp48743_c0_seq3						CL10013Contig1
ep123.comp48776_c0_seq1						ep123.comp50012_c2_seq1
ep123.comp48826_c0_seq1						ep456.comp59684_c2_seq14
ep123.comp48876_c0_seq7						CL1417Contig1
ep123.comp48876_c0_seq8						ep456.comp59580_c1_seq1
ep123.comp48903_c0_seq3						ep123.comp42378_c0_seq1
ep123.comp48903_c0_seq4						ep456.comp56602_c0_seq1
ep123.comp48931_c1_seq1						ep123.comp46853_c0_seq1
ep123.comp48934_c0_seq1						ep456.comp57817_c0_seq3
ep123.comp48934_c0_seq2						CL8135Contig1
ep123.comp48965_c0_seq8						ep123.comp48594_c0_seq4
ep123.comp48981_c0_seq1						CL1Contig800
ep123.comp48981_c0_seq12						CL413Contig1
ep123.comp48981_c0_seq8						ep456.comp53087_c0_seq2
ep123.comp48981_c2_seq2						ep123.comp45658_c0_seq1
ep123.comp48990_c5_seq2						ep456.comp55790_c0_seq1
ep123.comp49000_c0_seq1						ep123.comp38913_c0_seq1
ep123.comp49000_c0_seq10						ep456.comp53008_c1_seq5
ep123.comp49000_c0_seq5						ep456.comp47340_c0_seq1
ep123.comp49019_c0_seq1						ep456.comp55427_c0_seq3
ep123.comp49032_c0_seq1						ep123.comp43404_c0_seq3
ep123.comp49129_c0_seq1						ep123.comp46081_c0_seq1
ep123.comp49129_c0_seq2						CL1503Contig1
ep123.comp49164_c0_seq4						ep123.comp46853_c0_seq3
ep123.comp49164_c0_seq5						ep456.comp54220_c0_seq1
ep123.comp49201_c0_seq1						ep123.comp41552_c0_seq1
ep123.comp49215_c0_seq1						ep456.comp54687_c0_seq1
ep123.comp49215_c0_seq2						ep456.comp58882_c0_seq1
ep123.comp49227_c1_seq1						ep123.comp44635_c0_seq1
ep123.comp49309_c0_seq1						ep123.comp47852_c0_seq5
ep123.comp49309_c0_seq2						ep456.comp50217_c1_seq1
ep123.comp49321_c0_seq1						ep456.comp60298_c0_seq2
ep123.comp49321_c1_seq1						ep456.comp59581_c0_seq3
ep123.comp49321_c1_seq2						CL8933Contig1
ep123.comp49321_c1_seq6						CL8619Contig1
ep123.comp49334_c0_seq1						ep123.comp48620_c0_seq3
ep123.comp49347_c0_seq10						ep123.comp46140_c0_seq3
ep123.comp49373_c0_seq1						ep123.comp48971_c0_seq3
ep123.comp49373_c0_seq2						ep456.comp58210_c0_seq6
ep123.comp49373_c0_seq3						ep123.comp32958_c0_seq1
ep123.comp49373_c0_seq5						ep123.comp46853_c0_seq4
ep123.comp49412_c0_seq1						ep123.comp42378_c0_seq2
ep123.comp49419_c0_seq1						ep456.comp45284_c0_seq1
ep123.comp49419_c0_seq2						ep123.comp32430_c0_seq3
ep123.comp49428_c0_seq1						ep456.comp33588_c0_seq1
ep123.comp49428_c0_seq4						ep123.comp44113_c0_seq3
ep123.comp49456_c0_seq3						CL634Contig2
ep123.comp49479_c0_seq1						ep456.comp60008_c1_seq1
ep123.comp49479_c0_seq10						ep456.comp54337_c0_seq3
ep123.comp49479_c0_seq11						ep123.comp43763_c0_seq2
ep123.comp49479_c0_seq12						ep123.comp28178_c0_seq1
ep123.comp49479_c0_seq13						ep123.comp46140_c0_seq4
ep123.comp49479_c0_seq14						CL9309Contig1
ep123.comp49479_c0_seq15						ep123.comp49692_c1_seq1
ep123.comp49479_c0_seq17						ep123.comp43717_c0_seq1
ep123.comp49479_c0_seq2						CL567Contig1
ep123.comp49479_c0_seq20						ep123.comp39040_c0_seq1
ep123.comp49479_c0_seq22						ep456.comp44291_c0_seq1
ep123.comp49479_c0_seq23						ep456.comp52608_c0_seq1
ep123.comp49479_c0_seq25						CL1051Contig1
ep123.comp49479_c0_seq3						ep123.comp46140_c0_seq5
ep123.comp49479_c0_seq4						ep123.comp36489_c0_seq1
ep123.comp49479_c0_seq5						ep123.comp43723_c0_seq1
ep123.comp49479_c0_seq7						ep123.comp43521_c0_seq1
ep123.comp49479_c0_seq8						ep456.comp50740_c2_seq1
ep123.comp49480_c0_seq1						ep123.comp48813_c0_seq1
ep123.comp49505_c0_seq1						CL9017Contig1
ep123.comp49505_c0_seq2						ep123.comp42797_c0_seq3
ep123.comp49510_c0_seq1						CL634Contig1
ep123.comp49510_c0_seq2						ep456.comp55790_c0_seq2
ep123.comp49526_c0_seq1						ep456.comp54687_c0_seq3
ep123.comp49530_c0_seq11						ep456.comp44241_c0_seq1
ep123.comp49530_c0_seq12						ep456.comp56186_c0_seq1
ep123.comp49530_c0_seq13						ep123.comp46140_c0_seq6
ep123.comp49530_c0_seq14						ep123.comp46679_c0_seq4
ep123.comp49530_c0_seq19						ep456.comp59388_c0_seq1
ep123.comp49530_c0_seq2						ep456.comp54384_c0_seq6
ep123.comp49530_c0_seq3						ep456.comp58756_c0_seq1
ep123.comp49530_c0_seq4						ep456.comp46313_c0_seq1
ep123.comp49530_c0_seq7						ep456.comp58237_c0_seq1
ep123.comp49530_c0_seq9						ep456.comp56712_c0_seq1
ep123.comp49546_c0_seq1						CL183Contig1
ep123.comp49573_c0_seq1						ep456.comp49009_c0_seq1
ep123.comp49595_c0_seq1						CL404Contig1
ep123.comp49595_c0_seq2						ep456.comp55258_c0_seq1
ep123.comp49601_c0_seq1						ep123.comp45646_c0_seq1
ep123.comp49604_c0_seq1						ep456.comp55768_c0_seq1
ep123.comp49621_c0_seq1						ep123.comp31897_c0_seq1
ep123.comp49621_c0_seq2						ep456.comp57554_c0_seq1
ep123.comp49621_c0_seq4						ep456.comp59820_c0_seq1
ep123.comp49640_c1_seq1						ep456.comp55132_c0_seq1
ep123.comp49640_c1_seq3						CL8131Contig1
ep123.comp49652_c0_seq4						ep456.comp57699_c0_seq1
ep123.comp49657_c2_seq10						ep123.comp49731_c1_seq27
ep123.comp49658_c1_seq3						ep456.comp48052_c0_seq1
ep123.comp49658_c1_seq4						CL3074Contig1
ep123.comp49658_c1_seq7						ep123.comp50267_c0_seq2
ep123.comp49658_c1_seq8						ep123.comp43668_c0_seq1
ep123.comp49679_c1_seq3						ep123.comp40187_c0_seq1
ep123.comp49692_c1_seq1						ep456.comp46313_c0_seq2
ep123.comp49711_c0_seq1						ep456.comp54384_c0_seq8
ep123.comp49713_c0_seq1						CL673Contig1
ep123.comp49713_c0_seq5						CL2282Contig1
ep123.comp49716_c0_seq1						CL2521Contig1
ep123.comp49729_c0_seq2						ep456.comp59819_c0_seq2
ep123.comp49731_c1_seq1						ep456.comp51098_c0_seq1
ep123.comp49731_c1_seq2						ep123.comp49731_c1_seq31
ep123.comp49731_c1_seq3						ep123.comp49873_c1_seq1
ep123.comp49731_c1_seq4						ep123.comp50072_c1_seq1
ep123.comp49731_c1_seq5						ep123.comp49688_c0_seq1
ep123.comp49731_c1_seq6						ep456.comp57699_c0_seq2
ep123.comp49731_c1_seq7						ep123.comp49688_c0_seq3
ep123.comp49731_c1_seq8						ep456.comp54655_c0_seq1
ep123.comp49734_c0_seq1						ep456.comp50413_c0_seq1
ep123.comp49734_c0_seq2						ep123.comp28890_c0_seq1
ep123.comp49742_c0_seq1						ep456.comp59368_c0_seq1
ep123.comp49742_c0_seq2						ep456.comp57875_c0_seq1
ep123.comp49745_c0_seq2						ep123.comp42827_c0_seq1
ep123.comp49745_c0_seq5						CL3002Contig1
ep123.comp49748_c1_seq1						ep456.comp59580_c1_seq3
ep123.comp49757_c0_seq25						ep456.comp54356_c0_seq2
ep123.comp49781_c0_seq1						ep123.comp41392_c0_seq1
ep123.comp49781_c0_seq11						ep123.comp43717_c0_seq3
ep123.comp49781_c0_seq12						ep456.comp53759_c0_seq1
ep123.comp49781_c0_seq14						ep123.comp49963_c0_seq1
ep123.comp49781_c0_seq15						ep456.comp54220_c0_seq2
ep123.comp49781_c0_seq16						ep123.comp47518_c0_seq1
ep123.comp49781_c0_seq19						ep456.comp56901_c0_seq1
ep123.comp49781_c0_seq20						ep456.comp59820_c0_seq3
ep123.comp49781_c0_seq21						ep456.comp54384_c0_seq9
ep123.comp49781_c0_seq23						ep123.comp41817_c0_seq1
ep123.comp49781_c0_seq4						ep123.comp49963_c0_seq3
ep123.comp49781_c0_seq5						ep123.comp44586_c0_seq1
ep123.comp49781_c0_seq7						ep123.comp45943_c0_seq3
ep123.comp49781_c0_seq8						ep456.comp44794_c0_seq2
ep123.comp49781_c0_seq9						ep456.comp59420_c1_seq5
ep123.comp49790_c0_seq1						ep456.comp59146_c1_seq1
ep123.comp49799_c1_seq1						ep123.comp49006_c0_seq1
ep123.comp49799_c1_seq2						ep123.comp41945_c0_seq1
ep123.comp49799_c1_seq4						ep123.comp49963_c0_seq5
ep123.comp49799_c1_seq5						ep123.comp41393_c0_seq1
ep123.comp49831_c1_seq1						ep123.comp48256_c0_seq3
ep123.comp49831_c1_seq2						ep456.comp58306_c0_seq1
ep123.comp49886_c0_seq5						ep123.comp49963_c0_seq8
ep123.comp49903_c2_seq1						CL8372Contig1
ep123.comp49907_c0_seq1						ep123.comp49963_c0_seq11
ep123.comp49958_c1_seq1						ep456.comp58030_c0_seq13
ep123.comp49958_c1_seq2						ep456.comp56265_c0_seq1
ep123.comp49958_c2_seq4						CL1Contig557
ep123.comp49958_c2_seq5						ep456.comp58030_c0_seq15
ep123.comp49960_c0_seq1						CL3525Contig1
ep123.comp49960_c1_seq1						ep456.comp56265_c0_seq2
ep123.comp50010_c0_seq15						CL1365Contig1
ep123.comp50010_c0_seq16						ep123.comp32833_c0_seq1
ep123.comp50010_c0_seq19						ep456.comp53917_c0_seq1
ep123.comp50011_c0_seq1						ep456.comp56265_c0_seq3
ep123.comp50011_c0_seq2						ep456.comp60345_c0_seq1
ep123.comp50016_c0_seq1						ep456.comp56265_c0_seq4
ep123.comp50016_c0_seq10						ep123.comp49963_c0_seq12
ep123.comp50016_c0_seq2						ep123.comp48146_c0_seq5
ep123.comp50016_c0_seq3						ep123.comp49963_c0_seq13
ep123.comp50016_c0_seq4						CL2Contig36
ep123.comp50016_c0_seq5						CL967Contig1
ep123.comp50016_c0_seq6						ep456.comp57456_c0_seq1
ep123.comp50016_c0_seq7						ep456.comp60345_c0_seq2
ep123.comp50016_c0_seq8						ep123.comp48543_c0_seq1
ep123.comp50016_c0_seq9						ep456.comp49497_c0_seq1
ep123.comp50036_c0_seq1						ep456.comp57456_c0_seq3
ep123.comp50036_c0_seq2						CL3055Contig1
ep123.comp50041_c3_seq2						ep123.comp46392_c0_seq1
ep123.comp50041_c4_seq1						ep456.comp59829_c1_seq1
ep123.comp50063_c0_seq1						ep123.comp48490_c0_seq1
ep123.comp50067_c1_seq4						CL379Contig1
ep123.comp50072_c1_seq2						ep123.comp48146_c0_seq6
ep123.comp50081_c1_seq5						ep456.comp57092_c0_seq1
ep123.comp50082_c0_seq1						ep456.comp53429_c0_seq1
ep123.comp50082_c0_seq2						CL10548Contig1
ep123.comp50086_c0_seq1						ep456.comp53429_c0_seq2
ep123.comp50086_c0_seq2						ep456.comp53371_c0_seq1
ep123.comp50088_c1_seq5						ep456.comp59684_c2_seq22
ep123.comp50094_c0_seq1						ep123.comp48490_c0_seq4
ep123.comp50094_c0_seq2						CL3314Contig1
ep123.comp50094_c0_seq7						CL2767Contig1
ep123.comp50121_c0_seq10						ep123.comp50311_c0_seq1
ep123.comp50121_c0_seq4						CL121Contig2
ep123.comp50121_c0_seq5						ep456.comp57126_c0_seq1
ep123.comp50148_c0_seq1						ep456.comp58737_c0_seq1
ep123.comp50148_c0_seq2						ep456.comp56730_c0_seq1
ep123.comp50166_c0_seq1						ep456.comp59937_c0_seq13
ep123.comp50201_c0_seq9						ep123.comp46715_c1_seq2
ep123.comp50239_c0_seq1						ep456.comp52739_c1_seq1
ep123.comp50257_c0_seq2						CL4274Contig1
ep123.comp50319_c0_seq1						ep123.comp48559_c0_seq1
ep123.comp50319_c0_seq2						ep456.comp59117_c0_seq1
ep123.comp50319_c0_seq5						ep456.comp59203_c1_seq1
ep123.comp50327_c0_seq1						CL38Contig1
ep123.comp50331_c1_seq24						ep123.comp50311_c0_seq3
ep123.comp50356_c0_seq1						ep456.comp58762_c0_seq3
ep123.comp50356_c0_seq2						ep123.comp50191_c0_seq1
ep123.comp50356_c0_seq23						CL3346Contig1
ep123.comp50356_c0_seq24						ep123.comp43404_c0_seq1
ep123.comp50356_c0_seq5						ep123.comp48543_c0_seq3
ep123.comp50361_c0_seq1						ep123.comp49598_c1_seq3
ep123.comp50361_c0_seq2						ep123.comp49759_c0_seq1
ep123.comp50374_c0_seq12						CL6839Contig1
ep123.comp50374_c0_seq2						ep456.comp47675_c0_seq1
ep123.comp50382_c1_seq1						ep456.comp57092_c0_seq2
ep123.comp50382_c1_seq5						ep456.comp57092_c0_seq3
ep123.comp50397_c0_seq1						CL643Contig1
ep123.comp50397_c0_seq2						CL253Contig1
ep123.comp50410_c0_seq1						ep456.comp55374_c0_seq2
ep123.comp50410_c0_seq2						ep123.comp47739_c0_seq1
ep123.comp50410_c0_seq5						ep456.comp58369_c0_seq3
ep123.comp50410_c0_seq6						CL1Contig560
ep123.comp50410_c0_seq7						ep456.comp59203_c1_seq2
ep123.comp50410_c0_seq8						CL7302Contig1
ep123.comp50421_c0_seq1						ep123.comp44448_c0_seq1
ep123.comp50426_c0_seq1						ep456.comp59146_c1_seq2
ep123.comp50426_c0_seq2						ep123.comp50191_c0_seq2
ep123.comp50457_c0_seq2						ep123.comp50160_c0_seq1
ep123.comp50478_c0_seq11						ep456.comp59872_c0_seq1
ep123.comp50512_c0_seq1						ep123.comp45998_c0_seq1
ep123.comp50512_c0_seq10						ep123.comp49759_c0_seq2
ep123.comp50512_c0_seq17						ep123.comp50110_c0_seq3
ep123.comp50512_c0_seq2						ep456.comp60296_c0_seq1
ep123.comp50512_c0_seq28						ep123.comp47956_c0_seq1
ep123.comp50512_c0_seq3						ep456.comp59872_c0_seq2
ep123.comp50512_c0_seq37						CL3460Contig1
ep123.comp50512_c0_seq5						ep456.comp59129_c0_seq14
ep123.comp50512_c0_seq7						ep123.comp47739_c0_seq3
ep123.comp50512_c0_seq9						ep123.comp50110_c0_seq4
ep123.comp50537_c0_seq1						ep456.comp56480_c0_seq1
ep123.comp50542_c1_seq1						ep456.comp58446_c0_seq1
ep123.comp50552_c0_seq8						ep456.comp57184_c0_seq2
ep123.comp50555_c1_seq1						ep123.comp48756_c0_seq1
ep123.comp50555_c1_seq10						ep123.comp49598_c1_seq6
ep123.comp50555_c1_seq2						ep123.comp47956_c0_seq2
ep123.comp50555_c1_seq3						ep456.comp52814_c0_seq1
ep123.comp50555_c1_seq4						ep123.comp49598_c1_seq8
ep123.comp50555_c1_seq5						CL631Contig1
ep123.comp50555_c1_seq6						CL574Contig1
ep123.comp50555_c1_seq7						CL1633Contig1
ep123.comp50555_c1_seq8						ep123.comp49598_c1_seq10
ep123.comp50555_c1_seq9						ep456.comp58629_c0_seq2
ep123.comp510226_c0_seq1						ep456.comp57092_c0_seq5
ep123.comp519570_c0_seq1						ep456.comp54233_c0_seq1
ep123.comp525275_c0_seq1						ep456.comp59129_c0_seq15
ep123.comp528268_c0_seq1						ep456.comp59203_c1_seq3
ep123.comp534194_c0_seq1						ep456.comp51988_c0_seq1
ep123.comp536249_c0_seq1						ep456.comp53226_c0_seq1
ep123.comp544503_c0_seq1						ep456.comp56300_c0_seq1
ep123.comp550418_c0_seq1						CL2780Contig1
ep123.comp560043_c0_seq1						ep123.comp43759_c0_seq1
ep123.comp562009_c0_seq1						ep123.comp47194_c0_seq1
ep123.comp608722_c0_seq1						ep123.comp41767_c0_seq1
ep123.comp621300_c0_seq1						ep123.comp49598_c1_seq11
ep123.comp626868_c0_seq1						CL117Contig1
ep123.comp644101_c0_seq1						ep456.comp59120_c0_seq1
ep123.comp645586_c0_seq1						ep456.comp59120_c0_seq2
ep123.comp647514_c0_seq1						CL11Contig3
ep123.comp650185_c0_seq1						ep123.comp50275_c0_seq5
ep123.comp651238_c0_seq1						ep123.comp32453_c0_seq1
ep123.comp654517_c0_seq1						ep456.comp56671_c0_seq1
ep123.comp655445_c0_seq1						ep123.comp50275_c0_seq3
ep123.comp669179_c0_seq1						ep123.comp50275_c0_seq4
ep123.comp674385_c0_seq1						CL190Contig2
ep123.comp696179_c0_seq1						ep456.comp57504_c0_seq1
ep123.comp700170_c0_seq1						CL1206Contig1
ep123.comp713399_c0_seq1						ep123.comp49720_c2_seq3
ep123.comp721603_c0_seq1						ep123.comp46624_c0_seq5
ep123.comp741641_c0_seq1						ep123.comp50011_c0_seq1
ep123.comp769142_c0_seq1						ep123.comp50011_c0_seq2
ep123.comp8506_c0_seq1						ep123.comp50352_c0_seq2
ep123.comp89003_c0_seq1						ep456.comp58361_c0_seq1
ep123.comp906561_c0_seq1						ep456.comp59378_c0_seq17
ep123.comp920876_c0_seq1						CL8256Contig1
ep123.comp943890_c0_seq1						ep456.comp58687_c0_seq1
ep123.comp95671_c0_seq1						ep123.comp45510_c0_seq1
ep123.comp9708_c0_seq1						CL7620Contig1
ep123.comp979222_c0_seq1						ep456.comp38829_c0_seq3
ep123.comp997544_c0_seq1						ep123.comp36042_c0_seq1
ep456.comp10002_c0_seq1						ep456.comp38829_c0_seq4
ep456.comp1009158_c0_seq1						ep123.comp50374_c0_seq12
ep456.comp1053842_c0_seq1						ep456.comp58180_c1_seq2
ep456.comp1056022_c0_seq1						ep123.comp39233_c0_seq1
ep456.comp1080758_c0_seq1						ep456.comp51801_c0_seq1
ep456.comp10899_c0_seq1						ep123.comp49958_c2_seq4
ep456.comp10971_c0_seq1						ep123.comp39228_c0_seq1
ep456.comp11013_c0_seq1						ep123.comp49734_c0_seq1
ep456.comp1104614_c0_seq1						ep456.comp57249_c0_seq1
ep456.comp11268_c0_seq1						ep123.comp49734_c0_seq2
ep456.comp115412_c0_seq1						ep456.comp59111_c0_seq5
ep456.comp11725_c0_seq1						ep456.comp55816_c0_seq1
ep456.comp12626_c0_seq1						ep123.comp39228_c0_seq2
ep456.comp127062_c0_seq1						ep456.comp38829_c0_seq2
ep456.comp13033_c0_seq1						ep123.comp50374_c0_seq2
ep456.comp1305_c0_seq1						ep456.comp58117_c0_seq1
ep456.comp13317_c0_seq1						ep123.comp49480_c0_seq1
ep456.comp1362_c0_seq1						ep456.comp58117_c0_seq2
ep456.comp138839_c0_seq1						ep456.comp57634_c0_seq5
ep456.comp14111_c0_seq1						ep123.comp47663_c0_seq5
ep456.comp14126_c0_seq1						ep456.comp60223_c0_seq13
ep456.comp14305_c0_seq1						CL321Contig2
ep456.comp14672_c0_seq1						ep123.comp50410_c0_seq1
ep456.comp146921_c0_seq1						ep123.comp50410_c0_seq2
ep456.comp15199_c0_seq1						ep123.comp50410_c0_seq5
ep456.comp15612_c0_seq1						ep123.comp50410_c0_seq6
ep456.comp1672_c0_seq1						ep123.comp50410_c0_seq7
ep456.comp170476_c0_seq1						ep123.comp50410_c0_seq8
ep456.comp174708_c0_seq1						CL12Contig8
ep456.comp17534_c0_seq1						ep456.comp54433_c0_seq1
ep456.comp18135_c0_seq1						ep456.comp54433_c0_seq2
ep456.comp182493_c0_seq1						ep456.comp59636_c1_seq9
ep456.comp183027_c0_seq1						ep456.comp59573_c0_seq1
ep456.comp188148_c0_seq1						ep456.comp59636_c1_seq1
ep456.comp18868_c0_seq1						ep456.comp59636_c1_seq2
ep456.comp18880_c0_seq1						ep456.comp59573_c0_seq2
ep456.comp18939_c0_seq1						ep456.comp53200_c0_seq2
ep456.comp19129_c0_seq1						ep456.comp58368_c0_seq7
ep456.comp19243_c0_seq1						ep456.comp48655_c0_seq5
ep456.comp19571_c0_seq1						ep456.comp57832_c0_seq1
ep456.comp19728_c0_seq1						ep456.comp40138_c0_seq1
ep456.comp19971_c0_seq1						CL8829Contig1
ep456.comp200446_c0_seq1						ep123.comp43011_c0_seq3
ep456.comp202703_c0_seq1						ep123.comp43579_c0_seq1
ep456.comp20309_c0_seq1						ep123.comp49711_c0_seq1
ep456.comp20712_c0_seq1						ep456.comp50035_c0_seq1
ep456.comp208088_c0_seq1						ep123.comp32657_c0_seq1
ep456.comp20831_c0_seq1						ep123.comp42250_c0_seq1
ep456.comp213406_c0_seq1						CL8037Contig1
ep456.comp213897_c0_seq1						ep123.comp49958_c1_seq2
ep456.comp215676_c0_seq1						ep456.comp47877_c0_seq1
ep456.comp22211_c0_seq1						ep123.comp45713_c0_seq1
ep456.comp22251_c0_seq1						CL2Contig3
ep456.comp223470_c0_seq1						ep456.comp55910_c0_seq1
ep456.comp22366_c0_seq1						ep123.comp49595_c0_seq1
ep456.comp226625_c0_seq1						ep123.comp37974_c0_seq1
ep456.comp230450_c0_seq1						CL5435Contig1
ep456.comp2308_c0_seq1						ep456.comp57778_c0_seq17
ep456.comp232297_c0_seq1						ep123.comp47544_c0_seq1
ep456.comp23354_c0_seq1						ep123.comp47544_c0_seq2
ep456.comp23992_c0_seq1						ep456.comp52505_c0_seq1
ep456.comp24147_c0_seq1						CL7093Contig1
ep456.comp241722_c0_seq1						ep456.comp57778_c0_seq18
ep456.comp242579_c0_seq1						ep123.comp49595_c0_seq2
ep456.comp24487_c0_seq1						ep456.comp54226_c0_seq1
ep456.comp24816_c0_seq1						ep456.comp50379_c0_seq1
ep456.comp249375_c0_seq1						ep123.comp42754_c0_seq1
ep456.comp254624_c0_seq1						ep456.comp56485_c2_seq2
ep456.comp26026_c0_seq1						ep456.comp55705_c0_seq4
ep456.comp262487_c0_seq1						ep123.comp43905_c0_seq1
ep456.comp262704_c0_seq1						ep456.comp50035_c0_seq2
ep456.comp263682_c0_seq1						ep123.comp37583_c0_seq1
ep456.comp264_c0_seq1						CL10385Contig1
ep456.comp265182_c0_seq1						ep123.comp48981_c0_seq12
ep456.comp27171_c0_seq1						ep123.comp49227_c1_seq1
ep456.comp271718_c0_seq1						CL8254Contig1
ep456.comp27246_c0_seq1						ep123.comp29262_c0_seq1
ep456.comp27749_c0_seq1						ep456.comp50035_c0_seq4
ep456.comp28089_c0_seq1						ep456.comp53376_c0_seq1
ep456.comp28098_c0_seq1						ep123.comp37974_c0_seq3
ep456.comp280999_c0_seq1						ep456.comp60232_c1_seq2
ep456.comp281762_c0_seq1						ep456.comp47877_c0_seq2
ep456.comp28638_c0_seq1						ep456.comp54226_c0_seq2
ep456.comp28815_c0_seq1						ep123.comp37589_c0_seq2
ep456.comp28938_c1_seq1						ep123.comp42250_c0_seq2
ep456.comp29119_c0_seq1						ep456.comp57778_c0_seq1
ep456.comp293459_c0_seq1						ep123.comp44622_c0_seq1
ep456.comp294716_c0_seq1						CL25Contig1
ep456.comp295313_c0_seq1						ep123.comp44244_c0_seq1
ep456.comp29860_c0_seq1						ep123.comp40715_c0_seq1
ep456.comp30384_c0_seq1						ep456.comp50708_c0_seq1
ep456.comp304186_c0_seq1						ep123.comp46469_c0_seq2
ep456.comp30653_c0_seq1						ep456.comp50379_c0_seq2
ep456.comp30949_c0_seq1						ep123.comp50397_c0_seq1
ep456.comp31119_c0_seq1						ep123.comp50397_c0_seq2
ep456.comp31140_c0_seq1						CL3067Contig1
ep456.comp31151_c0_seq1						CL2Contig51
ep456.comp3148_c0_seq1						ep456.comp57778_c0_seq2
ep456.comp31816_c0_seq1						ep123.comp47949_c0_seq1
ep456.comp31868_c0_seq1						ep123.comp49731_c1_seq1
ep456.comp31940_c0_seq1						ep456.comp56474_c0_seq1
ep456.comp31963_c0_seq1						ep123.comp49731_c1_seq2
ep456.comp32104_c0_seq1						ep123.comp44626_c0_seq1
ep456.comp32432_c0_seq2						ep123.comp49731_c1_seq3
ep456.comp32486_c0_seq1						ep456.comp48735_c0_seq2
ep456.comp327349_c0_seq1						ep123.comp49604_c0_seq1
ep456.comp328321_c0_seq1						ep123.comp49731_c1_seq4
ep456.comp32875_c0_seq1						ep123.comp47166_c0_seq1
ep456.comp32905_c0_seq1						ep123.comp49731_c1_seq5
ep456.comp32905_c0_seq2						ep123.comp49731_c1_seq6
ep456.comp32905_c0_seq3						ep456.comp49841_c0_seq1
ep456.comp32905_c0_seq4						ep123.comp49601_c0_seq1
ep456.comp330674_c0_seq1						ep123.comp42754_c0_seq4
ep456.comp331378_c0_seq1						ep123.comp49731_c1_seq7
ep456.comp33237_c0_seq1						ep456.comp50879_c0_seq2
ep456.comp333640_c0_seq1						ep123.comp49731_c1_seq8
ep456.comp33451_c0_seq1						ep123.comp46671_c0_seq1
ep456.comp334696_c0_seq1						CL2787Contig1
ep456.comp336734_c0_seq1						ep123.comp38068_c0_seq1
ep456.comp336736_c0_seq1						ep123.comp47922_c0_seq1
ep456.comp33692_c0_seq1						CL941Contig2
ep456.comp338442_c0_seq1						CL45Contig3
ep456.comp340052_c0_seq1						ep456.comp50879_c0_seq3
ep456.comp340720_c0_seq1						ep123.comp46571_c0_seq2
ep456.comp3410_c0_seq1						ep123.comp41684_c0_seq1
ep456.comp34649_c0_seq1						ep123.comp49201_c0_seq1
ep456.comp347616_c0_seq1						ep123.comp38975_c0_seq1
ep456.comp34849_c0_seq1						ep456.comp53310_c0_seq1
ep456.comp34871_c0_seq1						ep456.comp54226_c0_seq3
ep456.comp34898_c0_seq1						ep123.comp42176_c0_seq1
ep456.comp34928_c0_seq1						ep123.comp41635_c0_seq1
ep456.comp34928_c1_seq1						ep456.comp53732_c0_seq1
ep456.comp34950_c0_seq1						ep456.comp57832_c0_seq2
ep456.comp349789_c0_seq1						ep456.comp57778_c0_seq3
ep456.comp351208_c0_seq1						ep123.comp44289_c0_seq1
ep456.comp36115_c0_seq1						ep123.comp49640_c1_seq1
ep456.comp36416_c0_seq1						ep456.comp57778_c0_seq4
ep456.comp36635_c0_seq1						ep456.comp52198_c0_seq1
ep456.comp36834_c0_seq1						CL7066Contig1
ep456.comp36971_c0_seq1						ep123.comp49640_c1_seq3
ep456.comp37328_c0_seq1						ep456.comp53362_c0_seq2
ep456.comp37332_c0_seq1						ep456.comp57778_c0_seq5
ep456.comp37815_c0_seq1						ep123.comp46135_c0_seq1
ep456.comp37822_c0_seq1						ep123.comp35452_c0_seq1
ep456.comp378800_c0_seq1						CL150Contig2
ep456.comp379145_c0_seq1						ep456.comp56089_c0_seq1
ep456.comp38144_c0_seq1						ep456.comp588_c0_seq1
ep456.comp381468_c0_seq1						ep123.comp45801_c0_seq1
ep456.comp38420_c0_seq1						ep456.comp53310_c0_seq2
ep456.comp38439_c0_seq1						ep123.comp45368_c0_seq1
ep456.comp384523_c0_seq1						CL18Contig7
ep456.comp385048_c0_seq1						ep456.comp55705_c0_seq1
ep456.comp386778_c0_seq1						ep456.comp57778_c0_seq6
ep456.comp38683_c0_seq1						ep456.comp52673_c1_seq1
ep456.comp38829_c0_seq2						ep123.comp40813_c0_seq1
ep456.comp38829_c0_seq3						ep123.comp32260_c0_seq1
ep456.comp38829_c0_seq4						ep123.comp46571_c0_seq3
ep456.comp38926_c0_seq1						ep123.comp23487_c0_seq1
ep456.comp39066_c0_seq1						ep123.comp49748_c1_seq1
ep456.comp39139_c0_seq1						ep123.comp47599_c0_seq5
ep456.comp3916_c0_seq1						ep456.comp59542_c0_seq1
ep456.comp396068_c0_seq1						CL8425Contig1
ep456.comp396831_c0_seq1						ep123.comp39425_c0_seq1
ep456.comp39698_c0_seq1						ep123.comp47450_c0_seq1
ep456.comp397832_c0_seq1						ep456.comp60110_c0_seq7
ep456.comp39791_c0_seq1						ep123.comp46571_c0_seq4
ep456.comp39910_c0_seq1						ep456.comp60157_c1_seq1
ep456.comp40020_c0_seq1						ep123.comp44482_c0_seq1
ep456.comp40138_c0_seq1						ep123.comp48981_c0_seq1
ep456.comp40160_c0_seq1						ep456.comp59626_c0_seq1
ep456.comp40242_c0_seq1						ep123.comp47599_c0_seq7
ep456.comp402471_c0_seq1						ep456.comp59626_c0_seq4
ep456.comp40368_c0_seq1						ep123.comp32260_c0_seq2
ep456.comp40482_c0_seq1						CL429Contig1
ep456.comp40482_c0_seq2						ep123.comp48776_c0_seq1
ep456.comp40487_c0_seq1						ep456.comp50078_c0_seq1
ep456.comp404903_c0_seq1						ep123.comp44354_c0_seq1
ep456.comp40543_c0_seq1						ep123.comp42883_c0_seq1
ep456.comp40569_c0_seq1						ep123.comp49831_c1_seq1
ep456.comp40677_c0_seq1						ep456.comp57409_c0_seq1
ep456.comp40744_c0_seq1						CL837Contig1
ep456.comp40907_c0_seq1						ep123.comp38510_c0_seq1
ep456.comp40928_c0_seq1						ep123.comp42943_c0_seq2
ep456.comp40928_c0_seq2						CL1Contig322
ep456.comp40928_c0_seq3						CL8156Contig1
ep456.comp41114_c0_seq1						ep123.comp43011_c0_seq1
ep456.comp41208_c0_seq1						ep456.comp56776_c0_seq1
ep456.comp41232_c0_seq1						ep456.comp53653_c0_seq2
ep456.comp41235_c0_seq1						ep123.comp49742_c0_seq1
ep456.comp41674_c0_seq1						ep123.comp49831_c1_seq2
ep456.comp41850_c0_seq1						ep123.comp41130_c0_seq1
ep456.comp41855_c0_seq1						ep456.comp44436_c0_seq1
ep456.comp42551_c0_seq1						ep456.comp59660_c0_seq1
ep456.comp42551_c0_seq2						CL8723Contig1
ep456.comp42793_c0_seq1						ep123.comp23487_c0_seq2
ep456.comp42801_c0_seq1						ep123.comp46233_c1_seq1
ep456.comp429041_c0_seq1						CL3262Contig1
ep456.comp43127_c0_seq1						ep456.comp56776_c0_seq4
ep456.comp43294_c0_seq1						CL8261Contig1
ep456.comp43794_c0_seq1						ep123.comp20353_c0_seq1
ep456.comp43805_c0_seq1						ep123.comp44354_c0_seq2
ep456.comp43877_c0_seq1						ep456.comp55523_c0_seq3
ep456.comp43955_c0_seq1						CL2221Contig1
ep456.comp44017_c0_seq1						ep123.comp49958_c1_seq1
ep456.comp44081_c0_seq2						ep123.comp44767_c0_seq1
ep456.comp44081_c0_seq3						ep456.comp57544_c0_seq2
ep456.comp44398_c0_seq1						ep123.comp45687_c0_seq1
ep456.comp44405_c0_seq3						ep123.comp49886_c0_seq5
ep456.comp44436_c0_seq1						ep456.comp59900_c0_seq2
ep456.comp44490_c0_seq1						ep123.comp50356_c0_seq23
ep456.comp44641_c0_seq1						ep123.comp50356_c0_seq24
ep456.comp447241_c0_seq1						ep123.comp49742_c0_seq2
ep456.comp44745_c0_seq1						ep456.comp57050_c0_seq2
ep456.comp44745_c0_seq2						CL9902Contig1
ep456.comp44834_c0_seq1						ep123.comp40813_c0_seq2
ep456.comp44998_c0_seq2						ep123.comp36707_c0_seq1
ep456.comp44998_c0_seq5						ep123.comp41249_c0_seq1
ep456.comp44998_c0_seq6						ep456.comp57778_c0_seq7
ep456.comp450581_c0_seq1						ep456.comp58131_c0_seq1
ep456.comp451302_c0_seq1						ep456.comp54496_c1_seq1
ep456.comp451384_c0_seq1						ep456.comp52709_c0_seq1
ep456.comp452031_c0_seq1						ep456.comp57778_c0_seq8
ep456.comp45211_c0_seq1						ep456.comp59900_c0_seq4
ep456.comp45270_c1_seq1						ep456.comp57778_c0_seq9
ep456.comp45284_c0_seq1						ep456.comp50689_c0_seq1
ep456.comp45375_c0_seq2						ep456.comp52709_c0_seq2
ep456.comp45377_c0_seq1						ep456.comp57050_c0_seq4
ep456.comp45532_c0_seq1						ep456.comp52709_c0_seq3
ep456.comp455667_c0_seq1						ep123.comp37466_c0_seq2
ep456.comp45670_c0_seq1						CL1Contig860
ep456.comp456921_c0_seq1						ep123.comp41249_c0_seq3
ep456.comp45712_c0_seq2						CL3223Contig1
ep456.comp457372_c0_seq1						ep456.comp57778_c0_seq11
ep456.comp45807_c0_seq2						CL10883Contig1
ep456.comp45814_c0_seq1						ep456.comp52709_c0_seq4
ep456.comp45879_c0_seq1						ep456.comp48259_c0_seq1
ep456.comp45879_c0_seq2						ep123.comp47769_c0_seq1
ep456.comp45909_c0_seq1						ep456.comp49560_c0_seq1
ep456.comp45910_c0_seq1						ep123.comp36961_c0_seq1
ep456.comp45910_c0_seq2						ep456.comp54496_c1_seq2
ep456.comp45934_c0_seq1						ep456.comp57778_c0_seq12
ep456.comp460612_c0_seq1						ep123.comp47769_c0_seq2
ep456.comp46139_c0_seq1						ep456.comp57778_c0_seq13
ep456.comp463663_c0_seq1						ep123.comp50086_c0_seq1
ep456.comp46440_c0_seq1						ep123.comp45687_c0_seq2
ep456.comp46603_c0_seq1						ep456.comp57855_c0_seq4
ep456.comp46681_c0_seq1						CL1217Contig2
ep456.comp466967_c0_seq1						ep123.comp49412_c0_seq1
ep456.comp46824_c0_seq1						ep456.comp57778_c0_seq14
ep456.comp46824_c0_seq2						ep456.comp57778_c0_seq15
ep456.comp46837_c0_seq1						ep123.comp50086_c0_seq2
ep456.comp46847_c0_seq1						ep123.comp50148_c0_seq1
ep456.comp46924_c0_seq1						ep456.comp52408_c0_seq1
ep456.comp46977_c0_seq1						ep456.comp55523_c0_seq1
ep456.comp47000_c0_seq1						ep456.comp57778_c0_seq16
ep456.comp47042_c0_seq1						ep123.comp44913_c0_seq1
ep456.comp47073_c1_seq1						ep123.comp50148_c0_seq2
ep456.comp47100_c0_seq1						ep123.comp49309_c0_seq1
ep456.comp4721_c0_seq1						ep456.comp59566_c1_seq5
ep456.comp472237_c0_seq1						ep456.comp55405_c0_seq1
ep456.comp47290_c0_seq1						CL9687Contig1
ep456.comp47476_c0_seq2						ep123.comp42643_c0_seq1
ep456.comp47610_c0_seq1						ep123.comp45886_c0_seq1
ep456.comp47613_c0_seq1						ep123.comp49309_c0_seq2
ep456.comp47652_c0_seq1						ep123.comp46269_c0_seq1
ep456.comp47675_c0_seq1						ep123.comp47013_c1_seq1
ep456.comp47705_c0_seq1						ep456.comp45377_c0_seq1
ep456.comp477947_c0_seq1						ep123.comp46269_c0_seq2
ep456.comp47828_c0_seq1						ep123.comp48359_c0_seq1
ep456.comp47877_c0_seq1						ep456.comp58305_c0_seq1
ep456.comp47877_c0_seq2						ep456.comp59888_c0_seq1
ep456.comp47889_c0_seq1						ep456.comp59322_c0_seq1
ep456.comp47969_c0_seq1						ep123.comp47996_c0_seq1
ep456.comp48041_c0_seq1						ep123.comp49321_c1_seq6
ep456.comp480831_c0_seq1						ep123.comp49456_c0_seq3
ep456.comp48207_c0_seq1						ep123.comp48359_c0_seq2
ep456.comp48259_c0_seq1						ep123.comp45827_c1_seq1
ep456.comp483927_c0_seq1						CL957Contig1
ep456.comp484476_c0_seq1						ep456.comp59322_c0_seq2
ep456.comp48474_c0_seq1						ep456.comp59322_c0_seq3
ep456.comp48489_c2_seq1						ep123.comp49546_c0_seq1
ep456.comp48503_c1_seq2						ep123.comp45827_c1_seq2
ep456.comp48542_c0_seq1						ep456.comp56955_c0_seq1
ep456.comp48550_c0_seq1						ep123.comp45839_c0_seq5
ep456.comp48585_c0_seq1						CL1262Contig1
ep456.comp48605_c0_seq1						ep123.comp47544_c0_seq5
ep456.comp48605_c0_seq2						ep123.comp46877_c0_seq4
ep456.comp48605_c0_seq4						CL2677Contig1
ep456.comp48625_c0_seq1						ep123.comp44592_c1_seq2
ep456.comp48634_c1_seq1						CL8626Contig1
ep456.comp48655_c0_seq1						ep123.comp46556_c0_seq1
ep456.comp48655_c0_seq4						ep123.comp49658_c1_seq3
ep456.comp48655_c0_seq5						CL3192Contig1
ep456.comp48668_c0_seq2						ep123.comp49658_c1_seq4
ep456.comp48677_c0_seq1						ep456.comp48655_c0_seq1
ep456.comp48702_c0_seq1						ep123.comp48981_c0_seq8
ep456.comp48735_c0_seq2						ep456.comp55375_c0_seq1
ep456.comp48798_c0_seq1						ep123.comp49658_c1_seq7
ep456.comp48824_c0_seq1						ep123.comp49658_c1_seq8
ep456.comp48824_c0_seq2						ep456.comp48655_c0_seq4
ep456.comp48829_c0_seq2						ep123.comp50488_c0_seq3
ep456.comp48881_c1_seq1						ep123.comp50488_c0_seq5
ep456.comp48881_c1_seq2						ep123.comp50488_c0_seq7
ep456.comp48881_c1_seq3						ep123.comp50488_c0_seq11
ep456.comp48881_c1_seq5						ep456.comp49588_c0_seq1
ep456.comp49017_c0_seq1						ep123.comp50488_c0_seq35
ep456.comp49017_c0_seq2						ep123.comp50488_c0_seq37
ep456.comp49040_c0_seq1						ep123.comp50341_c0_seq5
ep456.comp49055_c0_seq1						ep456.comp60049_c0_seq1
ep456.comp49100_c0_seq2						ep456.comp60049_c0_seq2
ep456.comp49140_c0_seq1						ep456.comp56232_c0_seq1
ep456.comp49363_c0_seq2						ep456.comp60049_c0_seq3
ep456.comp49363_c0_seq4						ep456.comp60049_c0_seq6
ep456.comp49392_c0_seq2						ep456.comp60049_c0_seq4
ep456.comp49457_c0_seq1						ep456.comp60049_c0_seq8
ep456.comp49490_c0_seq1						CL9276Contig1
ep456.comp49560_c0_seq1						CL1Contig890
ep456.comp49597_c0_seq1						CL218Contig1
ep456.comp49597_c0_seq2						ep123.comp50171_c0_seq1
ep456.comp49597_c0_seq4						ep456.comp29075_c0_seq1
ep456.comp49614_c0_seq3						CL8929Contig1
ep456.comp49646_c0_seq1						ep123.comp45050_c0_seq1
ep456.comp49690_c0_seq1						ep456.comp48371_c0_seq1
ep456.comp49752_c0_seq1						ep456.comp46391_c0_seq1
ep456.comp49841_c0_seq1						ep456.comp53728_c0_seq1
ep456.comp50000_c0_seq1						ep123.comp48441_c0_seq1
ep456.comp50027_c0_seq2						ep456.comp53728_c0_seq3
ep456.comp50034_c0_seq1						ep456.comp53728_c0_seq5
ep456.comp50035_c0_seq1						ep456.comp51901_c0_seq6
ep456.comp50035_c0_seq2						ep456.comp28009_c0_seq1
ep456.comp50035_c0_seq4						ep456.comp51901_c0_seq1
ep456.comp50052_c0_seq1						ep456.comp51901_c0_seq2
ep456.comp50059_c0_seq1						ep456.comp51901_c0_seq3
ep456.comp50059_c0_seq2						CL10736Contig1
ep456.comp50078_c0_seq1						ep456.comp49091_c0_seq1
ep456.comp50094_c0_seq3						CL308Contig1
ep456.comp50156_c0_seq1						ep123.comp49714_c0_seq2
ep456.comp50168_c0_seq1						ep123.comp41072_c0_seq1
ep456.comp50207_c0_seq1						ep456.comp59587_c0_seq1
ep456.comp50214_c0_seq1						ep456.comp59587_c0_seq4
ep456.comp50219_c0_seq1						ep123.comp47677_c0_seq4
ep456.comp503624_c0_seq1						ep123.comp44374_c0_seq1
ep456.comp50366_c0_seq1						ep123.comp49085_c0_seq1
ep456.comp50379_c0_seq1						ep456.comp58460_c0_seq1
ep456.comp50379_c0_seq2						ep123.comp49085_c0_seq3
ep456.comp50382_c0_seq1						ep456.comp58460_c0_seq2
ep456.comp50408_c0_seq1						ep123.comp49085_c0_seq9
ep456.comp50424_c0_seq1						ep123.comp49085_c0_seq10
ep456.comp50475_c0_seq1						ep123.comp49085_c0_seq11
ep456.comp50586_c0_seq1						ep123.comp47677_c0_seq2
ep456.comp50689_c0_seq1						ep123.comp49085_c0_seq12
ep456.comp50708_c0_seq1						ep123.comp47677_c0_seq3
ep456.comp50765_c0_seq3						ep456.comp53106_c0_seq2
ep456.comp508523_c0_seq1						CL4019Contig1
ep456.comp50879_c0_seq2						ep123.comp46002_c0_seq3
ep456.comp50879_c0_seq3						ep123.comp45360_c0_seq1
ep456.comp50884_c0_seq1						ep123.comp45360_c0_seq2
ep456.comp51002_c0_seq1						ep456.comp53106_c0_seq1
ep456.comp51216_c0_seq1						ep123.comp47463_c0_seq2
ep456.comp51238_c0_seq1						CL179Contig2
ep456.comp51242_c0_seq1						ep456.comp53353_c0_seq1
ep456.comp51249_c0_seq1						ep123.comp44597_c0_seq3
ep456.comp51249_c0_seq2						ep123.comp44597_c0_seq4
ep456.comp51249_c0_seq3						ep123.comp48668_c0_seq1
ep456.comp51249_c0_seq4						ep123.comp48668_c0_seq2
ep456.comp51404_c0_seq1						ep123.comp523892_c0_seq1
ep456.comp51473_c0_seq1						ep456.comp57812_c0_seq1
ep456.comp51473_c0_seq2						ep456.comp50622_c0_seq1
ep456.comp51473_c0_seq3						ep456.comp44062_c0_seq1
ep456.comp51473_c0_seq4						ep456.comp56128_c0_seq1
ep456.comp51579_c1_seq2						ep456.comp56128_c0_seq2
ep456.comp51579_c1_seq3						ep456.comp56128_c0_seq3
ep456.comp51586_c0_seq1						ep456.comp56128_c0_seq4
ep456.comp51624_c0_seq1						ep456.comp56128_c0_seq5
ep456.comp51639_c0_seq1						ep456.comp56128_c0_seq6
ep456.comp51639_c0_seq2						ep456.comp56128_c0_seq7
ep456.comp51653_c0_seq1						ep456.comp56128_c0_seq8
ep456.comp51699_c0_seq1						ep123.comp48408_c0_seq8
ep456.comp51745_c0_seq1						ep456.comp46575_c0_seq1
ep456.comp51801_c0_seq1						ep456.comp46575_c0_seq2
ep456.comp51801_c0_seq10						ep456.comp46957_c0_seq1
ep456.comp51951_c0_seq1						ep456.comp58116_c0_seq1
ep456.comp52039_c0_seq1						CL846Contig1
ep456.comp52084_c0_seq1						ep456.comp59795_c0_seq6
ep456.comp52084_c0_seq2						CL3121Contig1
ep456.comp52108_c0_seq1						ep456.comp59164_c0_seq1
ep456.comp52130_c0_seq1						ep456.comp59164_c0_seq2
ep456.comp52146_c0_seq1						ep123.comp44499_c0_seq1
ep456.comp52179_c0_seq1						ep123.comp48727_c0_seq1
ep456.comp52179_c0_seq3						ep123.comp48727_c0_seq2
ep456.comp52179_c0_seq4						ep456.comp59827_c0_seq2
ep456.comp52198_c0_seq1						ep456.comp59827_c0_seq3
ep456.comp52322_c0_seq2						ep456.comp59827_c0_seq4
ep456.comp52408_c0_seq1						ep456.comp59827_c0_seq5
ep456.comp52505_c0_seq1						ep123.comp48146_c0_seq14
ep456.comp52532_c0_seq1						ep456.comp57074_c0_seq4
ep456.comp52604_c1_seq1						CL2308Contig1
ep456.comp52622_c0_seq2						ep123.comp42704_c0_seq1
ep456.comp52640_c0_seq1						ep123.comp43353_c0_seq1
ep456.comp52640_c0_seq2						ep123.comp45833_c0_seq1
ep456.comp52673_c1_seq1						ep123.comp43353_c0_seq2
ep456.comp52675_c0_seq1						CL1012Contig1
ep456.comp52709_c0_seq1						ep123.comp48146_c0_seq3
ep456.comp52709_c0_seq2						ep123.comp48146_c0_seq4
ep456.comp52709_c0_seq3						ep123.comp16627_c0_seq1
ep456.comp52709_c0_seq4						ep123.comp48146_c0_seq8
ep456.comp52754_c0_seq1						CL690Contig1
ep456.comp52762_c0_seq1						ep456.comp52269_c3_seq1
ep456.comp52765_c0_seq1						ep123.comp44440_c0_seq2
ep456.comp52765_c0_seq2						ep456.comp58730_c0_seq2
ep456.comp52866_c0_seq1						ep123.comp44440_c0_seq1
ep456.comp52866_c0_seq2						ep456.comp53736_c0_seq1
ep456.comp52990_c0_seq1						CL1330Contig1
ep456.comp52990_c0_seq2						CL1584Contig1
ep456.comp52990_c0_seq3						ep456.comp59427_c0_seq2
ep456.comp52990_c0_seq4						ep456.comp57032_c0_seq1
ep456.comp52990_c0_seq5						ep456.comp55630_c0_seq1
ep456.comp52990_c0_seq6						CL10820Contig1
ep456.comp52990_c0_seq7						ep456.comp55630_c0_seq2
ep456.comp52990_c0_seq9						ep456.comp59449_c0_seq1
ep456.comp52996_c0_seq1						ep456.comp59449_c0_seq2
ep456.comp52996_c0_seq3						ep456.comp52702_c1_seq3
ep456.comp53212_c0_seq1						ep123.comp44131_c1_seq1
ep456.comp53269_c0_seq1						ep456.comp57601_c0_seq1
ep456.comp53310_c0_seq1						ep456.comp57601_c0_seq2
ep456.comp53310_c0_seq2						ep456.comp57601_c0_seq3
ep456.comp53310_c0_seq3						ep123.comp49213_c0_seq1
ep456.comp53317_c0_seq1						ep456.comp57601_c0_seq4
ep456.comp53335_c0_seq1						ep123.comp49213_c0_seq3
ep456.comp53349_c0_seq1						ep456.comp57601_c0_seq5
ep456.comp53351_c0_seq1						ep456.comp57601_c0_seq6
ep456.comp53362_c0_seq2						CL7062Contig1
ep456.comp53371_c0_seq1						ep456.comp57601_c0_seq7
ep456.comp53376_c0_seq1						ep456.comp57601_c0_seq8
ep456.comp53504_c0_seq1						ep456.comp48551_c0_seq1
ep456.comp53524_c0_seq1						ep456.comp48551_c0_seq2
ep456.comp53567_c0_seq1						ep123.comp48502_c0_seq1
ep456.comp53567_c0_seq2						ep123.comp49488_c0_seq1
ep456.comp53567_c0_seq3						ep123.comp48763_c0_seq1
ep456.comp53567_c0_seq4						ep123.comp48763_c0_seq2
ep456.comp53567_c0_seq5						ep123.comp50235_c0_seq7
ep456.comp53567_c0_seq6						CL8437Contig1
ep456.comp53639_c0_seq1						ep123.comp41598_c0_seq1
ep456.comp53653_c0_seq2						ep456.comp46676_c0_seq1
ep456.comp53694_c0_seq1						ep456.comp56190_c0_seq2
ep456.comp53732_c0_seq1						ep456.comp56190_c0_seq1
ep456.comp53742_c0_seq1						ep123.comp48401_c0_seq1
ep456.comp53858_c1_seq7						CL7514Contig1
ep456.comp53858_c1_seq8						ep123.comp43920_c0_seq1
ep456.comp53914_c0_seq2						ep456.comp57997_c0_seq1
ep456.comp54037_c0_seq1						ep123.comp48177_c0_seq1
ep456.comp54046_c0_seq1						ep456.comp57962_c0_seq2
ep456.comp54065_c0_seq1						ep123.comp40974_c0_seq1
ep456.comp54069_c0_seq1						ep123.comp32297_c0_seq1
ep456.comp54069_c0_seq2						ep456.comp43457_c0_seq2
ep456.comp54136_c0_seq3						ep456.comp57962_c0_seq1
ep456.comp54136_c0_seq4						ep123.comp47435_c0_seq3
ep456.comp54154_c0_seq1						ep456.comp45056_c0_seq1
ep456.comp54154_c0_seq2						CL968Contig1
ep456.comp54154_c0_seq3						ep456.comp60058_c0_seq1
ep456.comp54154_c0_seq4						ep456.comp60058_c0_seq2
ep456.comp54154_c0_seq5						ep456.comp58342_c0_seq7
ep456.comp54154_c0_seq6						ep456.comp55898_c0_seq1
ep456.comp54154_c0_seq7						ep456.comp58342_c0_seq10
ep456.comp54178_c0_seq1						ep456.comp58213_c0_seq1
ep456.comp54218_c0_seq1						CL541Contig1
ep456.comp54220_c0_seq1						ep456.comp55898_c0_seq2
ep456.comp54220_c0_seq2						ep123.comp45672_c0_seq1
ep456.comp54226_c0_seq1						ep123.comp50230_c0_seq1
ep456.comp54226_c0_seq2						ep123.comp50230_c0_seq4
ep456.comp54226_c0_seq3						ep456.comp55092_c0_seq1
ep456.comp54239_c0_seq1						CL893Contig1
ep456.comp54343_c0_seq1						ep456.comp53110_c0_seq1
ep456.comp54352_c0_seq1						ep456.comp54945_c1_seq1
ep456.comp54373_c0_seq1						CL1328Contig2
ep456.comp54373_c0_seq2						ep123.comp47859_c3_seq1
ep456.comp54403_c0_seq1						ep123.comp49970_c0_seq4
ep456.comp54429_c0_seq1						ep123.comp49970_c0_seq1
ep456.comp54433_c0_seq1						ep456.comp51883_c0_seq1
ep456.comp54433_c0_seq2						CL666Contig1
ep456.comp54436_c0_seq1						ep123.comp39005_c0_seq1
ep456.comp54441_c0_seq1						ep123.comp48216_c0_seq1
ep456.comp54496_c1_seq1						ep123.comp44813_c0_seq1
ep456.comp54496_c1_seq2						ep123.comp42925_c0_seq1
ep456.comp54505_c0_seq1						ep123.comp48546_c0_seq1
ep456.comp54513_c0_seq1						ep456.comp58639_c0_seq1
ep456.comp54521_c0_seq8						ep456.comp58639_c0_seq3
ep456.comp54614_c0_seq1						ep456.comp58639_c0_seq4
ep456.comp54620_c0_seq3						ep123.comp44252_c0_seq1
ep456.comp54620_c0_seq4						ep123.comp44252_c0_seq2
ep456.comp54634_c0_seq1						ep456.comp59826_c0_seq1
ep456.comp54634_c0_seq2						ep456.comp59826_c0_seq3
ep456.comp54698_c0_seq1						ep456.comp56050_c0_seq1
ep456.comp54722_c0_seq1						ep456.comp55152_c0_seq1
ep456.comp54732_c0_seq1						ep456.comp56050_c0_seq2
ep456.comp547334_c0_seq1						ep123.comp27050_c0_seq1
ep456.comp54763_c0_seq3						ep123.comp41044_c0_seq1
ep456.comp54768_c0_seq2						ep123.comp41044_c0_seq3
ep456.comp54815_c1_seq2						ep123.comp33450_c0_seq1
ep456.comp54818_c0_seq1						ep123.comp46284_c0_seq1
ep456.comp548212_c0_seq1						ep456.comp36357_c0_seq1
ep456.comp54875_c0_seq1						ep123.comp44794_c0_seq1
ep456.comp54908_c0_seq1						ep123.comp45388_c0_seq1
ep456.comp54985_c0_seq4						ep123.comp45388_c0_seq2
ep456.comp55078_c1_seq3						ep123.comp45388_c0_seq5
ep456.comp55105_c0_seq2						ep123.comp44365_c0_seq1
ep456.comp55105_c0_seq4						ep123.comp45388_c0_seq6
ep456.comp55129_c0_seq1						ep456.comp58347_c0_seq1
ep456.comp55182_c0_seq1						ep456.comp58347_c0_seq2
ep456.comp55183_c0_seq1						ep456.comp60055_c0_seq4
ep456.comp55237_c0_seq1						ep123.comp48892_c0_seq12
ep456.comp55282_c0_seq1						ep456.comp53441_c0_seq3
ep456.comp55361_c0_seq1						ep456.comp60055_c0_seq9
ep456.comp55374_c0_seq2						ep456.comp60055_c0_seq2
ep456.comp55375_c0_seq1						ep456.comp41618_c0_seq1
ep456.comp55386_c0_seq2						CL10559Contig1
ep456.comp55387_c0_seq1						ep456.comp52662_c0_seq1
ep456.comp55387_c0_seq2						CL149Contig1
ep456.comp55392_c0_seq1						ep456.comp55789_c0_seq1
ep456.comp55396_c0_seq3						ep456.comp53833_c0_seq8
ep456.comp55405_c0_seq1						ep456.comp50686_c0_seq1
ep456.comp55415_c0_seq1						ep456.comp53833_c0_seq1
ep456.comp55436_c0_seq2						ep456.comp53833_c0_seq2
ep456.comp55441_c0_seq1						ep456.comp53833_c0_seq3
ep456.comp55486_c0_seq1						ep456.comp53833_c0_seq4
ep456.comp55486_c0_seq10						ep456.comp53833_c0_seq5
ep456.comp55486_c0_seq11						ep456.comp53833_c0_seq6
ep456.comp55486_c0_seq2						ep456.comp53833_c0_seq7
ep456.comp55486_c0_seq4						CL9004Contig1
ep456.comp55486_c0_seq5						ep456.comp56063_c0_seq1
ep456.comp55486_c0_seq7						ep456.comp25993_c0_seq1
ep456.comp55486_c0_seq8						ep456.comp50096_c0_seq1
ep456.comp55498_c0_seq1						ep456.comp50096_c0_seq2
ep456.comp55523_c0_seq1						ep123.comp48191_c0_seq1
ep456.comp55523_c0_seq3						ep123.comp44659_c0_seq1
ep456.comp55539_c0_seq2						ep123.comp38225_c0_seq1
ep456.comp55550_c0_seq2						ep456.comp59719_c0_seq1
ep456.comp55559_c0_seq2						ep123.comp38010_c0_seq2
ep456.comp555873_c0_seq1						ep456.comp44092_c0_seq1
ep456.comp55599_c1_seq3						ep123.comp36746_c0_seq1
ep456.comp55599_c1_seq5						ep123.comp44659_c0_seq2
ep456.comp55607_c0_seq1						ep123.comp47856_c1_seq2
ep456.comp55705_c0_seq1						ep456.comp48143_c0_seq1
ep456.comp55705_c0_seq3						ep123.comp44097_c0_seq1
ep456.comp55705_c0_seq4						ep456.comp55185_c0_seq1
ep456.comp55793_c1_seq2						ep456.comp55593_c0_seq7
ep456.comp55816_c0_seq1						ep456.comp55593_c0_seq8
ep456.comp55910_c0_seq1						ep456.comp58518_c0_seq2
ep456.comp55972_c0_seq1						ep456.comp55185_c0_seq2
ep456.comp56006_c0_seq1						ep123.comp49035_c0_seq1
ep456.comp56044_c0_seq1						ep123.comp47449_c0_seq1
ep456.comp56089_c0_seq1						ep123.comp48686_c0_seq1
ep456.comp56097_c0_seq1						ep123.comp48686_c0_seq3
ep456.comp56098_c0_seq1						CL900Contig2
ep456.comp56098_c0_seq2						ep123.comp44970_c0_seq1
ep456.comp56098_c0_seq3						CL8511Contig1
ep456.comp56146_c0_seq1						ep456.comp58008_c0_seq13
ep456.comp56146_c0_seq2						ep456.comp58388_c0_seq1
ep456.comp56166_c0_seq1						ep456.comp58388_c0_seq2
ep456.comp56166_c0_seq2						ep456.comp58388_c0_seq3
ep456.comp56166_c0_seq3						ep456.comp37127_c0_seq1
ep456.comp56166_c0_seq4						ep456.comp40579_c0_seq1
ep456.comp56191_c0_seq1						ep123.comp47903_c0_seq1
ep456.comp56191_c0_seq20						ep456.comp45541_c0_seq1
ep456.comp56191_c0_seq21						ep123.comp47627_c0_seq2
ep456.comp56191_c0_seq25						ep123.comp49413_c0_seq1
ep456.comp56191_c0_seq26						ep456.comp50740_c0_seq1
ep456.comp56191_c0_seq3						CL3336Contig1
ep456.comp56191_c0_seq30						CL3304Contig1
ep456.comp56191_c0_seq31						ep456.comp59021_c0_seq4
ep456.comp56191_c0_seq32						ep456.comp58351_c0_seq1
ep456.comp56191_c0_seq33						ep123.comp33356_c1_seq1
ep456.comp56232_c0_seq1						ep456.comp58351_c0_seq4
ep456.comp56250_c0_seq1						ep456.comp58351_c0_seq6
ep456.comp56260_c0_seq1						ep456.comp58351_c0_seq11
ep456.comp562878_c0_seq1						ep456.comp58351_c0_seq16
ep456.comp56295_c0_seq3						ep456.comp58351_c0_seq17
ep456.comp56295_c0_seq4						ep123.comp47785_c0_seq4
ep456.comp56299_c0_seq1						ep456.comp58351_c0_seq25
ep456.comp56299_c0_seq2						ep456.comp48965_c0_seq1
ep456.comp56361_c0_seq1						ep456.comp51059_c0_seq1
ep456.comp56383_c0_seq1						ep456.comp50788_c1_seq1
ep456.comp563906_c0_seq1						ep456.comp48422_c1_seq1
ep456.comp56459_c0_seq1						ep123.comp44799_c0_seq1
ep456.comp56474_c0_seq1						ep123.comp44799_c0_seq2
ep456.comp56485_c2_seq2						ep456.comp379095_c0_seq1
ep456.comp56493_c0_seq1						ep123.comp44799_c0_seq3
ep456.comp56520_c0_seq11						ep123.comp44799_c0_seq4
ep456.comp56520_c0_seq7						ep456.comp58825_c0_seq1
ep456.comp56520_c0_seq8						ep123.comp42327_c0_seq1
ep456.comp565493_c0_seq1						ep456.comp47262_c0_seq1
ep456.comp56567_c0_seq5						ep456.comp43564_c0_seq1
ep456.comp56602_c0_seq1						ep456.comp53081_c0_seq1
ep456.comp56657_c0_seq1						ep456.comp59553_c0_seq1
ep456.comp56657_c0_seq2						ep123.comp45331_c0_seq1
ep456.comp56674_c0_seq1						ep123.comp45427_c0_seq1
ep456.comp56678_c0_seq1						CL9563Contig1
ep456.comp56702_c0_seq1						ep456.comp55312_c0_seq1
ep456.comp56721_c1_seq1						ep123.comp43360_c0_seq2
ep456.comp56768_c0_seq1						ep123.comp46261_c0_seq2
ep456.comp56776_c0_seq1						ep123.comp50033_c0_seq1
ep456.comp56776_c0_seq4						ep123.comp50033_c0_seq2
ep456.comp56835_c0_seq1						ep123.comp50033_c0_seq3
ep456.comp56889_c0_seq1						ep123.comp50033_c0_seq4
ep456.comp56896_c0_seq1						ep456.comp57131_c1_seq1
ep456.comp56955_c0_seq1						ep123.comp44710_c1_seq1
ep456.comp56959_c0_seq1						ep123.comp38340_c0_seq1
ep456.comp56959_c0_seq2						ep456.comp56670_c0_seq1
ep456.comp56964_c0_seq1						CL4985Contig1
ep456.comp56976_c0_seq1						ep456.comp57905_c2_seq1
ep456.comp56976_c0_seq3						ep123.comp42994_c0_seq1
ep456.comp57050_c0_seq2						ep456.comp51323_c0_seq1
ep456.comp57050_c0_seq4						ep123.comp48681_c1_seq5
ep456.comp57063_c0_seq1						ep123.comp48681_c1_seq6
ep456.comp57163_c0_seq1						ep123.comp49317_c0_seq1
ep456.comp57163_c0_seq2						ep123.comp47602_c0_seq1
ep456.comp57215_c1_seq1						ep123.comp44369_c0_seq2
ep456.comp57215_c1_seq5						CL8299Contig1
ep456.comp57249_c0_seq1						CL3120Contig1
ep456.comp57305_c0_seq1						ep123.comp49380_c1_seq1
ep456.comp57314_c0_seq1						ep123.comp49380_c1_seq2
ep456.comp57315_c0_seq1						ep123.comp49380_c1_seq3
ep456.comp57346_c0_seq9						ep123.comp49380_c1_seq6
ep456.comp57395_c2_seq16						ep123.comp49380_c1_seq7
ep456.comp57405_c0_seq1						ep123.comp49380_c1_seq8
ep456.comp57409_c0_seq1						ep123.comp49380_c1_seq11
ep456.comp57418_c0_seq11						ep123.comp49380_c1_seq14
ep456.comp57419_c0_seq1						ep123.comp49380_c1_seq16
ep456.comp57428_c0_seq1						ep123.comp49380_c1_seq17
ep456.comp57428_c0_seq11						ep123.comp49380_c1_seq21
ep456.comp57428_c0_seq17						ep456.comp49977_c0_seq1
ep456.comp57428_c0_seq3						ep456.comp59445_c0_seq1
ep456.comp57428_c0_seq4						ep123.comp49380_c1_seq35
ep456.comp57428_c0_seq6						ep456.comp59418_c0_seq3
ep456.comp57428_c0_seq9						ep123.comp48167_c0_seq1
ep456.comp57446_c0_seq1						ep456.comp55191_c0_seq2
ep456.comp57448_c1_seq1						ep123.comp44903_c0_seq1
ep456.comp57453_c0_seq2						ep456.comp59418_c0_seq13
ep456.comp57504_c0_seq1						ep456.comp59418_c0_seq15
ep456.comp57510_c0_seq11						ep456.comp58239_c0_seq3
ep456.comp57544_c0_seq2						ep123.comp41438_c0_seq1
ep456.comp57566_c0_seq1						ep456.comp56838_c0_seq2
ep456.comp57566_c0_seq4						ep456.comp53508_c0_seq6
ep456.comp57566_c0_seq5						ep456.comp54063_c0_seq1
ep456.comp57566_c0_seq8						ep456.comp44181_c0_seq3
ep456.comp57631_c1_seq3						ep123.comp43779_c0_seq1
ep456.comp57634_c0_seq5						CL10782Contig1
ep456.comp57659_c0_seq1						ep123.comp44326_c0_seq1
ep456.comp57717_c1_seq10						ep123.comp46852_c0_seq1
ep456.comp577293_c0_seq1						ep456.comp53508_c0_seq1
ep456.comp57741_c0_seq2						ep123.comp48226_c0_seq1
ep456.comp57741_c1_seq1						ep456.comp53508_c0_seq2
ep456.comp57774_c0_seq1						ep123.comp48226_c0_seq2
ep456.comp57774_c0_seq10						ep123.comp44326_c0_seq4
ep456.comp57774_c0_seq11						ep456.comp53508_c0_seq4
ep456.comp57774_c0_seq2						ep456.comp53508_c0_seq5
ep456.comp57774_c0_seq3						ep456.comp44181_c0_seq1
ep456.comp57774_c0_seq4						CL1402Contig1
ep456.comp57774_c0_seq6						ep456.comp34157_c0_seq1
ep456.comp57774_c0_seq7						ep456.comp59083_c0_seq1
ep456.comp57774_c0_seq8						ep456.comp49366_c0_seq1
ep456.comp57778_c0_seq1						ep456.comp43744_c0_seq1
ep456.comp57778_c0_seq11						ep456.comp55812_c0_seq1
ep456.comp57778_c0_seq12						ep456.comp55670_c0_seq1
ep456.comp57778_c0_seq13						ep456.comp55529_c0_seq3
ep456.comp57778_c0_seq14						CL3058Contig1
ep456.comp57778_c0_seq15						ep456.comp55529_c0_seq1
ep456.comp57778_c0_seq16						CL2441Contig1
ep456.comp57778_c0_seq17						CL8627Contig1
ep456.comp57778_c0_seq18						CL766Contig1
ep456.comp57778_c0_seq2						ep123.comp48796_c0_seq1
[truncated: 3,006 more rows]
