# Supplementary material for: Integrated mRNA and microRNA transcriptome variations in the multi-tepal mutant provide insights into the floral patterning of the orchid Cymbidium goeringii
Source: BMC Genomics. 2017 May 11;18:367. doi: 10.1186/s12864-017-3756-9 (PMC5426072; doi:10.1186/s12864-017-3756-9)
Supplement: Supplementary file 11 — Predicted miRNA target genes involved in floral development/flowering time. (XLS 79 kb) [file 12864_2017_3756_MOESM11_ESM.xls]

## Sheet: Sheet1
Additional file 11. Floral-related miRNA and their target genes
miRNA family	Targets predicted	Nr Annotation
flowering time related
miR172	ep123.comp49191_c0_seq2	AP2-10 [Erycina pusilla]
	ep123.comp49191_c0_seq4	AP2-10 [Erycina pusilla]
	ep456.comp40837_c0_seq4	AP2-10 [Erycina pusilla]
	ep456.comp55486_c0_seq1	AP2-11 [Erycina pusilla]
	ep456.comp55486_c0_seq10	AP2-11 [Erycina pusilla]
	ep456.comp55486_c0_seq11	AP2-11 [Erycina pusilla]
	ep456.comp55486_c0_seq2	AP2-11 [Erycina pusilla]
	ep456.comp55486_c0_seq4	AP2-11 [Erycina pusilla]
	ep456.comp55486_c0_seq5	AP2-11 [Erycina pusilla]
	ep456.comp55486_c0_seq7	AP2-11 [Erycina pusilla]
	ep456.comp55486_c0_seq8	AP2-11 [Erycina pusilla]
	ep123.comp38786_c0_seq1	AP2-9 [Erycina pusilla]
	ep456.comp52622_c0_seq2	AP2-9 [Erycina pusilla]
	ep456.comp55466_c0_seq1	APETALA2-like protein [Dendrobium crumenatum]
	ep456.comp55466_c0_seq2	APETALA2-like protein [Dendrobium crumenatum]
	ep456.comp53779_c1_seq1	FtsJ-like methyltransferase family protein [Musa acuminata]
	ep456.comp48551_c0_seq2	gibberellin 20-oxidase, putative [Ricinus communis]
	ep456.comp57601_c0_seq1	putative cell wall invertase [Asparagus officinalis]
	ep456.comp57601_c0_seq2	putative cell wall invertase [Asparagus officinalis]
	ep456.comp57601_c0_seq3	putative cell wall invertase [Asparagus officinalis]
	ep456.comp57601_c0_seq4	putative cell wall invertase [Asparagus officinalis]
	ep456.comp57601_c0_seq5	putative cell wall invertase [Asparagus officinalis]
	ep456.comp57601_c0_seq6	putative cell wall invertase [Asparagus officinalis]
	ep456.comp57601_c0_seq7	putative cell wall invertase [Asparagus officinalis]
	ep456.comp57601_c0_seq8	putative cell wall invertase [Asparagus officinalis]
	ep123.comp48763_c0_seq1	putative SAP DNA-binding domain family protein isoform 1 [Zea mays]
floral related
miR156	ep123.comp43424_c0_seq1	SQUAMOSA promoter-binding-like 10 [Erycina pusilla]
	ep456.comp54065_c0_seq1	SQUAMOSA promoter-binding-like 10 [Erycina pusilla]
	ep456.comp34928_c0_seq1	SQUAMOSA promoter-binding-like 14 [Erycina pusilla]
	ep456.comp34928_c1_seq1	SQUAMOSA promoter-binding-like 14 [Erycina pusilla]
	ep123.comp44001_c0_seq4	SQUAMOSA promoter-binding-like 3 [Erycina pusilla]
	ep456.comp55441_c0_seq1	SQUAMOSA promoter-binding-like 3 [Erycina pusilla]
	CL1904Contig1	SQUAMOSA promoter-binding-like 4 [Erycina pusilla]
	CL11049Contig1	SQUAMOSA promoter-binding-like 5 [Erycina pusilla]
	ep456.comp46681_c0_seq1	SQUAMOSA promoter-binding-like 5 [Erycina pusilla]
	ep123.comp45694_c0_seq1	SQUAMOSA promoter-binding-like 7 [Erycina pusilla]
	ep123.comp45694_c0_seq5	SQUAMOSA promoter-binding-like 7 [Erycina pusilla]
	ep123.comp45694_c0_seq8	SQUAMOSA promoter-binding-like 7 [Erycina pusilla]
	ep456.comp52990_c0_seq2	SQUAMOSA promoter-binding-like 7 [Erycina pusilla]
	ep456.comp52990_c0_seq4	SQUAMOSA promoter-binding-like 7 [Erycina pusilla]
	ep456.comp52990_c0_seq6	SQUAMOSA promoter-binding-like 7 [Erycina pusilla]
	ep456.comp52990_c0_seq7	SQUAMOSA promoter-binding-like 7 [Erycina pusilla]
	ep456.comp52990_c0_seq9	SQUAMOSA promoter-binding-like 7 [Erycina pusilla]
	ep123.comp45694_c0_seq10	SQUAMOSA promoter-binding-like 9 [Erycina pusilla]
	ep123.comp45694_c0_seq13	SQUAMOSA promoter-binding-like 9 [Erycina pusilla]
	ep123.comp45694_c0_seq4	SQUAMOSA promoter-binding-like 9 [Erycina pusilla]
	ep456.comp52990_c0_seq1	SQUAMOSA promoter-binding-like 9 [Erycina pusilla]
	ep456.comp52990_c0_seq3	SQUAMOSA promoter-binding-like 9 [Erycina pusilla]
	ep456.comp52990_c0_seq5	SQUAMOSA promoter-binding-like 9 [Erycina pusilla]
	ep456.comp58153_c0_seq3	MADS box protein [Phalaenopsis equestris]
	ep456.comp59687_c2_seq1	MADS1 protein [Eschscholzia californica]
	ep456.comp59687_c2_seq2	MADS1 protein [Eschscholzia californica]
	ep456.comp59687_c2_seq3	MADS1 protein [Eschscholzia californica]
	ep456.comp59687_c2_seq4	MADS1 protein [Eschscholzia californica]
miR5179	ep456.comp58153_c0_seq3	MADS box protein [Phalaenopsis equestris]
miR535	ep456.comp49040_c0_seq1	PREDICTED: ELMO domain-containing protein A-like [Glycine max]
	ep456.comp40482_c0_seq1	PREDICTED: putative pentatricopeptide repeat-containing protein At3g13770, mitochondrial-like [Fragaria vesca subsp. vesca]
	ep456.comp40482_c0_seq2	PREDICTED: putative pentatricopeptide repeat-containing protein At3g13770, mitochondrial-like [Fragaria vesca subsp. vesca]
	ep456.comp57953_c0_seq1	S-adenosyl-L-methionine decarboxylase [Dendrobium crumenatum]
	ep456.comp57953_c0_seq2	S-adenosyl-L-methionine decarboxylase [Dendrobium crumenatum]
	ep456.comp57953_c0_seq3	S-adenosyl-L-methionine decarboxylase [Dendrobium crumenatum]
	ep456.comp57953_c0_seq4	S-adenosyl-L-methionine decarboxylase [Dendrobium crumenatum]
	CL11049Contig1	SQUAMOSA promoter-binding-like 5 [Erycina pusilla]
	ep456.comp46681_c0_seq1	SQUAMOSA promoter-binding-like 5 [Erycina pusilla]
	ep456.comp52990_c0_seq2	SQUAMOSA promoter-binding-like 7 [Erycina pusilla]
	ep456.comp52990_c0_seq4	SQUAMOSA promoter-binding-like 7 [Erycina pusilla]
	ep456.comp52990_c0_seq6	SQUAMOSA promoter-binding-like 7 [Erycina pusilla]
miR159
	ep123.comp44970_c0_seq1	pentatricopeptide repeat-containing protein [Arabidopsis thaliana]
	ep456.comp57074_c0_seq2	AP2-2 [Erycina pusilla]
	ep456.comp57074_c0_seq4	putative AP2/EREBP transcription factor superfamily protein [Zea mays]
	CL1012Contig1	putative AP2/EREBP transcription factor superfamily protein [Zea mays]
	ep123.comp45072_c0_seq4	Os01g0812000 [Oryza sativa Japonica Group]
	ep123.comp45072_c0_seq1	transcription factor GAMYB [Triticum monococcum]
	CL1Contig160	R2R3-MYB protein [Triticum aestivum]
	CL435Contig1	putative AP endonuclease/reverse transcriptase [Brassica napus]
	ep456.comp57074_c0_seq4	AP2-2 [Erycina pusilla]
	CL1012Contig1	AP2-2 [Erycina pusilla]
	CL10849Contig1	TPA: putative MYB DNA-binding domain superfamily protein [Zea mays]
	ep123.comp49373_c0_seq1	PREDICTED: transcription factor bHLH143-like [Solanum lycopersicum]
miR319	ep123.comp31487_c0_seq1	candidate developmental transcription factor TCP1 [Phalaenopsis hybrid cultivar]
	ep123.comp27081_c0_seq1	candidate developmental transcription factor TCP1 [Phalaenopsis hybrid cultivar]
	ep123.comp48096_c0_seq1	conserved hypothetical protein [Ricinus communis]
	CL3253Contig1	enhanced disease resistance 1 [Delphinium 'MagicFountains dark blue']
	ep123.comp50221_c0_seq16	enhanced disease resistance 1 [Delphinium 'MagicFountains dark blue']
	ep123.comp50221_c0_seq7	enhanced disease resistance 1 [Delphinium 'MagicFountains dark blue']
	ep456.comp59741_c1_seq1	enhanced disease resistance 1 [Delphinium 'MagicFountains dark blue']
	ep123.comp45696_c0_seq1	hypothetical protein [Zea mays]
	ep123.comp45696_c0_seq2	hypothetical protein [Zea mays]
	ep123.comp44893_c1_seq1	hypothetical protein CARUB_v10018972mg [Capsella rubella]
	CL5935Contig1	hypothetical protein MtrDRAFT_AC150777g16v1 [Medicago truncatula]
	CL347Contig1	hypothetical protein PRUPE_ppa026856mg [Prunus persica]
	ep456.comp57566_c0_seq5	hypothetical protein SORBIDRAFT_03g038030 [Sorghum bicolor]
	ep456.comp57566_c0_seq8	hypothetical protein SORBIDRAFT_03g038030 [Sorghum bicolor]
	ep456.comp57668_c0_seq1	myosin heavy chain-related protein [Arabidopsis thaliana]
	ep123.comp47143_c0_seq1	Os07g0299600 [Oryza sativa Japonica Group]
	ep123.comp47143_c0_seq2	Os07g0299600 [Oryza sativa Japonica Group]
	ep123.comp49914_c1_seq1	Os07g0521000 [Oryza sativa Japonica Group]
	ep123.comp49914_c1_seq2	Os07g0521000 [Oryza sativa Japonica Group]
	ep123.comp49914_c1_seq3	Os07g0521000 [Oryza sativa Japonica Group]
	ep123.comp49914_c1_seq5	Os07g0521000 [Oryza sativa Japonica Group]
	ep456.comp59778_c0_seq2	Os07g0521000 [Oryza sativa Japonica Group]
	ep456.comp48503_c1_seq2	predicted protein [Hordeum vulgare subsp. vulgare]
	ep123.comp38581_c0_seq1	PREDICTED: GATA transcription factor 26-like [Cucumis sativus]
	ep123.comp621300_c0_seq1	PREDICTED: LOW QUALITY PROTEIN: uncharacterized protein LOC101214124 [Cucumis sativus]
	ep456.comp57534_c0_seq1	PREDICTED: mannosyl-oligosaccharide glucosidase isoform 1 [Vitis vinifera]
	ep123.comp45266_c0_seq1	PREDICTED: probable exonuclease mut-7 homolog isoform X2 [Cicer arietinum]
	ep456.comp3667_c0_seq1	PREDICTED: protein FEZ-like [Glycine max]
	ep456.comp49522_c0_seq3	PREDICTED: splicing factor 3B subunit 2-like [Cucumis sativus]
	ep456.comp49522_c0_seq4	PREDICTED: splicing factor 3B subunit 2-like [Cucumis sativus]
	ep456.comp49522_c0_seq1	PREDICTED: splicing factor 3B subunit 2-like [Glycine max]
	ep456.comp49522_c0_seq2	PREDICTED: splicing factor 3B subunit 2-like [Glycine max]
	ep123.comp49373_c0_seq1	PREDICTED: transcription factor bHLH143-like [Solanum lycopersicum]
	ep123.comp49373_c0_seq2	PREDICTED: transcription factor bHLH143-like [Solanum lycopersicum]
	ep123.comp49373_c0_seq3	PREDICTED: transcription factor bHLH143-like [Solanum lycopersicum]
	CL4618Contig1	PREDICTED: uncharacterized protein LOC100777725 [Glycine max]
	ep456.comp57566_c0_seq1	PREDICTED: uncharacterized transporter YBR287W-like isoform 1 [Solanum lycopersicum]
	ep456.comp57566_c0_seq4	PREDICTED: uncharacterized transporter YBR287W-like isoform 1 [Solanum lycopersicum]
	ep123.comp298869_c0_seq1	putative Ty3-gypsy-like retroelement pol polyprotein [Arabidopsis thaliana]
	ep123.comp44934_c0_seq2	TCP family transcription factor [Dendrobium hybrid cultivar]
	CL10849Contig1	TPA: putative MYB DNA-binding domain superfamily protein [Zea mays]
	ep123.comp49373_c0_seq5	transcription factor, putative [Ricinus communis]
	CL1Contig160	R2R3-MYB protein [Triticum aestivum]
miR160	CL8904Contig1	hypothetical protein MTR_2g104230 [Medicago truncatula]
	ep123.comp45360_c0_seq1	hypothetical protein PRUPE_ppa006563mg [Prunus persica]
	ep123.comp45360_c0_seq2	hypothetical protein PRUPE_ppa006563mg [Prunus persica]
	ep456.comp53106_c0_seq2	hypothetical protein SORBIDRAFT_09g025120 [Sorghum bicolor]
	ep123.comp46002_c0_seq3	hypothetical protein SORBIDRAFT_09g025120 [Sorghum bicolor]
	ep456.comp53106_c0_seq1	hypothetical protein SORBIDRAFT_09g025120 [Sorghum bicolor]
	ep123.comp47463_c0_seq2	PREDICTED: clathrin heavy chain 1-like [Glycine max]
	CL4019Contig1	PREDICTED: pentatricopeptide repeat-containing protein At3g29230-like [Brachypodium distachyon]
	ep456.comp58489_c0_seq1	PREDICTED: auxin response factor 2 [Vitis vinifera]
	ep456.comp58489_c0_seq4	PREDICTED: auxin response factor 2 [Vitis vinifera]
	ep456.comp58489_c0_seq5	PREDICTED: auxin response factor 2 [Vitis vinifera]
	ep456.comp58489_c0_seq8	PREDICTED: auxin response factor 2 [Vitis vinifera]
miR164	ep123.comp49799_c1_seq1	kelch repeat-containing F-box-like [Oryza sativa Japonica Group]
	ep123.comp49799_c1_seq2	kelch repeat-containing F-box-like [Oryza sativa Japonica Group]
	ep123.comp49799_c1_seq4	kelch repeat-containing F-box-like [Oryza sativa Japonica Group]
	ep123.comp49799_c1_seq5	kelch repeat-containing F-box-like [Oryza sativa Japonica Group]
	ep456.comp54634_c0_seq1	NAC domain-containing protein 21/22, putative [Ricinus communis]
	ep456.comp54634_c0_seq2	NAC domain-containing protein 21/22, putative [Ricinus communis]
	CL1564Contig1	predicted protein [Hordeum vulgare subsp. vulgare]
	ep123.comp46815_c0_seq1	predicted protein [Hordeum vulgare subsp. vulgare]
miR165	ep456.comp58277_c0_seq6	DNA (cytosine-5)-methyltransferase DRM1/2 [Gossypium hirsutum]
	ep123.comp45593_c0_seq3	DRM-type DNA-methyltransferase [Elaeis guineensis]
	ep456.comp58277_c0_seq4	DRM-type DNA-methyltransferase [Elaeis guineensis]
	ep123.comp50121_c0_seq10	Exportin-T, putative [Ricinus communis]
	ep123.comp50121_c0_seq5	Exportin-T, putative [Ricinus communis]
	ep123.comp50121_c0_seq4	hypothetical protein PRUPE_ppa000824mg [Prunus persica]
	ep456.comp57938_c0_seq1	hypothetical protein PRUPE_ppa000824mg [Prunus persica]
	ep456.comp59476_c0_seq1	methionine synthase [Orobanche ramosa]
	ep456.comp58525_c0_seq19	organic anion transporter [Zea mays]
	ep123.comp46880_c0_seq1	Os12g0624000 [Oryza sativa Japonica Group]
	ep456.comp54373_c0_seq1	OSIGBa0139P06.10 [Oryza sativa Indica Group]
	ep456.comp54373_c0_seq2	OSIGBa0139P06.10 [Oryza sativa Indica Group]
	ep123.comp50082_c0_seq1	PREDICTED: beta-galactosidase isoform 1 [Vitis vinifera]
	ep123.comp50082_c0_seq2	PREDICTED: beta-galactosidase-like [Fragaria vesca subsp. vesca]
	ep456.comp54505_c0_seq1	PREDICTED: uncharacterized protein LOC100267570 [Vitis vinifera]
miR166	ep123.comp45533_c0_seq4	chloride channel-like protein Osclc [Oryza sativa Japonica Group]
	ep456.comp58119_c0_seq1	class III homeobox-leucine zipper protein [Asparagus officinalis]
	CL8539Contig1	conserved hypothetical protein [Ricinus communis]
	ep456.comp56959_c0_seq2	Endosomal P24A protein precursor, putative [Ricinus communis]
	ep456.comp48625_c0_seq1	hypothetical protein OsI_16101 [Oryza sativa Indica Group]
	ep456.comp59626_c0_seq1	hypothetical protein SORBIDRAFT_01g019330 [Sorghum bicolor]
	ep456.comp59626_c0_seq21	hypothetical protein SORBIDRAFT_01g019330 [Sorghum bicolor]
	ep456.comp59626_c0_seq4	hypothetical protein SORBIDRAFT_01g019330 [Sorghum bicolor]
	ep456.comp53349_c0_seq1	hypothetical protein ZEAMMB73_806603 [Zea mays]
	ep456.comp57000_c0_seq1	PREDICTED: DNA damage-binding protein 1 isoform 1 [Vitis vinifera]
	ep123.comp48677_c0_seq1	PREDICTED: ectonucleotide pyrophosphatase/phosphodiesterase family member 3 [Vitis vinifera]
	ep123.comp48677_c0_seq3	PREDICTED: probable sugar phosphate/phosphate translocator At3g11320 [Vitis vinifera]
	ep123.comp46514_c0_seq3	PREDICTED: receptor-like serine/threonine-protein kinase SD1-8-like [Vitis vinifera]
	ep456.comp54331_c0_seq1	PREDICTED: riboflavin biosynthesis protein RibD-like [Vitis vinifera]
	ep456.comp54331_c0_seq2	PREDICTED: riboflavin biosynthesis protein RibD-like [Vitis vinifera]
	ep456.comp54331_c0_seq3	PREDICTED: riboflavin biosynthesis protein RibD-like [Vitis vinifera]
	ep456.comp54331_c0_seq4	PREDICTED: riboflavin biosynthesis protein RibD-like [Vitis vinifera]
	ep456.comp54331_c0_seq5	PREDICTED: riboflavin biosynthesis protein RibD-like [Vitis vinifera]
	ep456.comp54331_c0_seq6	PREDICTED: riboflavin biosynthesis protein RibD-like [Vitis vinifera]
	ep456.comp56959_c0_seq1	PREDICTED: transmembrane 9 superfamily member 4 isoform 1 [Vitis vinifera]
miR167	CL10188Contig1	Diacylglycerol kinase 1, putative, expressed [Oryza sativa Japonica Group]
	CL1Contig889	gag-pol polyprotein [Citrus unshiu]
	CL1Contig266	hydroxyproline-rich glycoprotein family protein [Arabidopsis thaliana]
	ep123.comp34071_c1_seq1	hydroxyproline-rich glycoprotein family protein [Arabidopsis thaliana]
	ep123.comp48990_c5_seq2	hydroxyproline-rich glycoprotein family protein [Arabidopsis thaliana]
	CL6690Contig1	hypothetical protein CaO19.6108 [Candida albicans SC5314]
	ep123.comp48443_c0_seq3	hypothetical protein PRUPE_ppa000066mg [Prunus persica]
	ep456.comp59300_c0_seq1	hypothetical protein PRUPE_ppa000066mg [Prunus persica]
	CL1Contig632	hypothetical protein VITISV_038754 [Vitis vinifera]
	ep123.comp48471_c0_seq1	hypothetical protein ZEAMMB73_448636 [Zea mays]
	ep456.comp59017_c0_seq1	Os01g0973400 [Oryza sativa Japonica Group]
	ep123.comp44738_c0_seq1	Os07g0275300 [Oryza sativa Japonica Group]
	ep456.comp56134_c1_seq7	Os07g0275300 [Oryza sativa Japonica Group]
	ep123.comp48158_c0_seq1	predicted protein [Populus trichocarpa]
	ep123.comp48918_c0_seq1	PREDICTED: auxin response factor 2 [Vitis vinifera]
	ep123.comp48918_c0_seq3	PREDICTED: auxin response factor 2 [Vitis vinifera]
	ep456.comp58489_c0_seq1	PREDICTED: auxin response factor 2 [Vitis vinifera]
	ep456.comp58489_c0_seq4	PREDICTED: auxin response factor 2 [Vitis vinifera]
	ep456.comp58489_c0_seq5	PREDICTED: auxin response factor 2 [Vitis vinifera]
	ep456.comp58489_c0_seq8	PREDICTED: auxin response factor 2 [Vitis vinifera]
	ep123.comp48981_c2_seq2	PREDICTED: uncharacterized protein LOC100831753 [Brachypodium distachyon]
	ep456.comp53914_c0_seq2	PREDICTED: uncharacterized protein LOC100831753 [Brachypodium distachyon]
	ep123.comp37385_c0_seq3	PREDICTED: zinc finger CCCH domain-containing protein 32 [Vitis vinifera]
	ep123.comp37385_c0_seq1	PREDICTED: zinc finger CCCH domain-containing protein 32 isoform 1 [Vitis vinifera]
	ep123.comp37385_c0_seq2	PREDICTED: zinc finger CCCH domain-containing protein 32 isoform 1 [Vitis vinifera]
	ep123.comp31859_c0_seq1	transposon protein, putative, unclassified [Oryza sativa Japonica Group]
	ep456.comp57631_c1_seq3	unknown [Gymnadenia conopsea]
	ep123.comp48474_c0_seq1	unnamed protein product [Vitis vinifera]
	ep456.comp55355_c0_seq1	unnamed protein product [Vitis vinifera]
miR169	CL1Contig366	hypothetical protein CHLREDRAFT_109976 [Chlamydomonas reinhardtii]
	ep456.comp46957_c0_seq1	hypothetical protein OsI_26817 [Oryza sativa Indica Group]
	ep123.comp41911_c0_seq1	hypothetical protein OsJ_13660 [Oryza sativa Japonica Group]
	CL1584Contig1	hypothetical protein PRUPE_ppa000091mg [Prunus persica]
	ep456.comp58116_c0_seq1	hypothetical protein RCOM_1311830 [Ricinus communis]
	ep123.comp44131_c1_seq1	hypothetical protein RCOM_1311830 [Ricinus communis]
	ep456.comp54360_c0_seq3	NAC domain-containing protein [Medicago truncatula]
	ep456.comp57032_c0_seq1	predicted protein [Populus trichocarpa]
	ep456.comp46575_c0_seq1	PREDICTED: anaphase-promoting complex subunit 6 [Vitis vinifera]
	ep456.comp46575_c0_seq2	PREDICTED: anaphase-promoting complex subunit 6 [Vitis vinifera]
	CL1330Contig1	PREDICTED: exportin-7-like [Vitis vinifera]
	ep456.comp59427_c0_seq2	PREDICTED: exportin-7-like [Vitis vinifera]
	ep456.comp53736_c0_seq1	PREDICTED: monocopper oxidase-like protein SKU5 [Vitis vinifera]
	ep456.comp52702_c1_seq3	PREDICTED: serine/threonine-protein kinase 38-like [Vitis vinifera]
	ep456.comp59449_c0_seq1	PREDICTED: splicing factor 3B subunit 3-like [Vitis vinifera]
	ep456.comp59449_c0_seq2	PREDICTED: splicing factor 3B subunit 3-like [Vitis vinifera]
	ep123.comp48408_c0_seq8	PREDICTED: uncharacterized protein LOC100826944 isoform 1 [Brachypodium distachyon]
miR396	ep456.comp55669_c0_seq1	LOC_Os02g47280.2|Oryza_sativa_subsp._japonica|GRF|LOC_Os02g47280.2
	ep123.comp17494_c0_seq1	LOC_Os02g47280.1|Oryza_sativa_subsp._japonica|GRF|LOC_Os02g47280.1
	CL10167	LOC_Os04g51190.3|Oryza_sativa_subsp._japonica|GRF|LOC_Os04g51190.3
	ep456.comp59964_c0_seq3	LOC_Os06g02560.3|Oryza_sativa_subsp._japonica|GRF|LOC_Os06g02560.3
	ep456.comp57963_c0_seq1	LOC_Os06g02560.2|Oryza_sativa_subsp._japonica|GRF|LOC_Os06g02560.2
	ep456.comp57947_c0_seq2	LOC_Os06g02560.1|Oryza_sativa_subsp._japonica|GRF|LOC_Os06g02560.1
	ep456.comp57890_c0_seq1	LOC_Os04g51190.2|Oryza_sativa_subsp._japonica|GRF|LOC_Os04g51190.2
	ep456.comp57879_c0_seq1	LOC_Os04g51190.1|Oryza_sativa_subsp._japonica|GRF|LOC_Os04g51190.1
	ep456.comp57867_c0_seq3	LOC_Os02g53690.1|Oryza_sativa_subsp._japonica|GRF|LOC_Os02g53690.1
	ep123.comp50247_c0_seq4	PREDICTED: flap endonuclease GEN-like 2-like [Solanum lycopersicum]
	ep456.comp51249_c0_seq1	PREDICTED: nudix hydrolase 26, chloroplastic-like isoform X2 [Cicer arietinum]
	ep456.comp51249_c0_seq3	diadenosine 5',5'''-P1,P4-tetraphosphate hydrolase [Lupinus angustifolius]
	ep123.comp47283_c0_seq1	ceramidase, putative [Ricinus communis]
	ep123.comp37559_c0_seq2	PREDICTED: peptidyl-prolyl cis-trans isomerase CYP40-like [Brachypodium distachyon]
	ep123.comp32562_c0_seq1	predicted protein [Populus trichocarpa]
	ep456.comp59591_c0_seq1	PREDICTED: uncharacterized protein LOC100264071 [Vitis vinifera]
	ep123.comp33872_c0_seq1	PREDICTED: manganese-dependent ADP-ribose/CDP-alcohol diphosphatase-like [Vitis vinifera]
	ep456.comp50207_c0_seq1	PREDICTED: peptidyl-prolyl cis-trans isomerase CYP40-like [Brachypodium distachyon]
	ep456.comp56166_c0_seq3	hypothetical protein ZEAMMB73_698498 [Zea mays]
	ep456.comp58258_c0_seq1	ceramidase, putative [Ricinus communis]

## Sheet: Sheet2
ep123.comp49191_c0_seq2
ep123.comp49191_c0_seq4
ep456.comp40837_c0_seq4
ep456.comp55486_c0_seq1
ep456.comp55486_c0_seq10
ep456.comp55486_c0_seq11
ep456.comp55486_c0_seq2
ep456.comp55486_c0_seq4
ep456.comp55486_c0_seq5
ep456.comp55486_c0_seq7
ep456.comp55486_c0_seq8
ep123.comp38786_c0_seq1
ep456.comp52622_c0_seq2
ep456.comp55466_c0_seq1
ep456.comp55466_c0_seq2
ep456.comp53779_c1_seq1
ep456.comp48551_c0_seq2
ep456.comp57601_c0_seq1
ep456.comp57601_c0_seq2
ep456.comp57601_c0_seq3
ep456.comp57601_c0_seq4
ep456.comp57601_c0_seq5
ep456.comp57601_c0_seq6
ep456.comp57601_c0_seq7
ep456.comp57601_c0_seq8
ep123.comp48763_c0_seq1
ep123.comp43424_c0_seq1
ep456.comp54065_c0_seq1
ep456.comp34928_c0_seq1
ep456.comp34928_c1_seq1
ep123.comp44001_c0_seq4
ep456.comp55441_c0_seq1
CL1904Contig1
CL11049Contig1
ep456.comp46681_c0_seq1
ep123.comp45694_c0_seq1
ep123.comp45694_c0_seq5
ep123.comp45694_c0_seq8
ep456.comp52990_c0_seq2
ep456.comp52990_c0_seq4
ep456.comp52990_c0_seq6
ep456.comp52990_c0_seq7
ep456.comp52990_c0_seq9
ep123.comp45694_c0_seq10
ep123.comp45694_c0_seq13
ep123.comp45694_c0_seq4
ep456.comp52990_c0_seq1
ep456.comp52990_c0_seq3
ep456.comp52990_c0_seq5
ep456.comp58153_c0_seq3
ep456.comp59687_c2_seq1
ep456.comp59687_c2_seq2
ep456.comp59687_c2_seq3
ep456.comp59687_c2_seq4
ep456.comp49040_c0_seq1
ep456.comp40482_c0_seq1
ep456.comp40482_c0_seq2
ep456.comp57953_c0_seq1
ep456.comp57953_c0_seq2
ep456.comp57953_c0_seq3
ep456.comp57953_c0_seq4
ep123.comp44970_c0_seq1
ep456.comp57074_c0_seq2
ep456.comp57074_c0_seq4
CL1012Contig1
ep123.comp45072_c0_seq4
ep123.comp45072_c0_seq1
CL1Contig160
CL435Contig1
CL10849Contig1
ep123.comp49373_c0_seq1
ep123.comp42236_c0_seq1
ep123.comp42236_c0_seq2
ep123.comp48096_c0_seq1
CL3253Contig1
ep123.comp50221_c0_seq16
ep123.comp50221_c0_seq7
ep456.comp59741_c1_seq1
ep123.comp45696_c0_seq1
ep123.comp45696_c0_seq2
ep123.comp44893_c1_seq1
CL5935Contig1
CL347Contig1
ep456.comp57566_c0_seq5
ep456.comp57566_c0_seq8
ep456.comp57668_c0_seq1
ep123.comp47143_c0_seq1
ep123.comp47143_c0_seq2
ep123.comp49914_c1_seq1
ep123.comp49914_c1_seq2
ep123.comp49914_c1_seq3
ep123.comp49914_c1_seq5
ep456.comp59778_c0_seq2
ep456.comp48503_c1_seq2
ep123.comp38581_c0_seq1
ep123.comp621300_c0_seq1
ep456.comp57534_c0_seq1
ep123.comp45266_c0_seq1
ep456.comp3667_c0_seq1
ep456.comp49522_c0_seq3
ep456.comp49522_c0_seq4
ep456.comp49522_c0_seq1
ep456.comp49522_c0_seq2
ep123.comp49373_c0_seq2
ep123.comp49373_c0_seq3
CL4618Contig1
ep456.comp57566_c0_seq1
ep456.comp57566_c0_seq4
ep123.comp298869_c0_seq1
ep123.comp44934_c0_seq2
ep123.comp49373_c0_seq5
CL8904Contig1
ep123.comp45360_c0_seq1
ep123.comp45360_c0_seq2
ep456.comp53106_c0_seq2
ep123.comp46002_c0_seq3
ep456.comp53106_c0_seq1
ep123.comp47463_c0_seq2
CL4019Contig1
ep456.comp58489_c0_seq1
ep456.comp58489_c0_seq4
ep456.comp58489_c0_seq5
ep456.comp58489_c0_seq8
ep123.comp49799_c1_seq1
ep123.comp49799_c1_seq2
ep123.comp49799_c1_seq4
ep123.comp49799_c1_seq5
ep456.comp54634_c0_seq1
ep456.comp54634_c0_seq2
CL1564Contig1
ep123.comp46815_c0_seq1
ep456.comp58277_c0_seq6
ep123.comp45593_c0_seq3
ep456.comp58277_c0_seq4
ep123.comp50121_c0_seq10
ep123.comp50121_c0_seq5
ep123.comp50121_c0_seq4
ep456.comp57938_c0_seq1
ep456.comp59476_c0_seq1
ep456.comp58525_c0_seq19
ep123.comp46880_c0_seq1
ep456.comp54373_c0_seq1
ep456.comp54373_c0_seq2
ep123.comp50082_c0_seq1
ep123.comp50082_c0_seq2
ep456.comp54505_c0_seq1
ep123.comp45533_c0_seq4
ep456.comp58119_c0_seq1
CL8539Contig1
ep456.comp56959_c0_seq2
ep456.comp48625_c0_seq1
ep456.comp59626_c0_seq1
ep456.comp59626_c0_seq21
ep456.comp59626_c0_seq4
ep456.comp53349_c0_seq1
ep456.comp57000_c0_seq1
ep123.comp48677_c0_seq1
ep123.comp48677_c0_seq3
ep123.comp46514_c0_seq3
ep456.comp54331_c0_seq1
ep456.comp54331_c0_seq2
ep456.comp54331_c0_seq3
ep456.comp54331_c0_seq4
ep456.comp54331_c0_seq5
ep456.comp54331_c0_seq6
ep456.comp56959_c0_seq1
CL10188Contig1
CL1Contig889
CL1Contig266
ep123.comp34071_c1_seq1
ep123.comp48990_c5_seq2
CL6690Contig1
ep123.comp48443_c0_seq3
ep456.comp59300_c0_seq1
CL1Contig632
ep123.comp48471_c0_seq1
ep456.comp59017_c0_seq1
ep123.comp44738_c0_seq1
ep456.comp56134_c1_seq7
ep123.comp48158_c0_seq1
ep123.comp48918_c0_seq1
ep123.comp48918_c0_seq3
ep123.comp48981_c2_seq2
ep456.comp53914_c0_seq2
ep123.comp37385_c0_seq3
ep123.comp37385_c0_seq1
ep123.comp37385_c0_seq2
ep123.comp31859_c0_seq1
ep456.comp57631_c1_seq3
ep123.comp48474_c0_seq1
ep456.comp55355_c0_seq1
CL1Contig366
ep456.comp46957_c0_seq1
ep123.comp41911_c0_seq1
CL1584Contig1
ep456.comp58116_c0_seq1
ep123.comp44131_c1_seq1
ep456.comp54360_c0_seq3
ep456.comp57032_c0_seq1
ep456.comp46575_c0_seq1
ep456.comp46575_c0_seq2
CL1330Contig1
ep456.comp59427_c0_seq2
ep456.comp53736_c0_seq1
ep456.comp52702_c1_seq3
ep456.comp59449_c0_seq1
ep456.comp59449_c0_seq2
ep123.comp48408_c0_seq8
ep456.comp58090_c0_seq2
ep456.comp58090_c0_seq1
ep456.comp57963_c0_seq4
ep456.comp57963_c0_seq3
ep456.comp57963_c0_seq1
ep456.comp57947_c0_seq2
ep456.comp57890_c0_seq1
ep456.comp57879_c0_seq1
ep456.comp57867_c0_seq3
ep123.comp50247_c0_seq4
ep456.comp51249_c0_seq1
ep456.comp51249_c0_seq3
ep123.comp47283_c0_seq1
ep123.comp37559_c0_seq2
ep123.comp32562_c0_seq1
ep456.comp59591_c0_seq1
ep123.comp33872_c0_seq1
ep456.comp50207_c0_seq1
ep456.comp56166_c0_seq3
ep456.comp58258_c0_seq1

## Sheet: Sheet3
ep123.comp49191_c0_seq2
ep123.comp49191_c0_seq4
ep456.comp40837_c0_seq4
ep456.comp55486_c0_seq1
ep456.comp55486_c0_seq10
ep456.comp55486_c0_seq11
ep456.comp55486_c0_seq2
ep456.comp55486_c0_seq4
ep456.comp55486_c0_seq5
ep456.comp55486_c0_seq7
ep456.comp55486_c0_seq8
ep123.comp38786_c0_seq1
ep456.comp52622_c0_seq2
ep456.comp55466_c0_seq1
ep456.comp55466_c0_seq2
ep456.comp53779_c1_seq1
ep456.comp48551_c0_seq2
ep456.comp57601_c0_seq1
ep456.comp57601_c0_seq2
ep456.comp57601_c0_seq3
ep456.comp57601_c0_seq4
ep456.comp57601_c0_seq5
ep456.comp57601_c0_seq6
ep456.comp57601_c0_seq7
ep456.comp57601_c0_seq8
ep123.comp48763_c0_seq1
ep123.comp43424_c0_seq1
ep456.comp54065_c0_seq1
ep456.comp34928_c0_seq1
ep456.comp34928_c1_seq1
ep123.comp44001_c0_seq4
ep456.comp55441_c0_seq1
CL1904Contig1
CL11049Contig1
ep456.comp46681_c0_seq1
ep123.comp45694_c0_seq1
ep123.comp45694_c0_seq5
ep123.comp45694_c0_seq8
ep456.comp52990_c0_seq2
ep456.comp52990_c0_seq4
ep456.comp52990_c0_seq6
ep456.comp52990_c0_seq7
ep456.comp52990_c0_seq9
ep123.comp45694_c0_seq10
ep123.comp45694_c0_seq13
ep123.comp45694_c0_seq4
ep456.comp52990_c0_seq1
ep456.comp52990_c0_seq3
ep456.comp52990_c0_seq5
ep456.comp58153_c0_seq3
ep456.comp59687_c2_seq1
ep456.comp59687_c2_seq2
ep456.comp59687_c2_seq3
ep456.comp59687_c2_seq4
ep456.comp58153_c0_seq3
ep456.comp49040_c0_seq1
ep456.comp40482_c0_seq1
ep456.comp40482_c0_seq2
ep456.comp57953_c0_seq1
ep456.comp57953_c0_seq2
ep456.comp57953_c0_seq3
ep456.comp57953_c0_seq4
CL11049Contig1
ep456.comp46681_c0_seq1
ep456.comp52990_c0_seq2
ep456.comp52990_c0_seq4
ep456.comp52990_c0_seq6
ep123.comp44970_c0_seq1
ep456.comp57074_c0_seq2
ep456.comp57074_c0_seq4
CL1012Contig1
ep123.comp45072_c0_seq4
ep123.comp45072_c0_seq1
CL1Contig160
CL435Contig1
ep456.comp57074_c0_seq4
CL1012Contig1
CL10849Contig1
ep123.comp49373_c0_seq1
ep123.comp42236_c0_seq1
ep123.comp42236_c0_seq2
ep123.comp48096_c0_seq1
CL3253Contig1
ep123.comp50221_c0_seq16
ep123.comp50221_c0_seq7
ep456.comp59741_c1_seq1
ep123.comp45696_c0_seq1
ep123.comp45696_c0_seq2
ep123.comp44893_c1_seq1
CL5935Contig1
CL347Contig1
ep456.comp57566_c0_seq5
ep456.comp57566_c0_seq8
ep456.comp57668_c0_seq1
ep123.comp47143_c0_seq1
ep123.comp47143_c0_seq2
ep123.comp49914_c1_seq1
ep123.comp49914_c1_seq2
ep123.comp49914_c1_seq3
ep123.comp49914_c1_seq5
ep456.comp59778_c0_seq2
ep456.comp48503_c1_seq2
ep123.comp38581_c0_seq1
ep123.comp621300_c0_seq1
ep456.comp57534_c0_seq1
ep123.comp45266_c0_seq1
ep456.comp3667_c0_seq1
ep456.comp49522_c0_seq3
ep456.comp49522_c0_seq4
ep456.comp49522_c0_seq1
ep456.comp49522_c0_seq2
ep123.comp49373_c0_seq1
ep123.comp49373_c0_seq2
ep123.comp49373_c0_seq3
CL4618Contig1
ep456.comp57566_c0_seq1
ep456.comp57566_c0_seq4
ep123.comp298869_c0_seq1
ep123.comp44934_c0_seq2
CL10849Contig1
ep123.comp49373_c0_seq5
CL1Contig160
