# Supplementary material for: Integrated mRNA and microRNA transcriptome variations in the multi-tepal mutant provide insights into the floral patterning of the orchid Cymbidium goeringii
Source: BMC Genomics. 2017 May 11;18:367. doi: 10.1186/s12864-017-3756-9 (PMC5426072; doi:10.1186/s12864-017-3756-9)
Supplement: Supplementary file 13 — Gene ID and fold changes of the unigenes regulating floral homeotic genes and floral patterning (XLS 43 kb) [file 12864_2017_3756_MOESM13_ESM.xls]

## Sheet: Sheet1
Additional file 13. Gene ID and fold changes of the unigenes regulating floral homeotic genes and floral patterning
Gene ID		Nr Annotation							Fold-change
regulator of class ABCDE homeotic genes
CL687Contig1		PREDICTED: transcriptional corepressor LEUNIG-like isoform X7 [Cicer arietinum]							8.91621
ep123.comp45434_c0_seq2		PREDICTED: transcriptional corepressor LEUNIG-like isoform X5 [Cicer arietinum]							2.61747
ep456.comp56501_c1_seq1		PREDICTED: transcriptional corepressor LEUNIG-like [Glycine max]							2.20618
ep456.comp59398_c0_seq13		Transcriptional corepressor LEUNIG [Aegilops tauschii]							2.81839
ep123.comp48728_c0_seq1		embryonic flower 2 [Yucca filamentosa]							2.36876
ep456.comp59246_c0_seq16		embryonic flower 2 [Acorus americanus]							6.90259
ep123.comp45337_c0_seq6		PREDICTED: histone-lysine N-methyltransferase CLF-like [Vitis vinifera]							-2.1155
ep123.comp218062_c0_seq1		Histone-lysine N-methyltransferase CLF [Medicago truncatula]							-5.51949
gene orthologs regulating patterning and symmetry
ep456.comp23603_c0_seq1		TCP domain class transcription factor [Malus x domestica]							3.30278
ep456.comp45118_c0_seq1		candidate developmental transcription factor TCP5 [Phalaenopsis hybrid cultivar]							1.95983
ep456.comp50054_c0_seq3		candidate developmental transcription factor TCP5 [Phalaenopsis hybrid cultivar]							4.73346
ep456.comp214141_c0_seq1		TCP-1/cpn60 chaperonin-like protein [Arabidopsis thaliana]							3.50611
ep456.comp51007_c0_seq2		ANAC104/XND1 [Arabidopsis lyrata subsp. lyrata]							5.37955
ep456.comp59067_c0_seq1		transcriptional factor NAC11 [Glycine max]							4.01944
CL7971Contig1		NAC domain class transcription factor [Malus x domestica]							2.33785
ep123.comp15434_c0_seq1		PREDICTED: NAC domain-containing protein 8-like [Cucumis sativus]							-2.8016
ep123.comp26577_c0_seq1		NAC domain protein [Citrus sinensis]							-2.24668
ep123.comp29659_c0_seq1		NAC domain class transcription factor [Malus x domestica]							-7.08333
ep123.comp31365_c0_seq1		TPA: putative NAC domain transcription factor superfamily protein [Zea mays]							-3.74385
ep123.comp38037_c0_seq1		PREDICTED: NAC domain-containing protein 18-like [Cicer arietinum]							-3.15203
ep123.comp41190_c0_seq1		PREDICTED: NAC domain-containing protein 21/22 [Vitis vinifera]							-6.89275
ep123.comp44528_c0_seq1		PREDICTED: NAC domain-containing protein 42 [Vitis vinifera]							-2.08997
ep123.comp48248_c0_seq1		NAC domain-containing protein 8 [Triticum urartu]							-5.44268
ep123.comp48248_c0_seq2		putative NAC domain transcription factor superfamily protein [Zea mays]							-2.96149
ep123.comp49445_c0_seq2		NAC domain transcription factor [Citrus trifoliata]							-2.12256
ep123.comp49445_c0_seq3		NAC domain protein, IPR003441 [Populus trichocarpa]							-5.4126
ep123.comp172178_c0_seq1		NAC domain-containing protein 8 [Aegilops tauschii]							-6.50367
ep456.comp51007_c0_seq2		TPA: putative NAC domain transcription factor superfamily protein [Zea mays]							5.37955
ep456.comp54360_c0_seq3		putative NAC domain transcription factor superfamily protein [Zea mays]							3.1442
ep456.comp55854_c0_seq1		PREDICTED: NAC domain-containing protein 100-like [Cicer arietinum]							1.9267
ep456.comp58096_c0_seq3		NAC domain protein [Tamarix hispida]							4.01944
homologs of meristem activity regulators
ep456.comp50257_c0_seq1		GAI1 [Vitis vinifera]							2.11765
ep456.comp55486_c0_seq10		Protein AINTEGUMENTA, putative [Ricinus communis]							8.49703
ep456.comp55486_c0_seq11		aintegumenta-like protein [Triticum aestivum]							7.81683
ep456.comp57074_c0_seq4		ovule development protein aintegumenta (ANT)-like [Oryza sativa Japonica Group]							1.79701
ep123.comp42791_c1_seq2		PREDICTED: leucine-rich repeat receptor-like serine/threonine-protein kinase BAM1-like [Brachypodium distachyon]							3.85684
ep123.comp422771_c0_seq1		Protein WUSCHEL, putative [Ricinus communis]							5.40759
protein kinases that influence inflorescence meristem
ep456.comp44955_c0_seq1		erecta, putative [Ricinus communis]							2.61107
ep456.comp44955_c1_seq1		ERECTA-like kinase [Oryza sativa Japonica Group]							6.39218
ep456.comp44955_c2_seq1		LRR receptor-like serine/threonine-protein kinase ERECTA [Triticum urartu]							4.5763
ep456.comp46818_c0_seq1		ERECTA [Triticum aestivum]							4.4612
ep456.comp46818_c1_seq1		ERECTA [Glycine max]							6.6729
ep456.comp46869_c0_seq1		LRR receptor-like serine/threonine-protein kinase ERECTA [Medicago truncatula]							3.40187
ep456.comp46869_c0_seq2		ERECTA [Triticum aestivum]							7.80337
ep456.comp44955_c0_seq1		PREDICTED: LRR receptor-like serine/threonine-protein kinase ERL1-like [Solanum lycopersicum]							2.61107
ep456.comp291940_c0_seq1		LRR receptor-like serine/threonine-protein kinase ERL1 [Aegilops tauschii]							3.32862
ep123.comp44270_c0_seq1		PIN1-like protein [Populus tomentosa]							9.17486
ep123.comp44270_c0_seq2		PIN1-like auxin transport protein [Populus tremula x Populus tremuloides]							-2.79266
ep123.comp44270_c0_seq4		PREDICTED: peptidyl-prolyl cis-trans isomerase Pin1-like [Solanum lycopersicum]							-2.71993
